# Supplementary material for: SARS-CoV-2 hijacks p38β/MAPK11 to promote virus replication
Source: mBio. 2023 Jun 22;14(4):e01007-23. doi: 10.1128/mbio.01007-23 (PMC10470746; doi:10.1128/mbio.01007-23)
Supplement: Table S1 — Combined file of proteomics results. [file mbio.01007-23-s0002.xlsx]

## Sheet: SB_pretreat_Fig1and5_PH_wide
Accession	Protein.Description	Protein	SARS2_DMSO-Mock_DMSO_log2FC	SARS2_DMSO-Mock_DMSO_pvalue	SARS2_DMSO-Mock_DMSO_adj.pvalue	SARS2_SB203580_10uM-SARS2_DMSO_log2FC	SARS2_SB203580_10uM-SARS2_DMSO_pvalue	SARS2_SB203580_10uM-SARS2_DMSO_adj.pvalue	SARS2_SB203580_1uM-SARS2_DMSO_log2FC	SARS2_SB203580_1uM-SARS2_DMSO_pvalue	SARS2_SB203580_1uM-SARS2_DMSO_adj.pvalue
A0FGR8_ph676	ESYT2_HUMAN Extended synaptotagmin-2 OS=Homo sapiens OX=9606 GN=ESYT2 PE=1 SV=1	ESYT2	-0.25085	0.615182	0.97064	-0.687807	0.187065	0.998549	-0.623619	0.227776	0.957385
A0FGR8_ph691	ESYT2_HUMAN Extended synaptotagmin-2 OS=Homo sapiens OX=9606 GN=ESYT2 PE=1 SV=1	ESYT2	-0.203943	0.307112	0.97064	-0.160859	0.360925	0.998549	-0.212988	0.287295	0.957385
A0FGR8_ph691_ph693	ESYT2_HUMAN Extended synaptotagmin-2 OS=Homo sapiens OX=9606 GN=ESYT2 PE=1 SV=1	ESYT2	-0.234045	0.493985	0.97064	-0.198471	0.554581	0.998549	-0.0301012	0.934795	0.990104
A0FGR8_ph693	ESYT2_HUMAN Extended synaptotagmin-2 OS=Homo sapiens OX=9606 GN=ESYT2 PE=1 SV=1	ESYT2	-0.0769807	0.88445	0.987	0.00856964	0.987086	0.99966	-0.263533	0.657539	0.961388
A0FGR8_ph701	ESYT2_HUMAN Extended synaptotagmin-2 OS=Homo sapiens OX=9606 GN=ESYT2 PE=1 SV=1	ESYT2	0.198615	0.556003	0.97064	-0.307447	0.367392	0.998549	-0.23531	0.533083	0.957385
A0FGR8_ph701_ph705	ESYT2_HUMAN Extended synaptotagmin-2 OS=Homo sapiens OX=9606 GN=ESYT2 PE=1 SV=1	ESYT2	-0.455034	0.143656	0.97064	0.0168331	0.948448	0.998549	0.127777	0.665401	0.961388
A0FGR8_ph705	ESYT2_HUMAN Extended synaptotagmin-2 OS=Homo sapiens OX=9606 GN=ESYT2 PE=1 SV=1	ESYT2	-0.0141662	0.969714	0.993971	#NAME?	NA	0	-1.1336	0.062937	0.957385
A0FGR8_ph748_ph753	ESYT2_HUMAN Extended synaptotagmin-2 OS=Homo sapiens OX=9606 GN=ESYT2 PE=1 SV=1	ESYT2	0.360577	0.62318	0.97064	0.000284511	0.999689	0.999761	-1.05319	0.165337	0.957385
A0FGR8_ph748_ph755	ESYT2_HUMAN Extended synaptotagmin-2 OS=Homo sapiens OX=9606 GN=ESYT2 PE=1 SV=1	ESYT2	0.360577	0.622134	0.97064	-0.0358186	0.960767	0.998549	-1.05319	0.164149	0.957385
A0FGR8_ph748_ph755_ph761	ESYT2_HUMAN Extended synaptotagmin-2 OS=Homo sapiens OX=9606 GN=ESYT2 PE=1 SV=1	ESYT2	1.46091	0.0823814	0.97064	-0.0943706	0.901125	0.998549	-0.817341	0.298973	0.957385
A0FGR8_ph748_ph758_ph761	ESYT2_HUMAN Extended synaptotagmin-2 OS=Homo sapiens OX=9606 GN=ESYT2 PE=1 SV=1	ESYT2	0.818414	0.294613	0.97064	-0.0461219	0.951528	0.998549	-0.902265	0.250693	0.957385
A0FGR8_ph753	ESYT2_HUMAN Extended synaptotagmin-2 OS=Homo sapiens OX=9606 GN=ESYT2 PE=1 SV=1	ESYT2	0.35883	0.332696	0.97064	0.0896836	0.804743	0.998549	-0.133942	0.741579	0.962555
A0FGR8_ph753_ph755	ESYT2_HUMAN Extended synaptotagmin-2 OS=Homo sapiens OX=9606 GN=ESYT2 PE=1 SV=1	ESYT2	0.453301	0.50375	0.97064	-0.116249	0.862736	0.998549	-1.38061	0.0563819	0.957385
A0FGR8_ph755_ph758_ph761	ESYT2_HUMAN Extended synaptotagmin-2 OS=Homo sapiens OX=9606 GN=ESYT2 PE=1 SV=1	ESYT2	0.798624	0.343047	0.97064	-0.0183409	0.982213	0.998845	-0.876499	0.300279	0.957385
A0FGR8_ph758	ESYT2_HUMAN Extended synaptotagmin-2 OS=Homo sapiens OX=9606 GN=ESYT2 PE=1 SV=1	ESYT2	0.61913	0.294546	0.97064	0.255194	0.659974	0.998549	-0.5249	0.371306	0.957385
A0FGR8_ph758_ph761	ESYT2_HUMAN Extended synaptotagmin-2 OS=Homo sapiens OX=9606 GN=ESYT2 PE=1 SV=1	ESYT2	0.423758	0.509341	0.97064	-0.165031	0.795732	0.998549	-1.33045	0.052819	0.957385
A0FGR8_ph761	ESYT2_HUMAN Extended synaptotagmin-2 OS=Homo sapiens OX=9606 GN=ESYT2 PE=1 SV=1	ESYT2	-1.88215	0.215881	0.97064	0.972594	0.343935	0.998549	-0.0024456	0.998281	0.999757
A0JLT2_ph226	MED19_HUMAN Mediator of RNA polymerase II transcription subunit 19 OS=Homo sapiens OX=9606 GN=MED19 PE=1 SV=2	MED19	0.240284	0.579266	0.97064	0.303267	0.485616	0.998549	-0.278401	0.521466	0.957385
A0JNW5_ph1081	UH1BL_HUMAN UHRF1-binding protein 1-like OS=Homo sapiens OX=9606 GN=UHRF1BP1L PE=1 SV=2	UH1BL	-0.00436789	0.988152	0.998099	-0.635507	0.0421599	0.793693	-0.904123	0.0185062	0.957385
A0JNW5_ph953	UH1BL_HUMAN UHRF1-binding protein 1-like OS=Homo sapiens OX=9606 GN=UHRF1BP1L PE=1 SV=2	UH1BL	0.315425	NA	NA	-0.391565	NA	NA	#NAME?	NA	0
A0MZ66_ph249	SHOT1_HUMAN Shootin-1 OS=Homo sapiens OX=9606 GN=SHTN1 PE=1 SV=4	SHOT1	-0.629906	0.441028	0.97064	0.0131479	0.983755	0.999138	-0.169052	0.795509	0.973037
A0MZ66_ph494	SHOT1_HUMAN Shootin-1 OS=Homo sapiens OX=9606 GN=SHTN1 PE=1 SV=4	SHOT1	0.242548	0.429568	0.97064	0.153811	0.613587	0.998549	0.00921158	0.978302	0.997536
A0MZ66_ph496	SHOT1_HUMAN Shootin-1 OS=Homo sapiens OX=9606 GN=SHTN1 PE=1 SV=4	SHOT1	0.0325398	0.738338	0.973672	-0.129302	0.204138	0.998549	-0.0535669	0.584434	0.957385
A0MZ66_ph506	SHOT1_HUMAN Shootin-1 OS=Homo sapiens OX=9606 GN=SHTN1 PE=1 SV=4	SHOT1	-0.315236	0.302819	0.97064	0.0373228	0.899483	0.998549	0.148042	0.619031	0.957385
A0MZ66_ph534	SHOT1_HUMAN Shootin-1 OS=Homo sapiens OX=9606 GN=SHTN1 PE=1 SV=4	SHOT1	0.349377	0.503675	0.97064	0.743721	0.0633102	0.842042	0.831191	0.0633943	0.957385
A0MZ66_ph537	SHOT1_HUMAN Shootin-1 OS=Homo sapiens OX=9606 GN=SHTN1 PE=1 SV=4	SHOT1	Inf	NA	0	-0.168208	0.557668	0.998549	-0.00398058	0.988779	0.998956
A1A4S6_ph591	RHG10_HUMAN Rho GTPase-activating protein 10 OS=Homo sapiens OX=9606 GN=ARHGAP10 PE=1 SV=1	RHG10	1.88118	0.197985	0.97064	-0.757208	0.546341	0.998549	#NAME?	NA	0
A1KXE4_ph6	F168B_HUMAN Myelin-associated neurite-outgrowth inhibitor OS=Homo sapiens OX=9606 GN=FAM168B PE=1 SV=1	F168B	-0.0581848	NA	NA	#NAME?	NA	0	-0.420421	NA	NA
A1L020_ph195	MEX3A_HUMAN RNA-binding protein MEX3A OS=Homo sapiens OX=9606 GN=MEX3A PE=1 SV=1	MEX3A	-0.670748	0.415794	0.97064	#NAME?	NA	0	-0.146851	0.83888	0.974762
A1L020_ph195_ph201	MEX3A_HUMAN RNA-binding protein MEX3A OS=Homo sapiens OX=9606 GN=MEX3A PE=1 SV=1	MEX3A	0.874876	0.00420965	0.743403	-0.505275	0.00982773	0.558325	-0.187498	0.026471	0.957385
A1L020_ph338	MEX3A_HUMAN RNA-binding protein MEX3A OS=Homo sapiens OX=9606 GN=MEX3A PE=1 SV=1	MEX3A	NA	NA	NA	Inf	NA	0	Inf	NA	0
A1L170_ph223	CA226_HUMAN Uncharacterized protein C1orf226 OS=Homo sapiens OX=9606 GN=C1orf226 PE=1 SV=1	CA226	-0.053843	0.732054	0.973522	0.10962	0.451078	0.998549	0.0533453	0.73442	0.962555
A1L390_ph1037_ph1040	PKHG3_HUMAN Pleckstrin homology domain-containing family G member 3 OS=Homo sapiens OX=9606 GN=PLEKHG3 PE=1 SV=1	PKHG3	#NAME?	NA	0	NA	NA	NA	NA	NA	NA
A1L390_ph1040	PKHG3_HUMAN Pleckstrin homology domain-containing family G member 3 OS=Homo sapiens OX=9606 GN=PLEKHG3 PE=1 SV=1	PKHG3	#NAME?	NA	0	Inf	NA	0	Inf	NA	0
A1L390_ph1079	PKHG3_HUMAN Pleckstrin homology domain-containing family G member 3 OS=Homo sapiens OX=9606 GN=PLEKHG3 PE=1 SV=1	PKHG3	0.793094	0.339653	0.97064	-0.895777	0.233584	0.998549	-0.0209672	0.97942	0.997536
A1L390_ph1081	PKHG3_HUMAN Pleckstrin homology domain-containing family G member 3 OS=Homo sapiens OX=9606 GN=PLEKHG3 PE=1 SV=1	PKHG3	1.27463	0.135519	0.97064	-0.734451	0.315857	0.998549	0.835595	0.312183	0.957385
A1L390_ph423	PKHG3_HUMAN Pleckstrin homology domain-containing family G member 3 OS=Homo sapiens OX=9606 GN=PLEKHG3 PE=1 SV=1	PKHG3	NA	NA	NA	Inf	NA	0	Inf	NA	0
A1L390_ph488	PKHG3_HUMAN Pleckstrin homology domain-containing family G member 3 OS=Homo sapiens OX=9606 GN=PLEKHG3 PE=1 SV=1	PKHG3	-0.448705	0.398062	0.97064	0.20803	0.634363	0.998549	#NAME?	NA	0
A1L390_ph640	PKHG3_HUMAN Pleckstrin homology domain-containing family G member 3 OS=Homo sapiens OX=9606 GN=PLEKHG3 PE=1 SV=1	PKHG3	0.308068	NA	NA	#NAME?	NA	0	-1.10451	NA	NA
A1L390_ph640_ph643	PKHG3_HUMAN Pleckstrin homology domain-containing family G member 3 OS=Homo sapiens OX=9606 GN=PLEKHG3 PE=1 SV=1	PKHG3	-0.0616118	0.93709	0.992207	#NAME?	NA	0	-0.374361	0.70153	0.961388
A1L390_ph643	PKHG3_HUMAN Pleckstrin homology domain-containing family G member 3 OS=Homo sapiens OX=9606 GN=PLEKHG3 PE=1 SV=1	PKHG3	0.243242	0.0496032	0.97064	-0.206092	0.0585924	0.838042	-0.0821839	0.463315	0.957385
A1L390_ph76	PKHG3_HUMAN Pleckstrin homology domain-containing family G member 3 OS=Homo sapiens OX=9606 GN=PLEKHG3 PE=1 SV=1	PKHG3	0.16935	0.588516	0.97064	0.32853	0.302074	0.998549	0.259277	0.411406	0.957385
A1X283_ph291	SPD2B_HUMAN SH3 and PX domain-containing protein 2B OS=Homo sapiens OX=9606 GN=SH3PXD2B PE=1 SV=3	SPD2B	#NAME?	NA	0	Inf	NA	0	Inf	NA	0
A1X283_ph720	SPD2B_HUMAN SH3 and PX domain-containing protein 2B OS=Homo sapiens OX=9606 GN=SH3PXD2B PE=1 SV=3	SPD2B	0.249047	0.557697	0.97064	0.399456	0.35208	0.998549	-0.044115	0.916742	0.987743
A1XBS5_ph241_ph243	FA92A_HUMAN Protein FAM92A OS=Homo sapiens OX=9606 GN=FAM92A PE=1 SV=2	FA92A	-0.186062	0.306436	0.97064	0.168298	0.301582	0.998549	0.152276	0.394158	0.957385
A1XBS5_ph243	FA92A_HUMAN Protein FAM92A OS=Homo sapiens OX=9606 GN=FAM92A PE=1 SV=2	FA92A	-0.266842	0.612842	0.97064	-0.336095	0.489416	0.998549	-0.601469	0.274433	0.957385
A2AJT9_ph100	BCLA3_HUMAN BCLAF1 and THRAP3 family member 3 OS=Homo sapiens OX=9606 GN=BCLAF3 PE=1 SV=1	BCLA3	0.0308138	0.943594	0.992207	0.0396355	0.927489	0.998549	-0.451531	0.309754	0.957385
A2AJT9_ph139	BCLA3_HUMAN BCLAF1 and THRAP3 family member 3 OS=Homo sapiens OX=9606 GN=BCLAF3 PE=1 SV=1	BCLA3	-0.770934	0.0731729	0.97064	-0.218615	0.574913	0.998549	-0.282546	0.471554	0.957385
A2AJT9_ph15_ph17	BCLA3_HUMAN BCLAF1 and THRAP3 family member 3 OS=Homo sapiens OX=9606 GN=BCLAF3 PE=1 SV=1	BCLA3	-0.209713	0.748038	0.973672	0.651996	0.275948	0.998549	-0.470154	0.476113	0.957385
A2AJT9_ph17	BCLA3_HUMAN BCLAF1 and THRAP3 family member 3 OS=Homo sapiens OX=9606 GN=BCLAF3 PE=1 SV=1	BCLA3	0.121359	0.764055	0.973672	0.242633	0.458684	0.998549	0.154181	0.630167	0.957653
A2AJT9_ph192	BCLA3_HUMAN BCLAF1 and THRAP3 family member 3 OS=Homo sapiens OX=9606 GN=BCLAF3 PE=1 SV=1	BCLA3	-0.252986	0.35607	0.97064	-0.348208	0.288413	0.998549	-0.400266	0.255026	0.957385
A2AJT9_ph73_ph78	BCLA3_HUMAN BCLAF1 and THRAP3 family member 3 OS=Homo sapiens OX=9606 GN=BCLAF3 PE=1 SV=1	BCLA3	-0.4902	0.0755667	0.97064	0.23385	0.312006	0.998549	0.207753	0.420442	0.957385
A2AJT9_ph73_ph80	BCLA3_HUMAN BCLAF1 and THRAP3 family member 3 OS=Homo sapiens OX=9606 GN=BCLAF3 PE=1 SV=1	BCLA3	-0.514635	0.0705218	0.97064	0.259753	0.276669	0.998549	0.24445	0.359052	0.957385
A2AJT9_ph78_ph80	BCLA3_HUMAN BCLAF1 and THRAP3 family member 3 OS=Homo sapiens OX=9606 GN=BCLAF3 PE=1 SV=1	BCLA3	-0.514635	0.0705218	0.97064	0.259753	0.276669	0.998549	0.24445	0.359052	0.957385
A2RUS2_ph445	DEND3_HUMAN DENN domain-containing protein 3 OS=Homo sapiens OX=9606 GN=DENND3 PE=1 SV=2	DEND3	0.236532	0.85769	0.982496	0.455694	0.700037	0.998549	-1.48267	0.223377	0.957385
A2RUS2_ph490	DEND3_HUMAN DENN domain-containing protein 3 OS=Homo sapiens OX=9606 GN=DENND3 PE=1 SV=2	DEND3	-0.502106	0.0891753	0.97064	-0.263148	0.287063	0.998549	-0.353655	0.212543	0.957385
A3KN83_ph214	SBNO1_HUMAN Protein strawberry notch homolog 1 OS=Homo sapiens OX=9606 GN=SBNO1 PE=1 SV=1	SBNO1	-0.0141721	0.932352	0.992207	0.123731	0.412859	0.998549	0.12835	0.448773	0.957385
A4D1S0_ph143	KLRG2_HUMAN Killer cell lectin-like receptor subfamily G member 2 OS=Homo sapiens OX=9606 GN=KLRG2 PE=1 SV=3	KLRG2	-0.892183	0.17635	0.97064	0.0362485	0.941093	0.998549	0.0815599	0.868383	0.980226
A4D1S0_ph158	KLRG2_HUMAN Killer cell lectin-like receptor subfamily G member 2 OS=Homo sapiens OX=9606 GN=KLRG2 PE=1 SV=3	KLRG2	-0.170136	0.69307	0.971971	0.348436	0.432668	0.998549	0.631812	0.302545	0.957385
A4D1S0_ph204	KLRG2_HUMAN Killer cell lectin-like receptor subfamily G member 2 OS=Homo sapiens OX=9606 GN=KLRG2 PE=1 SV=3	KLRG2	-0.232626	0.545268	0.97064	-0.323903	0.353006	0.998549	-0.420787	0.284927	0.957385
A4D2B0_ph57	MBLC1_HUMAN Metallo-beta-lactamase domain-containing protein 1 OS=Homo sapiens OX=9606 GN=MBLAC1 PE=1 SV=1	MBLC1	Inf	NA	0	0.224501	0.617016	0.998549	0.339997	0.493601	0.957385
A4D2B0_ph61	MBLC1_HUMAN Metallo-beta-lactamase domain-containing protein 1 OS=Homo sapiens OX=9606 GN=MBLAC1 PE=1 SV=1	MBLC1	0.358192	0.34021	0.97064	0.132255	0.72021	0.998549	0.241635	0.560128	0.957385
A4D2B0_ph65	MBLC1_HUMAN Metallo-beta-lactamase domain-containing protein 1 OS=Homo sapiens OX=9606 GN=MBLAC1 PE=1 SV=1	MBLC1	Inf	NA	0	0.226646	0.74039	0.998549	-0.170857	0.802352	0.974224
A6ND36_ph356	FA83G_HUMAN Protein FAM83G OS=Homo sapiens OX=9606 GN=FAM83G PE=1 SV=2	FA83G	0.299808	0.601514	0.97064	0.066359	0.907505	0.998549	-0.706465	0.229379	0.957385
A6ND36_ph634	FA83G_HUMAN Protein FAM83G OS=Homo sapiens OX=9606 GN=FAM83G PE=1 SV=2	FA83G	0.411999	0.412583	0.97064	-0.644391	0.249602	0.998549	-0.551039	0.213947	0.957385
A6ND36_ph650	FA83G_HUMAN Protein FAM83G OS=Homo sapiens OX=9606 GN=FAM83G PE=1 SV=2	FA83G	0.0869812	0.860051	0.982621	-0.0105456	0.980918	0.998845	0.404611	0.419711	0.957385
A6ND36_ph760	FA83G_HUMAN Protein FAM83G OS=Homo sapiens OX=9606 GN=FAM83G PE=1 SV=2	FA83G	0.226368	0.396782	0.97064	0.214163	0.371115	0.998549	0.180908	0.495407	0.957385
A6NFI3_ph10	ZN316_HUMAN Zinc finger protein 316 OS=Homo sapiens OX=9606 GN=ZNF316 PE=1 SV=1	ZN316	0.368314	0.245287	0.97064	0.224338	0.47176	0.998549	-0.128826	0.677343	0.961388
A6NFI3_ph112	ZN316_HUMAN Zinc finger protein 316 OS=Homo sapiens OX=9606 GN=ZNF316 PE=1 SV=1	ZN316	0.253129	0.472995	0.97064	0.355669	0.317983	0.998549	-0.114561	0.743345	0.962555
A6NGB9_ph149	WIPF3_HUMAN WAS/WASL-interacting protein family member 3 OS=Homo sapiens OX=9606 GN=WIPF3 PE=1 SV=4	WIPF3	Inf	NA	0	0.239244	0.674204	0.998549	0.875979	0.339307	0.957385
A6NIX2_ph88	WTIP_HUMAN Wilms tumor protein 1-interacting protein OS=Homo sapiens OX=9606 GN=WTIP PE=1 SV=3	WTIP	-0.014391	0.930456	0.992207	0.127355	0.406905	0.998549	-0.178146	0.295389	0.957385
A6NKD9_ph246	CC85C_HUMAN Coiled-coil domain-containing protein 85C OS=Homo sapiens OX=9606 GN=CCDC85C PE=1 SV=1	CC85C	-0.720668	0.156771	0.97064	0.352389	0.42934	0.998549	0.393053	0.421287	0.957385
A6NKF1_ph402	SAC31_HUMAN SAC3 domain-containing protein 1 OS=Homo sapiens OX=9606 GN=SAC3D1 PE=1 SV=2	SAC31	-0.22859	0.645062	0.971137	0.118855	0.787846	0.998549	0.187972	0.704394	0.961388
A6QL63_ph65	BTBDB_HUMAN Ankyrin repeat and BTB/POZ domain-containing protein BTBD11 OS=Homo sapiens OX=9606 GN=BTBD11 PE=2 SV=3	BTBDB	-0.0698804	0.902488	0.989372	-1.03857	0.205387	0.998549	-0.552379	0.360643	0.957385
A7E2V4_ph1092	ZSWM8_HUMAN Zinc finger SWIM domain-containing protein 8 OS=Homo sapiens OX=9606 GN=ZSWIM8 PE=1 SV=1	ZSWM8	-0.222311	0.352088	0.97064	0.059902	0.774753	0.998549	0.0620446	0.790865	0.971554
A7E2V4_ph1099	ZSWM8_HUMAN Zinc finger SWIM domain-containing protein 8 OS=Homo sapiens OX=9606 GN=ZSWIM8 PE=1 SV=1	ZSWM8	-0.320889	0.297125	0.97064	0.224279	0.409603	0.998549	0.331451	0.282482	0.957385
A7E2V4_ph1130	ZSWM8_HUMAN Zinc finger SWIM domain-containing protein 8 OS=Homo sapiens OX=9606 GN=ZSWIM8 PE=1 SV=1	ZSWM8	0.381451	0.476452	0.97064	0.521468	0.334821	0.998549	-0.233551	0.660712	0.961388
A7E2V4_ph1155_ph1156	ZSWM8_HUMAN Zinc finger SWIM domain-containing protein 8 OS=Homo sapiens OX=9606 GN=ZSWIM8 PE=1 SV=1	ZSWM8	-0.187172	0.571894	0.97064	#NAME?	NA	0	-0.548761	0.160652	0.957385
A7E2V4_ph1156	ZSWM8_HUMAN Zinc finger SWIM domain-containing protein 8 OS=Homo sapiens OX=9606 GN=ZSWIM8 PE=1 SV=1	ZSWM8	-0.227885	0.107603	0.97064	-0.0333863	0.778114	0.998549	-0.207105	0.1393	0.957385
A7E2V4_ph48_ph53	ZSWM8_HUMAN Zinc finger SWIM domain-containing protein 8 OS=Homo sapiens OX=9606 GN=ZSWIM8 PE=1 SV=1	ZSWM8	-0.504579	0.411176	0.97064	-0.48868	0.296723	0.998549	-0.880761	0.113496	0.957385
A7E2V4_ph53	ZSWM8_HUMAN Zinc finger SWIM domain-containing protein 8 OS=Homo sapiens OX=9606 GN=ZSWIM8 PE=1 SV=1	ZSWM8	0.558	0.188371	0.97064	0.024013	0.953267	0.998549	-0.875569	0.0483734	0.957385
A7E2V4_ph567	ZSWM8_HUMAN Zinc finger SWIM domain-containing protein 8 OS=Homo sapiens OX=9606 GN=ZSWIM8 PE=1 SV=1	ZSWM8	0.14907	0.613771	0.97064	-0.434373	0.0660191	0.842416	-0.57221	0.0373332	0.957385
A7KAX9_ph655	RHG32_HUMAN Rho GTPase-activating protein 32 OS=Homo sapiens OX=9606 GN=ARHGAP32 PE=1 SV=1	RHG32	-0.327206	0.493501	0.97064	0.0382736	0.928146	0.998549	-0.144049	0.760529	0.966533
A7KAX9_ph703	RHG32_HUMAN Rho GTPase-activating protein 32 OS=Homo sapiens OX=9606 GN=ARHGAP32 PE=1 SV=1	RHG32	-0.304937	0.0382005	0.97064	0.0504944	0.664022	0.998549	0.0265	0.839878	0.974762
A7KAX9_ph706	RHG32_HUMAN Rho GTPase-activating protein 32 OS=Homo sapiens OX=9606 GN=ARHGAP32 PE=1 SV=1	RHG32	-0.182073	0.118833	0.97064	0.0135418	0.889715	0.998549	0.0328454	0.762905	0.967389
A7KAX9_ph709	RHG32_HUMAN Rho GTPase-activating protein 32 OS=Homo sapiens OX=9606 GN=ARHGAP32 PE=1 SV=1	RHG32	-0.175969	0.154624	0.97064	0.0454315	0.665295	0.998549	0.0460525	0.69375	0.961388
A7KAX9_ph952	RHG32_HUMAN Rho GTPase-activating protein 32 OS=Homo sapiens OX=9606 GN=ARHGAP32 PE=1 SV=1	RHG32	#NAME?	NA	0	Inf	NA	0	NA	NA	NA
A8CG34_ph186	P121C_HUMAN Nuclear envelope pore membrane protein POM 121C OS=Homo sapiens OX=9606 GN=POM121C PE=1 SV=3	P121C	0.074964	0.876491	0.985074	-0.561548	0.404462	0.998549	-0.210608	0.669927	0.961388
A8CG34_ph378	P121C_HUMAN Nuclear envelope pore membrane protein POM 121C OS=Homo sapiens OX=9606 GN=POM121C PE=1 SV=3	P121C	-0.208981	0.0735864	0.97064	-0.315031	0.00703415	0.486262	0.202658	0.0812203	0.957385
A8K0Z3_ph345;C4AMC7_ph343;Q6VEQ5_ph345	WASH1_HUMAN WASH complex subunit 1 OS=Homo sapiens OX=9606 GN=WASHC1 PE=1 SV=2;WASH3_HUMAN Putative WAS protein family homolog 3 OS=Homo sapiens OX=9606 GN=WASH3P PE=1 SV=2;WASH2_HUMAN WAS protein family homolog 2 OS=Homo sapiens OX=9606 GN=WASH2P PE=2 SV=2	WASH1;WASH3;WASH2	-0.273976	0.618282	0.97064	0.0170962	0.97212	0.998549	-0.589683	0.241957	0.957385
A8K855_ph200	EFCB7_HUMAN EF-hand calcium-binding domain-containing protein 7 OS=Homo sapiens OX=9606 GN=EFCAB7 PE=1 SV=1	EFCB7	Inf	NA	0	-0.490337	0.411911	0.998549	#NAME?	NA	0
A8K855_ph200_ph206_ph212	EFCB7_HUMAN EF-hand calcium-binding domain-containing protein 7 OS=Homo sapiens OX=9606 GN=EFCAB7 PE=1 SV=1	EFCB7	0.163229	NA	NA	-0.612121	NA	NA	#NAME?	NA	0
A8K855_ph200_ph212	EFCB7_HUMAN EF-hand calcium-binding domain-containing protein 7 OS=Homo sapiens OX=9606 GN=EFCAB7 PE=1 SV=1	EFCB7	-0.40775	0.117289	0.97064	0.234074	0.297056	0.998549	0.159614	0.517438	0.957385
A8K855_ph212	EFCB7_HUMAN EF-hand calcium-binding domain-containing protein 7 OS=Homo sapiens OX=9606 GN=EFCAB7 PE=1 SV=1	EFCB7	-0.193064	0.200289	0.97064	-0.0087552	0.942902	0.998549	-0.574831	0.00518516	0.957385
A8MW92_ph584	P20L1_HUMAN PHD finger protein 20-like protein 1 OS=Homo sapiens OX=9606 GN=PHF20L1 PE=1 SV=2	P20L1	0.215897	0.691677	0.971971	-0.177682	0.661391	0.998549	-0.357402	0.430624	0.957385
A8MW92_ph599	P20L1_HUMAN PHD finger protein 20-like protein 1 OS=Homo sapiens OX=9606 GN=PHF20L1 PE=1 SV=2	P20L1	0.340485	0.400354	0.97064	-0.0456503	0.908979	0.998549	-0.351941	0.385139	0.957385
B2RTY4_ph1299	MYO9A_HUMAN Unconventional myosin-IXa OS=Homo sapiens OX=9606 GN=MYO9A PE=1 SV=2	MYO9A	-0.474601	0.281655	0.97064	#NAME?	NA	0	0.375916	0.277448	0.957385
B2RTY4_ph1363	MYO9A_HUMAN Unconventional myosin-IXa OS=Homo sapiens OX=9606 GN=MYO9A PE=1 SV=2	MYO9A	#NAME?	NA	0	NA	NA	NA	Inf	NA	0
B2RTY4_ph1364	MYO9A_HUMAN Unconventional myosin-IXa OS=Homo sapiens OX=9606 GN=MYO9A PE=1 SV=2	MYO9A	-0.196997	0.555682	0.97064	0.49525	0.195005	0.998549	0.33159	0.346829	0.957385
B2RTY4_ph1733	MYO9A_HUMAN Unconventional myosin-IXa OS=Homo sapiens OX=9606 GN=MYO9A PE=1 SV=2	MYO9A	-0.0733126	0.823015	0.979814	0.19829	0.547902	0.998549	-0.513647	0.135189	0.957385
B2RTY4_ph1829	MYO9A_HUMAN Unconventional myosin-IXa OS=Homo sapiens OX=9606 GN=MYO9A PE=1 SV=2	MYO9A	-0.361817	0.453877	0.97064	-0.135754	0.748486	0.998549	-0.275472	0.566164	0.957385
B7Z6K7_ph87;Q9H707_ph86	ZN814_HUMAN Zinc finger protein 814 OS=Homo sapiens OX=9606 GN=ZNF814 PE=1 SV=2;ZN552_HUMAN Zinc finger protein 552 OS=Homo sapiens OX=9606 GN=ZNF552 PE=1 SV=2	ZN814;ZN552	0.0317858	0.795741	0.975122	-0.0725647	0.52212	0.998549	-0.0466953	0.704447	0.961388
C9JI98_ph124	TM238_HUMAN Transmembrane protein 238 OS=Homo sapiens OX=9606 GN=TMEM238 PE=1 SV=1	TM238	-0.510177	0.154264	0.97064	-0.31728	0.300937	0.998549	-0.0712824	0.8328	0.974762
C9JLR9_ph408	CK095_HUMAN Uncharacterized protein C11orf95 OS=Homo sapiens OX=9606 GN=C11orf95 PE=1 SV=1	CK095	NA	NA	NA	Inf	NA	0	Inf	NA	0
C9JLW8_ph16	MCRI1_HUMAN Mapk-regulated corepressor-interacting protein 1 OS=Homo sapiens OX=9606 GN=MCRIP1 PE=1 SV=1	MCRI1	0.551104	0.349605	0.97064	0.436356	0.456057	0.998549	-0.207822	0.720324	0.961388
C9JLW8_ph16_ph21	MCRI1_HUMAN Mapk-regulated corepressor-interacting protein 1 OS=Homo sapiens OX=9606 GN=MCRIP1 PE=1 SV=1	MCRI1	-0.429315	0.288868	0.97064	0.355779	0.319245	0.998549	0.0760237	0.847163	0.974853
C9JLW8_ph17	MCRI1_HUMAN Mapk-regulated corepressor-interacting protein 1 OS=Homo sapiens OX=9606 GN=MCRIP1 PE=1 SV=1	MCRI1	0.822692	0.139609	0.97064	0.359748	0.503499	0.998549	-0.0543243	0.918831	0.987773
C9JLW8_ph18	MCRI1_HUMAN Mapk-regulated corepressor-interacting protein 1 OS=Homo sapiens OX=9606 GN=MCRIP1 PE=1 SV=1	MCRI1	0.537103	0.351405	0.97064	0.472425	0.41062	0.998549	-0.237546	0.676026	0.961388
C9JLW8_ph18_ph21	MCRI1_HUMAN Mapk-regulated corepressor-interacting protein 1 OS=Homo sapiens OX=9606 GN=MCRIP1 PE=1 SV=1	MCRI1	-0.546033	0.167355	0.97064	0.564558	0.11596	0.969312	0.159368	0.673108	0.961388
C9JLW8_ph21	MCRI1_HUMAN Mapk-regulated corepressor-interacting protein 1 OS=Homo sapiens OX=9606 GN=MCRIP1 PE=1 SV=1	MCRI1	0.414395	0.592948	0.97064	0.606287	0.437067	0.998549	-0.287856	0.709578	0.961388
C9JLW8_ph21_ph30	MCRI1_HUMAN Mapk-regulated corepressor-interacting protein 1 OS=Homo sapiens OX=9606 GN=MCRIP1 PE=1 SV=1	MCRI1	-0.218068	0.210137	0.97064	0.311219	0.0572055	0.833056	-0.036278	0.827378	0.974701
C9JLW8_ph4	MCRI1_HUMAN Mapk-regulated corepressor-interacting protein 1 OS=Homo sapiens OX=9606 GN=MCRIP1 PE=1 SV=1	MCRI1	-0.127383	0.681843	0.971971	0.25571	0.265261	0.998549	-0.0890791	0.716899	0.961388
E9PAV3_ph2014;Q13765_ph151	NACAM_HUMAN Nascent polypeptide-associated complex subunit alpha, muscle-specific form OS=Homo sapiens OX=9606 GN=NACA PE=1 SV=1;NACA_HUMAN Nascent polypeptide-associated complex subunit alpha OS=Homo sapiens OX=9606 GN=NACA PE=1 SV=1	NACAM;NACA	-0.337314	0.456548	0.97064	0.279388	0.489646	0.998549	0.673231	0.153182	0.957385
E9PAV3_ph2024;Q13765_ph161	NACAM_HUMAN Nascent polypeptide-associated complex subunit alpha, muscle-specific form OS=Homo sapiens OX=9606 GN=NACA PE=1 SV=1;NACA_HUMAN Nascent polypeptide-associated complex subunit alpha OS=Homo sapiens OX=9606 GN=NACA PE=1 SV=1	NACAM;NACA	-0.458694	0.612028	0.97064	0.351405	0.661736	0.998549	0.75974	0.405731	0.957385
E9PAV3_ph2029;Q13765_ph166	NACAM_HUMAN Nascent polypeptide-associated complex subunit alpha, muscle-specific form OS=Homo sapiens OX=9606 GN=NACA PE=1 SV=1;NACA_HUMAN Nascent polypeptide-associated complex subunit alpha OS=Homo sapiens OX=9606 GN=NACA PE=1 SV=1	NACAM;NACA	-0.386356	0.399898	0.97064	0.348452	0.396118	0.998549	0.687348	0.148827	0.957385
E9PAV3_ph2049;Q13765_ph186	NACAM_HUMAN Nascent polypeptide-associated complex subunit alpha, muscle-specific form OS=Homo sapiens OX=9606 GN=NACA PE=1 SV=1;NACA_HUMAN Nascent polypeptide-associated complex subunit alpha OS=Homo sapiens OX=9606 GN=NACA PE=1 SV=1	NACAM;NACA	#NAME?	NA	0	Inf	NA	0	Inf	NA	0
F8W1W9_ph45	NPIB9_HUMAN Nuclear pore complex-interacting protein family member B9 OS=Homo sapiens OX=9606 GN=NPIPB9 PE=3 SV=1	NPIB9	-0.216397	0.82707	0.98084	0.935779	0.473104	0.998549	-2.26557	0.1678	0.957385
G9CGD6_ph383;Q6P9H4_ph383	CNIPF_HUMAN CNK3/IPCEF1 fusion protein OS=Homo sapiens OX=9606 GN=CNK3/IPCEF1 PE=1 SV=1;CNKR3_HUMAN Connector enhancer of kinase suppressor of ras 3 OS=Homo sapiens OX=9606 GN=CNKSR3 PE=1 SV=1	CNIPF;CNKR3	-0.0742031	0.848334	0.981379	0.180945	0.60252	0.998549	-0.0236915	0.951274	0.992563
O00116_ph65	ADAS_HUMAN Alkyldihydroxyacetonephosphate synthase, peroxisomal OS=Homo sapiens OX=9606 GN=AGPS PE=1 SV=1	ADAS	-0.198733	0.384612	0.97064	-0.150292	0.467968	0.998549	-0.409995	0.159917	0.957385
O00139_ph100	KIF2A_HUMAN Kinesin-like protein KIF2A OS=Homo sapiens OX=9606 GN=KIF2A PE=1 SV=3	KIF2A	0.356812	0.587997	0.97064	-0.00899916	0.991298	0.99966	-0.433012	0.512788	0.957385
O00139_ph140	KIF2A_HUMAN Kinesin-like protein KIF2A OS=Homo sapiens OX=9606 GN=KIF2A PE=1 SV=3	KIF2A	Inf	NA	0	-0.218155	NA	NA	#NAME?	NA	0
O00148_ph171	DX39A_HUMAN ATP-dependent RNA helicase DDX39A OS=Homo sapiens OX=9606 GN=DDX39A PE=1 SV=2	DX39A	0.0532853	0.84733	0.981379	0.129959	0.610556	0.998549	-0.310091	0.286449	0.957385
O00151_ph130	PDLI1_HUMAN PDZ and LIM domain protein 1 OS=Homo sapiens OX=9606 GN=PDLIM1 PE=1 SV=4	PDLI1	0.385514	0.370992	0.97064	0.409515	0.342914	0.998549	-0.2196	0.606499	0.957385
O00151_ph316	PDLI1_HUMAN PDZ and LIM domain protein 1 OS=Homo sapiens OX=9606 GN=PDLIM1 PE=1 SV=4	PDLI1	Inf	NA	0	-0.504706	NA	NA	#NAME?	NA	0
O00151_ph84	PDLI1_HUMAN PDZ and LIM domain protein 1 OS=Homo sapiens OX=9606 GN=PDLIM1 PE=1 SV=4	PDLI1	0.442676	0.229114	0.97064	0.619197	0.101666	0.929102	0.575528	0.166331	0.957385
O00151_ph90	PDLI1_HUMAN PDZ and LIM domain protein 1 OS=Homo sapiens OX=9606 GN=PDLIM1 PE=1 SV=4	PDLI1	0.260368	0.43465	0.97064	0.385219	0.254291	0.998549	-0.0612185	0.852592	0.975951
O00159_ph408	MYO1C_HUMAN Unconventional myosin-Ic OS=Homo sapiens OX=9606 GN=MYO1C PE=1 SV=4	MYO1C	-0.00302402	0.987482	0.997804	-0.0721342	0.618897	0.998549	-0.0477281	0.762476	0.967389
O00159_ph864	MYO1C_HUMAN Unconventional myosin-Ic OS=Homo sapiens OX=9606 GN=MYO1C PE=1 SV=4	MYO1C	0.086814	0.718183	0.971971	0.0120603	0.955152	0.998549	0.183735	0.450226	0.957385
O00161_ph110	SNP23_HUMAN Synaptosomal-associated protein 23 OS=Homo sapiens OX=9606 GN=SNAP23 PE=1 SV=1	SNP23	-0.237566	0.0622784	0.97064	-0.132747	0.212463	0.998549	-0.0966411	0.413365	0.957385
O00161_ph20	SNP23_HUMAN Synaptosomal-associated protein 23 OS=Homo sapiens OX=9606 GN=SNAP23 PE=1 SV=1	SNP23	NA	NA	NA	NA	NA	NA	Inf	NA	0
O00161_ph5	SNP23_HUMAN Synaptosomal-associated protein 23 OS=Homo sapiens OX=9606 GN=SNAP23 PE=1 SV=1	SNP23	-0.0430317	0.888267	0.987754	0.0660058	0.79404	0.998549	-0.227601	0.456341	0.957385
O00178_ph25	GTPB1_HUMAN GTP-binding protein 1 OS=Homo sapiens OX=9606 GN=GTPBP1 PE=1 SV=3	GTPB1	-0.00195497	0.993262	0.999029	0.174417	0.40721	0.998549	-0.131532	0.572777	0.957385
O00178_ph580	GTPB1_HUMAN GTP-binding protein 1 OS=Homo sapiens OX=9606 GN=GTPBP1 PE=1 SV=3	GTPB1	-0.105289	0.653766	0.971137	0.526798	0.120666	0.971018	0.142373	0.553469	0.957385
O00178_ph8_ph25	GTPB1_HUMAN GTP-binding protein 1 OS=Homo sapiens OX=9606 GN=GTPBP1 PE=1 SV=3	GTPB1	NA	NA	NA	NA	NA	NA	Inf	NA	0
O00193_ph15	SMAP_HUMAN Small acidic protein OS=Homo sapiens OX=9606 GN=SMAP PE=1 SV=1	SMAP	0.396931	0.476867	0.97064	0.0872874	0.874507	0.998549	-0.704083	0.216408	0.957385
O00193_ph15_ph17	SMAP_HUMAN Small acidic protein OS=Homo sapiens OX=9606 GN=SMAP PE=1 SV=1	SMAP	0.200339	0.621294	0.97064	0.161659	0.689573	0.998549	0.125551	0.781008	0.969731
O00193_ph17	SMAP_HUMAN Small acidic protein OS=Homo sapiens OX=9606 GN=SMAP PE=1 SV=1	SMAP	0.287849	0.557205	0.97064	0.110639	0.82047	0.998549	-0.639128	0.203906	0.957385
O00193_ph24	SMAP_HUMAN Small acidic protein OS=Homo sapiens OX=9606 GN=SMAP PE=1 SV=1	SMAP	0.309621	0.52031	0.97064	0.159995	0.738229	0.998549	-0.547563	0.263575	0.957385
O00193_ph24_ph25	SMAP_HUMAN Small acidic protein OS=Homo sapiens OX=9606 GN=SMAP PE=1 SV=1	SMAP	0.141173	0.730571	0.973522	-0.00719628	0.985955	0.999483	0.0345472	0.939757	0.990595
O00193_ph7_ph15	SMAP_HUMAN Small acidic protein OS=Homo sapiens OX=9606 GN=SMAP PE=1 SV=1	SMAP	0.141174	0.73057	0.973522	-0.00719664	0.985955	0.999483	0.0345469	0.939757	0.990595
O00231_ph14	PSD11_HUMAN 26S proteasome non-ATPase regulatory subunit 11 OS=Homo sapiens OX=9606 GN=PSMD11 PE=1 SV=3	PSD11	Inf	NA	0	#NAME?	NA	0	#NAME?	NA	0
O00244_ph47	ATOX1_HUMAN Copper transport protein ATOX1 OS=Homo sapiens OX=9606 GN=ATOX1 PE=1 SV=1	ATOX1	NA	NA	NA	NA	NA	NA	Inf	NA	0
O00257_ph291	CBX4_HUMAN E3 SUMO-protein ligase CBX4 OS=Homo sapiens OX=9606 GN=CBX4 PE=1 SV=3	CBX4	-0.20351	0.686304	0.971971	-0.315466	0.487597	0.998549	-0.453782	0.375634	0.957385
O00257_ph415	CBX4_HUMAN E3 SUMO-protein ligase CBX4 OS=Homo sapiens OX=9606 GN=CBX4 PE=1 SV=3	CBX4	0.334824	0.257688	0.97064	-0.315479	0.28428	0.998549	-0.72917	0.0956879	0.957385
O00264_ph181	PGRC1_HUMAN Membrane-associated progesterone receptor component 1 OS=Homo sapiens OX=9606 GN=PGRMC1 PE=1 SV=3	PGRC1	0.482846	0.291655	0.97064	0.256556	0.569211	0.998549	-0.135292	0.762984	0.967389
O00264_ph190	PGRC1_HUMAN Membrane-associated progesterone receptor component 1 OS=Homo sapiens OX=9606 GN=PGRMC1 PE=1 SV=3	PGRC1	0.586852	0.307591	0.97064	0.163522	0.771977	0.998549	-0.253733	0.653712	0.961388
O00264_ph57	PGRC1_HUMAN Membrane-associated progesterone receptor component 1 OS=Homo sapiens OX=9606 GN=PGRMC1 PE=1 SV=3	PGRC1	-0.442196	0.103773	0.97064	0.573545	0.0257038	0.721058	0.865062	0.00630989	0.957385
O00267_ph1034	SPT5H_HUMAN Transcription elongation factor SPT5 OS=Homo sapiens OX=9606 GN=SUPT5H PE=1 SV=1	SPT5H	Inf	NA	0	0.0168869	0.946967	0.998549	-0.32413	0.295033	0.957385
O00267_ph666	SPT5H_HUMAN Transcription elongation factor SPT5 OS=Homo sapiens OX=9606 GN=SUPT5H PE=1 SV=1	SPT5H	0.425213	0.541108	0.97064	-0.406357	0.474204	0.998549	-0.682749	0.278495	0.957385
O00267_ph671	SPT5H_HUMAN Transcription elongation factor SPT5 OS=Homo sapiens OX=9606 GN=SUPT5H PE=1 SV=1	SPT5H	0.264126	0.541424	0.97064	0.253303	0.557866	0.998549	0.283681	0.557927	0.957385
O00267_ph686	SPT5H_HUMAN Transcription elongation factor SPT5 OS=Homo sapiens OX=9606 GN=SUPT5H PE=1 SV=1	SPT5H	-0.310487	0.315226	0.97064	0.659221	0.0358979	0.767226	-0.522551	0.0790914	0.957385
O00267_ph791	SPT5H_HUMAN Transcription elongation factor SPT5 OS=Homo sapiens OX=9606 GN=SUPT5H PE=1 SV=1	SPT5H	0.110573	0.531817	0.97064	0.293665	0.0833948	0.881133	0.00654953	0.970155	0.997016
O00267_ph797	SPT5H_HUMAN Transcription elongation factor SPT5 OS=Homo sapiens OX=9606 GN=SUPT5H PE=1 SV=1	SPT5H	0.0227054	0.927993	0.992207	0.0609958	0.790763	0.998549	-0.0684373	0.785937	0.970251
O00267_ph802	SPT5H_HUMAN Transcription elongation factor SPT5 OS=Homo sapiens OX=9606 GN=SUPT5H PE=1 SV=1	SPT5H	-0.0939986	0.82026	0.979778	0.224196	0.547002	0.998549	-0.150147	0.685419	0.961388
O00267_ph804	SPT5H_HUMAN Transcription elongation factor SPT5 OS=Homo sapiens OX=9606 GN=SUPT5H PE=1 SV=1	SPT5H	-0.0300606	0.865441	0.982621	0.31366	0.0700051	0.850582	0.091509	0.608165	0.957385
O00267_ph806	SPT5H_HUMAN Transcription elongation factor SPT5 OS=Homo sapiens OX=9606 GN=SUPT5H PE=1 SV=1	SPT5H	-0.0662095	0.744993	0.973672	0.0821164	0.652805	0.998549	-0.0485423	0.811289	0.974701
O00273_ph28	DFFA_HUMAN DNA fragmentation factor subunit alpha OS=Homo sapiens OX=9606 GN=DFFA PE=1 SV=1	DFFA	0.242814	0.130447	0.97064	-0.760737	0.000225888	0.127271	-0.288965	0.0790076	0.957385
O00273_ph315	DFFA_HUMAN DNA fragmentation factor subunit alpha OS=Homo sapiens OX=9606 GN=DFFA PE=1 SV=1	DFFA	-0.63875	0.264131	0.97064	0.929391	0.083171	0.881133	1.05599	0.0789681	0.957385
O00303_ph258	EIF3F_HUMAN Eukaryotic translation initiation factor 3 subunit F OS=Homo sapiens OX=9606 GN=EIF3F PE=1 SV=1	EIF3F	0.0977393	0.737599	0.973672	0.384948	0.200636	0.998549	-0.187441	0.522991	0.957385
O00308_ph211	WWP2_HUMAN NEDD4-like E3 ubiquitin-protein ligase WWP2 OS=Homo sapiens OX=9606 GN=WWP2 PE=1 SV=2	WWP2	0.0768932	0.834436	0.98084	0.392065	0.29663	0.998549	-0.190215	0.606704	0.957385
O00399_ph186	DCTN6_HUMAN Dynactin subunit 6 OS=Homo sapiens OX=9606 GN=DCTN6 PE=1 SV=1	DCTN6	-0.165893	0.837286	0.98084	-0.467487	0.551073	0.998549	#NAME?	NA	0
O00418_ph18	EF2K_HUMAN Eukaryotic elongation factor 2 kinase OS=Homo sapiens OX=9606 GN=EEF2K PE=1 SV=2	EF2K	-0.145262	0.616641	0.97064	0.238016	0.365579	0.998549	0.177541	0.541798	0.957385
O00418_ph468	EF2K_HUMAN Eukaryotic elongation factor 2 kinase OS=Homo sapiens OX=9606 GN=EEF2K PE=1 SV=2	EF2K	0.489619	0.589189	0.97064	-0.619153	0.450354	0.998549	-0.921302	0.300427	0.957385
O00418_ph470	EF2K_HUMAN Eukaryotic elongation factor 2 kinase OS=Homo sapiens OX=9606 GN=EEF2K PE=1 SV=2	EF2K	0.0808477	0.740321	0.973672	0.41243	0.107784	0.947751	-0.223393	0.366543	0.957385
O00418_ph72_ph74	EF2K_HUMAN Eukaryotic elongation factor 2 kinase OS=Homo sapiens OX=9606 GN=EEF2K PE=1 SV=2	EF2K	-0.227403	0.343634	0.97064	-0.491731	0.0437657	0.793693	-0.209183	0.381289	0.957385
O00418_ph74	EF2K_HUMAN Eukaryotic elongation factor 2 kinase OS=Homo sapiens OX=9606 GN=EEF2K PE=1 SV=2	EF2K	-0.162724	0.605136	0.97064	0.112322	0.694371	0.998549	-0.220847	0.487107	0.957385
O00423_ph113	EMAL1_HUMAN Echinoderm microtubule-associated protein-like 1 OS=Homo sapiens OX=9606 GN=EML1 PE=1 SV=3	EMAL1	0.333269	0.555546	0.97064	0.407342	0.472712	0.998549	0.0212847	0.969762	0.997016
O00423_ph135	EMAL1_HUMAN Echinoderm microtubule-associated protein-like 1 OS=Homo sapiens OX=9606 GN=EML1 PE=1 SV=3	EMAL1	NA	NA	NA	Inf	NA	0	NA	NA	NA
O00423_ph135_ph140	EMAL1_HUMAN Echinoderm microtubule-associated protein-like 1 OS=Homo sapiens OX=9606 GN=EML1 PE=1 SV=3	EMAL1	0.0390618	0.824096	0.979908	-0.0647479	0.681325	0.998549	-0.375034	0.0532568	0.957385
O00425_ph180_ph184	IF2B3_HUMAN Insulin-like growth factor 2 mRNA-binding protein 3 OS=Homo sapiens OX=9606 GN=IGF2BP3 PE=1 SV=2	IF2B3	0.064118	0.880497	0.986151	0.0675186	0.874217	0.998549	-0.368238	0.394544	0.957385
O00425_ph184	IF2B3_HUMAN Insulin-like growth factor 2 mRNA-binding protein 3 OS=Homo sapiens OX=9606 GN=IGF2BP3 PE=1 SV=2	IF2B3	0.571085	0.0210106	0.97064	-0.226937	0.316015	0.998549	-0.213839	0.3437	0.957385
O00425_ph528	IF2B3_HUMAN Insulin-like growth factor 2 mRNA-binding protein 3 OS=Homo sapiens OX=9606 GN=IGF2BP3 PE=1 SV=2	IF2B3	NA	NA	NA	NA	NA	NA	Inf	NA	0
O00429_ph538	DNM1L_HUMAN Dynamin-1-like protein OS=Homo sapiens OX=9606 GN=DNM1L PE=1 SV=2	DNM1L	#NAME?	NA	0	NA	NA	NA	NA	NA	NA
O00429_ph607	DNM1L_HUMAN Dynamin-1-like protein OS=Homo sapiens OX=9606 GN=DNM1L PE=1 SV=2	DNM1L	0.485314	0.288037	0.97064	0.170409	0.703593	0.998549	-0.0277272	0.950499	0.992312
O00429_ph616	DNM1L_HUMAN Dynamin-1-like protein OS=Homo sapiens OX=9606 GN=DNM1L PE=1 SV=2	DNM1L	0.650381	0.21625	0.97064	0.136642	0.789082	0.998549	-0.034898	0.945459	0.991405
O00443_ph259	P3C2A_HUMAN Phosphatidylinositol 4-phosphate 3-kinase C2 domain-containing subunit alpha OS=Homo sapiens OX=9606 GN=PIK3C2A PE=1 SV=2	P3C2A	0.277618	0.587451	0.97064	0.192752	0.672719	0.998549	0.211035	0.679152	0.961388
O00443_ph338	P3C2A_HUMAN Phosphatidylinositol 4-phosphate 3-kinase C2 domain-containing subunit alpha OS=Homo sapiens OX=9606 GN=PIK3C2A PE=1 SV=2	P3C2A	0.0581167	0.843	0.981379	0.126653	0.666924	0.998549	-0.189543	0.521404	0.957385
O00472_ph305	ELL2_HUMAN RNA polymerase II elongation factor ELL2 OS=Homo sapiens OX=9606 GN=ELL2 PE=1 SV=2	ELL2	-0.151184	0.522062	0.97064	0.342729	0.121903	0.973035	-0.223464	0.297856	0.957385
O00472_ph316	ELL2_HUMAN RNA polymerase II elongation factor ELL2 OS=Homo sapiens OX=9606 GN=ELL2 PE=1 SV=2	ELL2	-0.351058	0.296702	0.97064	-0.0784699	0.753045	0.998549	#NAME?	NA	0
O00499_ph286_ph303	BIN1_HUMAN Myc box-dependent-interacting protein 1 OS=Homo sapiens OX=9606 GN=BIN1 PE=1 SV=1	BIN1	-0.160751	0.864212	0.982621	0.637228	0.469779	0.998549	0.989597	0.31823	0.957385
O00499_ph296	BIN1_HUMAN Myc box-dependent-interacting protein 1 OS=Homo sapiens OX=9606 GN=BIN1 PE=1 SV=1	BIN1	-0.132252	0.873841	0.98413	0.0582933	0.937605	0.998549	-0.855455	0.263527	0.957385
O00499_ph296_ph298	BIN1_HUMAN Myc box-dependent-interacting protein 1 OS=Homo sapiens OX=9606 GN=BIN1 PE=1 SV=1	BIN1	-0.454888	0.382373	0.97064	-0.224652	0.625283	0.998549	0.0951174	0.852568	0.975951
O00499_ph296_ph298_ph303	BIN1_HUMAN Myc box-dependent-interacting protein 1 OS=Homo sapiens OX=9606 GN=BIN1 PE=1 SV=1	BIN1	0.276176	0.374401	0.97064	-0.542169	0.106048	0.943602	-0.474025	0.161608	0.957385
O00499_ph296_ph303	BIN1_HUMAN Myc box-dependent-interacting protein 1 OS=Homo sapiens OX=9606 GN=BIN1 PE=1 SV=1	BIN1	-0.498392	0.435683	0.97064	0.0497113	0.930927	0.998549	0.694176	0.285203	0.957385
O00499_ph298	BIN1_HUMAN Myc box-dependent-interacting protein 1 OS=Homo sapiens OX=9606 GN=BIN1 PE=1 SV=1	BIN1	0.269809	0.730837	0.973522	0.325783	0.678189	0.998549	-0.609823	0.441177	0.957385
O00499_ph298_ph303	BIN1_HUMAN Myc box-dependent-interacting protein 1 OS=Homo sapiens OX=9606 GN=BIN1 PE=1 SV=1	BIN1	-0.577709	0.290368	0.97064	-0.611501	0.22508	0.998549	-0.231753	0.662914	0.961388
O00499_ph303	BIN1_HUMAN Myc box-dependent-interacting protein 1 OS=Homo sapiens OX=9606 GN=BIN1 PE=1 SV=1	BIN1	0.171269	0.681588	0.971971	0.445528	0.295543	0.998549	0.404359	0.392063	0.957385
O00499_ph331	BIN1_HUMAN Myc box-dependent-interacting protein 1 OS=Homo sapiens OX=9606 GN=BIN1 PE=1 SV=1	BIN1	0.311677	0.517301	0.97064	0.205775	0.667557	0.998549	-0.32159	0.504293	0.957385
O00499_ph333	BIN1_HUMAN Myc box-dependent-interacting protein 1 OS=Homo sapiens OX=9606 GN=BIN1 PE=1 SV=1	BIN1	0.325272	0.442658	0.97064	0.081762	0.845308	0.998549	-0.155179	0.711696	0.961388
O00505_ph60	IMA4_HUMAN Importin subunit alpha-4 OS=Homo sapiens OX=9606 GN=KPNA3 PE=1 SV=2	IMA4	-0.0355275	0.940385	0.992207	0.128713	0.717513	0.998549	0.184888	0.636402	0.959078
O00512_ph104	BCL9_HUMAN B-cell CLL/lymphoma 9 protein OS=Homo sapiens OX=9606 GN=BCL9 PE=1 SV=4	BCL9	Inf	NA	0	#NAME?	NA	0	#NAME?	NA	0
O00512_ph315	BCL9_HUMAN B-cell CLL/lymphoma 9 protein OS=Homo sapiens OX=9606 GN=BCL9 PE=1 SV=4	BCL9	-0.753496	0.0835946	0.97064	0.176624	0.619459	0.998549	-0.169447	0.700272	0.961388
O00512_ph687	BCL9_HUMAN B-cell CLL/lymphoma 9 protein OS=Homo sapiens OX=9606 GN=BCL9 PE=1 SV=4	BCL9	#NAME?	NA	0	Inf	NA	0	Inf	NA	0
O00522_ph22	KRIT1_HUMAN Krev interaction trapped protein 1 OS=Homo sapiens OX=9606 GN=KRIT1 PE=1 SV=2	KRIT1	0.00314106	0.990459	0.998616	-0.177809	0.455739	0.998549	-0.103501	0.694725	0.961388
O00559_ph36	RCAS1_HUMAN Receptor-binding cancer antigen expressed on SiSo cells OS=Homo sapiens OX=9606 GN=EBAG9 PE=1 SV=1	RCAS1	0.179734	0.7216	0.971971	0.0852891	0.86547	0.998549	-0.468315	0.360012	0.957385
O00567_ph461_ph462	NOP56_HUMAN Nucleolar protein 56 OS=Homo sapiens OX=9606 GN=NOP56 PE=1 SV=4	NOP56	Inf	NA	0	-0.304197	NA	NA	#NAME?	NA	0
O00567_ph467	NOP56_HUMAN Nucleolar protein 56 OS=Homo sapiens OX=9606 GN=NOP56 PE=1 SV=4	NOP56	Inf	NA	0	0.450962	NA	NA	#NAME?	NA	0
O00567_ph468	NOP56_HUMAN Nucleolar protein 56 OS=Homo sapiens OX=9606 GN=NOP56 PE=1 SV=4	NOP56	NA	NA	NA	Inf	NA	0	Inf	NA	0
O00567_ph511	NOP56_HUMAN Nucleolar protein 56 OS=Homo sapiens OX=9606 GN=NOP56 PE=1 SV=4	NOP56	0.294505	0.296347	0.97064	-0.19605	0.426553	0.998549	-0.538244	0.075467	0.957385
O00567_ph513	NOP56_HUMAN Nucleolar protein 56 OS=Homo sapiens OX=9606 GN=NOP56 PE=1 SV=4	NOP56	-0.541585	0.18021	0.97064	0.607255	0.100403	0.927818	0.35245	0.370525	0.957385
O00567_ph519	NOP56_HUMAN Nucleolar protein 56 OS=Homo sapiens OX=9606 GN=NOP56 PE=1 SV=4	NOP56	0.568556	0.371431	0.97064	0.402549	0.523598	0.998549	-0.515322	0.41658	0.957385
O00567_ph519_ph520	NOP56_HUMAN Nucleolar protein 56 OS=Homo sapiens OX=9606 GN=NOP56 PE=1 SV=4	NOP56	0.578383	0.52746	0.97064	0.256278	0.777997	0.998549	-0.847237	0.359261	0.957385
O00567_ph520	NOP56_HUMAN Nucleolar protein 56 OS=Homo sapiens OX=9606 GN=NOP56 PE=1 SV=4	NOP56	0.563408	0.350068	0.97064	0.426257	0.476351	0.998549	-0.485889	0.418276	0.957385
O00567_ph525	NOP56_HUMAN Nucleolar protein 56 OS=Homo sapiens OX=9606 GN=NOP56 PE=1 SV=4	NOP56	0.745755	0.224307	0.97064	0.178544	0.764841	0.998549	-0.506137	0.40221	0.957385
O00567_ph563	NOP56_HUMAN Nucleolar protein 56 OS=Homo sapiens OX=9606 GN=NOP56 PE=1 SV=4	NOP56	0.232272	0.667264	0.971137	0.274152	0.612369	0.998549	-0.130539	0.808612	0.974701
O00567_ph569_ph570	NOP56_HUMAN Nucleolar protein 56 OS=Homo sapiens OX=9606 GN=NOP56 PE=1 SV=4	NOP56	-1.23744	0.121856	0.97064	1.07963	0.125286	0.980351	1.14294	0.149168	0.957385
O00567_ph570	NOP56_HUMAN Nucleolar protein 56 OS=Homo sapiens OX=9606 GN=NOP56 PE=1 SV=4	NOP56	-0.0472117	0.914454	0.991821	0.31794	0.473852	0.998549	-0.0691594	0.874994	0.980709
O00571_ph131	DDX3X_HUMAN ATP-dependent RNA helicase DDX3X OS=Homo sapiens OX=9606 GN=DDX3X PE=1 SV=3	DDX3X	0.891311	NA	NA	#NAME?	NA	0	-0.31101	NA	NA
O00571_ph594	DDX3X_HUMAN ATP-dependent RNA helicase DDX3X OS=Homo sapiens OX=9606 GN=DDX3X PE=1 SV=3	DDX3X	-0.0284663	0.861038	0.982621	0.215792	0.200125	0.998549	0.0724784	0.690957	0.961388
O00571_ph602	DDX3X_HUMAN ATP-dependent RNA helicase DDX3X OS=Homo sapiens OX=9606 GN=DDX3X PE=1 SV=3	DDX3X	Inf	NA	0	-0.0536247	0.96657	0.998549	#NAME?	NA	0
O00571_ph606	DDX3X_HUMAN ATP-dependent RNA helicase DDX3X OS=Homo sapiens OX=9606 GN=DDX3X PE=1 SV=3	DDX3X	-0.0663485	0.816071	0.979445	-0.437172	0.14317	0.993959	-0.627779	0.0440179	0.957385
O00571_ph82	DDX3X_HUMAN ATP-dependent RNA helicase DDX3X OS=Homo sapiens OX=9606 GN=DDX3X PE=1 SV=3	DDX3X	0.311093	NA	NA	#NAME?	NA	0	#NAME?	NA	0
O00629_ph60	IMA3_HUMAN Importin subunit alpha-3 OS=Homo sapiens OX=9606 GN=KPNA4 PE=1 SV=1	IMA3	0.37332	0.252952	0.97064	0.553516	0.101191	0.928657	0.36546	0.313453	0.957385
O00712_ph264	NFIB_HUMAN Nuclear factor 1 B-type OS=Homo sapiens OX=9606 GN=NFIB PE=1 SV=2	NFIB	#NAME?	NA	0	Inf	NA	0	NA	NA	NA
O00712_ph265	NFIB_HUMAN Nuclear factor 1 B-type OS=Homo sapiens OX=9606 GN=NFIB PE=1 SV=2	NFIB	-0.621728	0.294208	0.97064	-0.0146682	0.968744	0.998549	-0.0420027	0.921864	0.988108
O00712_ph295	NFIB_HUMAN Nuclear factor 1 B-type OS=Homo sapiens OX=9606 GN=NFIB PE=1 SV=2	NFIB	0.0685795	0.864985	0.982621	0.263896	0.469676	0.998549	-0.02882	0.943004	0.991081
O00712_ph328	NFIB_HUMAN Nuclear factor 1 B-type OS=Homo sapiens OX=9606 GN=NFIB PE=1 SV=2	NFIB	-0.119351	0.648866	0.971137	-0.134243	0.575509	0.998549	-0.0293177	0.910438	0.986238
O00750_ph155	P3C2B_HUMAN Phosphatidylinositol 4-phosphate 3-kinase C2 domain-containing subunit beta OS=Homo sapiens OX=9606 GN=PIK3C2B PE=1 SV=2	P3C2B	Inf	NA	0	0.89785	0.477977	0.998549	0.468054	0.637338	0.959377
O00763_ph1523	ACACB_HUMAN Acetyl-CoA carboxylase 2 OS=Homo sapiens OX=9606 GN=ACACB PE=1 SV=3	ACACB	0.0504551	0.969838	0.993971	0.871525	0.499033	0.998549	0.764994	0.603208	0.957385
O00764_ph285	PDXK_HUMAN Pyridoxal kinase OS=Homo sapiens OX=9606 GN=PDXK PE=1 SV=1	PDXK	-0.830032	NA	NA	-0.588264	NA	NA	-0.0772458	NA	NA
O14492_ph117	SH2B2_HUMAN SH2B adapter protein 2 OS=Homo sapiens OX=9606 GN=SH2B2 PE=1 SV=2	SH2B2	-0.362993	0.520388	0.97064	-0.0322577	0.948362	0.998549	-0.452574	0.427456	0.957385
O14492_ph118	SH2B2_HUMAN SH2B adapter protein 2 OS=Homo sapiens OX=9606 GN=SH2B2 PE=1 SV=2	SH2B2	-0.407911	0.28147	0.97064	0.0998124	0.739262	0.998549	-0.2198	0.584192	0.957385
O14494_ph271	PLPP1_HUMAN Phospholipid phosphatase 1 OS=Homo sapiens OX=9606 GN=PLPP1 PE=1 SV=1	PLPP1	-0.325193	NA	NA	0.123313	NA	NA	-0.95948	NA	NA
O14497_ph1184	ARI1A_HUMAN AT-rich interactive domain-containing protein 1A OS=Homo sapiens OX=9606 GN=ARID1A PE=1 SV=3	ARI1A	NA	NA	NA	Inf	NA	0	NA	NA	NA
O14497_ph1599	ARI1A_HUMAN AT-rich interactive domain-containing protein 1A OS=Homo sapiens OX=9606 GN=ARID1A PE=1 SV=3	ARI1A	0.280555	0.365729	0.97064	0.185297	0.544929	0.998549	0.171042	0.5757	0.957385
O14497_ph1600	ARI1A_HUMAN AT-rich interactive domain-containing protein 1A OS=Homo sapiens OX=9606 GN=ARID1A PE=1 SV=3	ARI1A	0.00360741	0.990151	0.998453	-0.153029	0.558641	0.998549	5.30887e-05	0.999855	0.999855
O14497_ph1604	ARI1A_HUMAN AT-rich interactive domain-containing protein 1A OS=Homo sapiens OX=9606 GN=ARID1A PE=1 SV=3	ARI1A	Inf	NA	0	#NAME?	NA	0	#NAME?	NA	0
O14497_ph1888	ARI1A_HUMAN AT-rich interactive domain-containing protein 1A OS=Homo sapiens OX=9606 GN=ARID1A PE=1 SV=3	ARI1A	0.0646349	NA	NA	-0.797731	NA	NA	#NAME?	NA	0
O14497_ph363	ARI1A_HUMAN AT-rich interactive domain-containing protein 1A OS=Homo sapiens OX=9606 GN=ARID1A PE=1 SV=3	ARI1A	0.559478	0.272129	0.97064	0.0342993	0.94502	0.998549	-0.452983	0.370057	0.957385
O14497_ph382	ARI1A_HUMAN AT-rich interactive domain-containing protein 1A OS=Homo sapiens OX=9606 GN=ARID1A PE=1 SV=3	ARI1A	0.293482	0.197673	0.97064	-0.273494	0.189564	0.998549	-0.300045	0.188982	0.957385
O14497_ph604	ARI1A_HUMAN AT-rich interactive domain-containing protein 1A OS=Homo sapiens OX=9606 GN=ARID1A PE=1 SV=3	ARI1A	-1.24432	0.0420024	0.97064	#NAME?	NA	0	0.862713	0.0604868	0.957385
O14497_ph696	ARI1A_HUMAN AT-rich interactive domain-containing protein 1A OS=Homo sapiens OX=9606 GN=ARID1A PE=1 SV=3	ARI1A	0.261772	0.385751	0.97064	0.0784139	0.791734	0.998549	0.0818352	0.801344	0.973984
O14497_ph769	ARI1A_HUMAN AT-rich interactive domain-containing protein 1A OS=Homo sapiens OX=9606 GN=ARID1A PE=1 SV=3	ARI1A	0.0375569	0.852714	0.981379	-0.386256	0.0764869	0.871598	-0.228722	0.322734	0.957385
O14497_ph772	ARI1A_HUMAN AT-rich interactive domain-containing protein 1A OS=Homo sapiens OX=9606 GN=ARID1A PE=1 SV=3	ARI1A	-0.123179	0.368925	0.97064	-0.390366	0.00756922	0.503317	-0.0267581	0.842146	0.974762
O14503_ph207	BHE40_HUMAN Class E basic helix-loop-helix protein 40 OS=Homo sapiens OX=9606 GN=BHLHE40 PE=1 SV=1	BHE40	0.0352954	0.944366	0.992207	-0.392873	0.340063	0.998549	#NAME?	NA	0
O14513_ph1156	NCKP5_HUMAN Nck-associated protein 5 OS=Homo sapiens OX=9606 GN=NCKAP5 PE=1 SV=2	NCKP5	0.31838	0.28311	0.97064	-0.243428	0.306388	0.998549	0.0110886	0.956181	0.993774
O14523_ph660	C2C2L_HUMAN Phospholipid transfer protein C2CD2L OS=Homo sapiens OX=9606 GN=C2CD2L PE=1 SV=3	C2C2L	-0.239497	0.574371	0.97064	-0.409606	0.308546	0.998549	-0.613152	0.260877	0.957385
O14523_ph662	C2C2L_HUMAN Phospholipid transfer protein C2CD2L OS=Homo sapiens OX=9606 GN=C2CD2L PE=1 SV=3	C2C2L	0.0868929	0.705611	0.971971	0.109803	0.633787	0.998549	-0.16039	0.535191	0.957385
O14523_ph667	C2C2L_HUMAN Phospholipid transfer protein C2CD2L OS=Homo sapiens OX=9606 GN=C2CD2L PE=1 SV=3	C2C2L	-0.195799	0.766335	0.973684	-0.093808	0.858107	0.998549	-0.322787	0.557646	0.957385
O14526_ph585	FCHO1_HUMAN F-BAR domain only protein 1 OS=Homo sapiens OX=9606 GN=FCHO1 PE=1 SV=2	FCHO1	-0.155457	0.814618	0.979445	-0.195534	0.71859	0.998549	0.134718	0.836706	0.974762
O14544_ph165	SOCS6_HUMAN Suppressor of cytokine signaling 6 OS=Homo sapiens OX=9606 GN=SOCS6 PE=1 SV=2	SOCS6	0.0808379	0.690228	0.971971	-0.0544316	0.718395	0.998549	0.019174	0.907102	0.986059
O14544_ph311	SOCS6_HUMAN Suppressor of cytokine signaling 6 OS=Homo sapiens OX=9606 GN=SOCS6 PE=1 SV=2	SOCS6	0.593878	0.627768	0.971137	0.130396	0.885335	0.998549	0.314598	0.795794	0.973037
O14545_ph325	TRAD1_HUMAN TRAF-type zinc finger domain-containing protein 1 OS=Homo sapiens OX=9606 GN=TRAFD1 PE=1 SV=1	TRAD1	0.496018	0.391859	0.97064	0.181694	0.750502	0.998549	-0.628712	0.282228	0.957385
O14545_ph327	TRAD1_HUMAN TRAF-type zinc finger domain-containing protein 1 OS=Homo sapiens OX=9606 GN=TRAFD1 PE=1 SV=1	TRAD1	0.620432	0.531915	0.97064	0.204907	0.835325	0.998549	-0.949152	0.343819	0.957385
O14545_ph415	TRAD1_HUMAN TRAF-type zinc finger domain-containing protein 1 OS=Homo sapiens OX=9606 GN=TRAFD1 PE=1 SV=1	TRAD1	0.441961	0.208114	0.97064	0.177852	0.602996	0.998549	-0.00803581	0.981151	0.997536
O14545_ph470	TRAD1_HUMAN TRAF-type zinc finger domain-containing protein 1 OS=Homo sapiens OX=9606 GN=TRAFD1 PE=1 SV=1	TRAD1	0.0470659	0.78765	0.974555	-0.886444	0.000777259	0.1872	-1.32113	0.000303161	0.83721
O14545_ph480	TRAD1_HUMAN TRAF-type zinc finger domain-containing protein 1 OS=Homo sapiens OX=9606 GN=TRAFD1 PE=1 SV=1	TRAD1	-0.166915	0.208814	0.97064	0.0382206	0.740521	0.998549	-0.14017	0.284164	0.957385
O14578_ph1322	CTRO_HUMAN Citron Rho-interacting kinase OS=Homo sapiens OX=9606 GN=CIT PE=1 SV=2	CTRO	-0.377577	0.549764	0.97064	-0.23256	0.652279	0.998549	-0.666344	0.372694	0.957385
O14578_ph1939	CTRO_HUMAN Citron Rho-interacting kinase OS=Homo sapiens OX=9606 GN=CIT PE=1 SV=2	CTRO	0.650078	0.291269	0.97064	0.248591	0.644062	0.998549	0.23638	0.693912	0.961388
O14578_ph1940	CTRO_HUMAN Citron Rho-interacting kinase OS=Homo sapiens OX=9606 GN=CIT PE=1 SV=2	CTRO	-0.112476	0.771571	0.974354	0.235067	0.499021	0.998549	0.17019	0.661259	0.961388
O14578_ph1971	CTRO_HUMAN Citron Rho-interacting kinase OS=Homo sapiens OX=9606 GN=CIT PE=1 SV=2	CTRO	0.231441	0.421791	0.97064	0.44758	0.132686	0.988495	0.0424085	0.881524	0.982322
O14578_ph1993	CTRO_HUMAN Citron Rho-interacting kinase OS=Homo sapiens OX=9606 GN=CIT PE=1 SV=2	CTRO	0.234703	0.557184	0.97064	0.522927	0.202419	0.998549	0.0308802	0.93802	0.990502
O14578_ph440	CTRO_HUMAN Citron Rho-interacting kinase OS=Homo sapiens OX=9606 GN=CIT PE=1 SV=2	CTRO	0.0691341	0.891107	0.988018	0.235508	0.642661	0.998549	-0.322568	0.570826	0.957385
O14578_ph582	CTRO_HUMAN Citron Rho-interacting kinase OS=Homo sapiens OX=9606 GN=CIT PE=1 SV=2	CTRO	-0.155975	0.42307	0.97064	0.150806	0.397211	0.998549	-0.086088	0.654218	0.961388
O14579_ph10	COPE_HUMAN Coatomer subunit epsilon OS=Homo sapiens OX=9606 GN=COPE PE=1 SV=3	COPE	Inf	NA	0	-0.356943	0.559221	0.998549	-0.311026	0.62631	0.957385
O14579_ph13	COPE_HUMAN Coatomer subunit epsilon OS=Homo sapiens OX=9606 GN=COPE PE=1 SV=3	COPE	Inf	NA	0	#NAME?	NA	0	-0.358367	0.375145	0.957385
O14617_ph658	AP3D1_HUMAN AP-3 complex subunit delta-1 OS=Homo sapiens OX=9606 GN=AP3D1 PE=1 SV=1	AP3D1	0.233917	0.0599224	0.97064	0.00169513	0.986627	0.99966	-0.0540476	0.63466	0.958616
O14617_ph685	AP3D1_HUMAN AP-3 complex subunit delta-1 OS=Homo sapiens OX=9606 GN=AP3D1 PE=1 SV=1	AP3D1	-0.104243	0.8221	0.979778	-0.223364	0.631747	0.998549	-0.000799042	0.998702	0.999757
O14617_ph686	AP3D1_HUMAN AP-3 complex subunit delta-1 OS=Homo sapiens OX=9606 GN=AP3D1 PE=1 SV=1	AP3D1	-0.732427	0.0164724	0.97064	0.564515	0.0481372	0.800223	0.454574	0.0974304	0.957385
O14617_ph829	AP3D1_HUMAN AP-3 complex subunit delta-1 OS=Homo sapiens OX=9606 GN=AP3D1 PE=1 SV=1	AP3D1	0.166516	0.796515	0.975122	-0.23648	0.682642	0.998549	0.0776122	0.904218	0.9859
O14639_ph353	ABLM1_HUMAN Actin-binding LIM protein 1 OS=Homo sapiens OX=9606 GN=ABLIM1 PE=1 SV=3	ABLM1	#NAME?	NA	0	Inf	NA	0	NA	NA	NA
O14639_ph367	ABLM1_HUMAN Actin-binding LIM protein 1 OS=Homo sapiens OX=9606 GN=ABLIM1 PE=1 SV=3	ABLM1	-0.328567	0.428442	0.97064	0.202178	0.582703	0.998549	0.0632645	0.876902	0.981141
O14639_ph426_ph429	ABLM1_HUMAN Actin-binding LIM protein 1 OS=Homo sapiens OX=9606 GN=ABLIM1 PE=1 SV=3	ABLM1	-0.270362	0.15996	0.97064	-0.206994	0.217977	0.998549	0.0677756	0.707905	0.961388
O14639_ph429	ABLM1_HUMAN Actin-binding LIM protein 1 OS=Homo sapiens OX=9606 GN=ABLIM1 PE=1 SV=3	ABLM1	0.11079	0.474225	0.97064	-0.251653	0.088291	0.892945	0.247465	0.127707	0.957385
O14639_ph431	ABLM1_HUMAN Actin-binding LIM protein 1 OS=Homo sapiens OX=9606 GN=ABLIM1 PE=1 SV=3	ABLM1	0.423834	0.250806	0.97064	0.00738372	0.983611	0.999138	-0.246198	0.497343	0.957385
O14639_ph431_ph435	ABLM1_HUMAN Actin-binding LIM protein 1 OS=Homo sapiens OX=9606 GN=ABLIM1 PE=1 SV=3	ABLM1	-0.337289	0.170748	0.97064	-0.0695177	0.729612	0.998549	-0.0785893	0.729394	0.962555
O14639_ph433	ABLM1_HUMAN Actin-binding LIM protein 1 OS=Homo sapiens OX=9606 GN=ABLIM1 PE=1 SV=3	ABLM1	0.338446	0.204268	0.97064	0.0932556	0.718581	0.998549	0.00547919	0.983065	0.997806
O14639_ph452	ABLM1_HUMAN Actin-binding LIM protein 1 OS=Homo sapiens OX=9606 GN=ABLIM1 PE=1 SV=3	ABLM1	0.242323	0.270727	0.97064	-0.238751	0.277498	0.998549	-0.110026	0.648789	0.961388
O14639_ph458	ABLM1_HUMAN Actin-binding LIM protein 1 OS=Homo sapiens OX=9606 GN=ABLIM1 PE=1 SV=3	ABLM1	-0.043464	0.902598	0.989372	-0.0816155	0.81838	0.998549	-0.0267207	0.940016	0.990595
O14639_ph586	ABLM1_HUMAN Actin-binding LIM protein 1 OS=Homo sapiens OX=9606 GN=ABLIM1 PE=1 SV=3	ABLM1	-0.17936	0.407011	0.97064	-0.187304	0.331217	0.998549	-0.0668366	0.753253	0.965014
O14639_ph587	ABLM1_HUMAN Actin-binding LIM protein 1 OS=Homo sapiens OX=9606 GN=ABLIM1 PE=1 SV=3	ABLM1	-0.223901	0.687922	0.971971	-0.215912	0.665161	0.998549	0.0735622	0.894653	0.985325
O14639_ph640	ABLM1_HUMAN Actin-binding LIM protein 1 OS=Homo sapiens OX=9606 GN=ABLIM1 PE=1 SV=3	ABLM1	#NAME?	NA	0	Inf	NA	0	Inf	NA	0
O14639_ph655	ABLM1_HUMAN Actin-binding LIM protein 1 OS=Homo sapiens OX=9606 GN=ABLIM1 PE=1 SV=3	ABLM1	0.218029	0.468978	0.97064	0.124951	0.676016	0.998549	0.119686	0.688854	0.961388
O14639_ph677	ABLM1_HUMAN Actin-binding LIM protein 1 OS=Homo sapiens OX=9606 GN=ABLIM1 PE=1 SV=3	ABLM1	1.17434	0.00852146	0.911863	-0.280845	0.15618	0.998549	-0.497261	0.0542023	0.957385
O14639_ph706	ABLM1_HUMAN Actin-binding LIM protein 1 OS=Homo sapiens OX=9606 GN=ABLIM1 PE=1 SV=3	ABLM1	-0.201287	0.450307	0.97064	-0.00915555	0.968548	0.998549	0.163907	0.53692	0.957385
O14646_ph1381	CHD1_HUMAN Chromodomain-helicase-DNA-binding protein 1 OS=Homo sapiens OX=9606 GN=CHD1 PE=1 SV=2	CHD1	Inf	NA	0	-0.169173	NA	NA	-0.327777	NA	NA
O14646_ph1385	CHD1_HUMAN Chromodomain-helicase-DNA-binding protein 1 OS=Homo sapiens OX=9606 GN=CHD1 PE=1 SV=2	CHD1	Inf	NA	0	-0.536861	NA	NA	-0.962481	NA	NA
O14646_ph1396	CHD1_HUMAN Chromodomain-helicase-DNA-binding protein 1 OS=Homo sapiens OX=9606 GN=CHD1 PE=1 SV=2	CHD1	Inf	NA	0	-0.188571	0.480353	0.998549	-0.182298	0.567207	0.957385
O14646_ph1672	CHD1_HUMAN Chromodomain-helicase-DNA-binding protein 1 OS=Homo sapiens OX=9606 GN=CHD1 PE=1 SV=2	CHD1	0.206542	0.646432	0.971137	0.10704	0.811523	0.998549	-0.566169	0.220467	0.957385
O14646_ph1673	CHD1_HUMAN Chromodomain-helicase-DNA-binding protein 1 OS=Homo sapiens OX=9606 GN=CHD1 PE=1 SV=2	CHD1	0.206398	0.642827	0.971137	0.102892	0.816594	0.998549	-0.568703	0.213475	0.957385
O14646_ph1677	CHD1_HUMAN Chromodomain-helicase-DNA-binding protein 1 OS=Homo sapiens OX=9606 GN=CHD1 PE=1 SV=2	CHD1	0.28059	0.581008	0.97064	0.118294	0.815108	0.998549	-0.521003	0.312391	0.957385
O14646_ph1677_ph1683	CHD1_HUMAN Chromodomain-helicase-DNA-binding protein 1 OS=Homo sapiens OX=9606 GN=CHD1 PE=1 SV=2	CHD1	-0.0936742	0.78412	0.974555	-0.00938782	0.978058	0.998549	-0.0846163	0.824723	0.974701
O14646_ph1683	CHD1_HUMAN Chromodomain-helicase-DNA-binding protein 1 OS=Homo sapiens OX=9606 GN=CHD1 PE=1 SV=2	CHD1	-0.181535	0.584507	0.97064	0.0896914	0.784932	0.998549	-0.105192	0.749223	0.963696
O14646_ph1687	CHD1_HUMAN Chromodomain-helicase-DNA-binding protein 1 OS=Homo sapiens OX=9606 GN=CHD1 PE=1 SV=2	CHD1	-0.236071	0.434777	0.97064	-0.0581627	0.826781	0.998549	-0.137617	0.64455	0.961388
O14646_ph1689	CHD1_HUMAN Chromodomain-helicase-DNA-binding protein 1 OS=Homo sapiens OX=9606 GN=CHD1 PE=1 SV=2	CHD1	-0.431867	0.479215	0.97064	-0.213623	0.697515	0.998549	-0.961103	0.215861	0.957385
O14646_ph1699_ph1700	CHD1_HUMAN Chromodomain-helicase-DNA-binding protein 1 OS=Homo sapiens OX=9606 GN=CHD1 PE=1 SV=2	CHD1	-0.267478	0.525707	0.97064	-0.113143	0.783602	0.998549	-0.500542	0.348561	0.957385
O14646_ph89	CHD1_HUMAN Chromodomain-helicase-DNA-binding protein 1 OS=Homo sapiens OX=9606 GN=CHD1 PE=1 SV=2	CHD1	-0.133697	0.374108	0.97064	0.390473	0.0204482	0.68532	0.154355	0.359299	0.957385
O14662_ph29	STX16_HUMAN Syntaxin-16 OS=Homo sapiens OX=9606 GN=STX16 PE=1 SV=3	STX16	Inf	NA	0	-0.665051	NA	NA	-0.286054	NA	NA
O14672_ph740	ADA10_HUMAN Disintegrin and metalloproteinase domain-containing protein 10 OS=Homo sapiens OX=9606 GN=ADAM10 PE=1 SV=1	ADA10	0.511236	0.368042	0.97064	-0.801029	0.179202	0.998549	-0.925072	0.151695	0.957385
O14681_ph56	EI24_HUMAN Etoposide-induced protein 2.4 homolog OS=Homo sapiens OX=9606 GN=EI24 PE=1 SV=4	EI24	Inf	NA	0	-0.489282	NA	NA	#NAME?	NA	0
O14683_ph14	P5I11_HUMAN Tumor protein p53-inducible protein 11 OS=Homo sapiens OX=9606 GN=TP53I11 PE=1 SV=2	P5I11	0.241254	0.565586	0.97064	-0.139326	0.738935	0.998549	-0.505519	0.238554	0.957385
O14683_ph16	P5I11_HUMAN Tumor protein p53-inducible protein 11 OS=Homo sapiens OX=9606 GN=TP53I11 PE=1 SV=2	P5I11	0.257276	0.569762	0.97064	-0.117573	0.794034	0.998549	-0.476913	0.299339	0.957385
O14684_ph61	PTGES_HUMAN Prostaglandin E synthase OS=Homo sapiens OX=9606 GN=PTGES PE=1 SV=2	PTGES	0.0263745	NA	NA	-0.315478	NA	NA	#NAME?	NA	0
O14686_ph1606	KMT2D_HUMAN Histone-lysine N-methyltransferase 2D OS=Homo sapiens OX=9606 GN=KMT2D PE=1 SV=2	KMT2D	-0.0872443	0.504797	0.97064	0.216783	0.0929689	0.909388	0.0248185	0.846775	0.974762
O14686_ph2240	KMT2D_HUMAN Histone-lysine N-methyltransferase 2D OS=Homo sapiens OX=9606 GN=KMT2D PE=1 SV=2	KMT2D	0.0494392	0.904276	0.989518	0.337404	0.268839	0.998549	0.00838086	0.979442	0.997536
O14686_ph2274	KMT2D_HUMAN Histone-lysine N-methyltransferase 2D OS=Homo sapiens OX=9606 GN=KMT2D PE=1 SV=2	KMT2D	-1.11204	0.0999185	0.97064	0.089577	0.852188	0.998549	1.00861	0.071053	0.957385
O14686_ph2299	KMT2D_HUMAN Histone-lysine N-methyltransferase 2D OS=Homo sapiens OX=9606 GN=KMT2D PE=1 SV=2	KMT2D	Inf	NA	0	-0.625996	NA	NA	-1.23036	NA	NA
O14686_ph2332	KMT2D_HUMAN Histone-lysine N-methyltransferase 2D OS=Homo sapiens OX=9606 GN=KMT2D PE=1 SV=2	KMT2D	Inf	NA	0	0.280971	NA	NA	#NAME?	NA	0
O14686_ph3130	KMT2D_HUMAN Histone-lysine N-methyltransferase 2D OS=Homo sapiens OX=9606 GN=KMT2D PE=1 SV=2	KMT2D	0.847357	0.212421	0.97064	-0.0909435	0.878101	0.998549	0.47389	0.472057	0.957385
O14686_ph4738	KMT2D_HUMAN Histone-lysine N-methyltransferase 2D OS=Homo sapiens OX=9606 GN=KMT2D PE=1 SV=2	KMT2D	0.739049	0.192895	0.97064	0.591473	0.291689	0.998549	0.212807	0.698942	0.961388
O14713_ph11	ITBP1_HUMAN Integrin beta-1-binding protein 1 OS=Homo sapiens OX=9606 GN=ITGB1BP1 PE=1 SV=1	ITBP1	-0.0697063	0.858576	0.982496	-0.353333	0.324387	0.998549	-0.771311	0.0800517	0.957385
O14715_ph1304;Q99666_ph1304	RGPD8_HUMAN RANBP2-like and GRIP domain-containing protein 8 OS=Homo sapiens OX=9606 GN=RGPD8 PE=1 SV=2;RGPD5_HUMAN RANBP2-like and GRIP domain-containing protein 5/6 OS=Homo sapiens OX=9606 GN=RGPD5 PE=1 SV=3	RGPD8;RGPD5	-0.464927	0.232034	0.97064	-0.0613786	0.849729	0.998549	-0.415372	0.27984	0.957385
O14715_ph796;Q99666_ph796	RGPD8_HUMAN RANBP2-like and GRIP domain-containing protein 8 OS=Homo sapiens OX=9606 GN=RGPD8 PE=1 SV=2;RGPD5_HUMAN RANBP2-like and GRIP domain-containing protein 5/6 OS=Homo sapiens OX=9606 GN=RGPD5 PE=1 SV=3	RGPD8;RGPD5	NA	NA	NA	Inf	NA	0	NA	NA	NA
O14730_ph8	RIOK3_HUMAN Serine/threonine-protein kinase RIO3 OS=Homo sapiens OX=9606 GN=RIOK3 PE=1 SV=2	RIOK3	Inf	NA	0	-0.177931	NA	NA	#NAME?	NA	0
O14733_ph401	MP2K7_HUMAN Dual specificity mitogen-activated protein kinase kinase 7 OS=Homo sapiens OX=9606 GN=MAP2K7 PE=1 SV=2	MP2K7	-0.0644613	0.836392	0.98084	0.267355	0.39996	0.998549	-0.13762	0.660546	0.961388
O14733_ph403	MP2K7_HUMAN Dual specificity mitogen-activated protein kinase kinase 7 OS=Homo sapiens OX=9606 GN=MAP2K7 PE=1 SV=2	MP2K7	-0.125172	0.712339	0.971971	0.304926	0.377152	0.998549	-0.0406901	0.904293	0.985904
O14733_ph61	MP2K7_HUMAN Dual specificity mitogen-activated protein kinase kinase 7 OS=Homo sapiens OX=9606 GN=MAP2K7 PE=1 SV=2	MP2K7	-0.46936	0.29399	0.97064	-0.678807	0.210998	0.998549	0.0992165	0.70972	0.961388
O14733_ph66	MP2K7_HUMAN Dual specificity mitogen-activated protein kinase kinase 7 OS=Homo sapiens OX=9606 GN=MAP2K7 PE=1 SV=2	MP2K7	#NAME?	NA	0	NA	NA	NA	NA	NA	NA
O14737_ph119	PDCD5_HUMAN Programmed cell death protein 5 OS=Homo sapiens OX=9606 GN=PDCD5 PE=1 SV=3	PDCD5	0.481519	0.362983	0.97064	0.445309	0.399086	0.998549	-0.422588	0.422938	0.957385
O14745_ph280	NHRF1_HUMAN Na(+)/H(+) exchange regulatory cofactor NHE-RF1 OS=Homo sapiens OX=9606 GN=SLC9A3R1 PE=1 SV=4	NHRF1	1.39313	0.00793638	0.910488	0.446224	0.334022	0.998549	-0.288877	0.52731	0.957385
O14757_ph280	CHK1_HUMAN Serine/threonine-protein kinase Chk1 OS=Homo sapiens OX=9606 GN=CHEK1 PE=1 SV=2	CHK1	0.0273191	0.857899	0.982496	0.147043	0.305546	0.998549	-0.0471957	0.75751	0.965373
O14782_ph766	KIF3C_HUMAN Kinesin-like protein KIF3C OS=Homo sapiens OX=9606 GN=KIF3C PE=1 SV=3	KIF3C	-0.175616	NA	NA	0.16005	NA	NA	#NAME?	NA	0
O14795_ph254	UN13B_HUMAN Protein unc-13 homolog B OS=Homo sapiens OX=9606 GN=UNC13B PE=1 SV=2	UN13B	0.211509	0.246172	0.97064	-0.0599659	0.73557	0.998549	-0.0207283	0.916655	0.987743
O14827_ph848	RGRF2_HUMAN Ras-specific guanine nucleotide-releasing factor 2 OS=Homo sapiens OX=9606 GN=RASGRF2 PE=1 SV=2	RGRF2	NA	NA	NA	NA	NA	NA	NA	NA	NA
O14827_ph852	RGRF2_HUMAN Ras-specific guanine nucleotide-releasing factor 2 OS=Homo sapiens OX=9606 GN=RASGRF2 PE=1 SV=2	RGRF2	-0.210075	NA	NA	-0.0901345	NA	NA	-0.109018	NA	NA
O14828_ph76	SCAM3_HUMAN Secretory carrier-associated membrane protein 3 OS=Homo sapiens OX=9606 GN=SCAMP3 PE=1 SV=3	SCAM3	0.776673	0.389688	0.97064	0.218364	0.806343	0.998549	-0.852746	0.346367	0.957385
O14828_ph83	SCAM3_HUMAN Secretory carrier-associated membrane protein 3 OS=Homo sapiens OX=9606 GN=SCAMP3 PE=1 SV=3	SCAM3	-0.157321	0.823893	0.979908	0.150702	0.811596	0.998549	0.0334565	0.962211	0.994437
O14828_ph85	SCAM3_HUMAN Secretory carrier-associated membrane protein 3 OS=Homo sapiens OX=9606 GN=SCAMP3 PE=1 SV=3	SCAM3	-0.192724	0.765361	0.973672	0.181649	0.752948	0.998549	0.146228	0.820698	0.974701
O14867_ph445	BACH1_HUMAN Transcription regulator protein BACH1 OS=Homo sapiens OX=9606 GN=BACH1 PE=1 SV=2	BACH1	0.0570351	0.840745	0.981379	0.0810661	0.775374	0.998549	0.0999804	0.753023	0.964898
O14874_ph31	BCKD_HUMAN [3-methyl-2-oxobutanoate dehydrogenase [lipoamide]] kinase, mitochondrial OS=Homo sapiens OX=9606 GN=BCKDK PE=1 SV=2	BCKD	0.00896939	0.977832	0.995452	-0.0121367	0.970008	0.998549	-0.307202	0.34966	0.957385
O14874_ph32	BCKD_HUMAN [3-methyl-2-oxobutanoate dehydrogenase [lipoamide]] kinase, mitochondrial OS=Homo sapiens OX=9606 GN=BCKDK PE=1 SV=2	BCKD	0.0216734	0.945157	0.992207	0.00961304	0.975657	0.998549	-0.276379	0.387414	0.957385
O14874_ph35	BCKD_HUMAN [3-methyl-2-oxobutanoate dehydrogenase [lipoamide]] kinase, mitochondrial OS=Homo sapiens OX=9606 GN=BCKDK PE=1 SV=2	BCKD	-0.3331	0.234814	0.97064	0.392403	0.169559	0.998549	0.139126	0.604039	0.957385
O14879_ph203	IFIT3_HUMAN Interferon-induced protein with tetratricopeptide repeats 3 OS=Homo sapiens OX=9606 GN=IFIT3 PE=1 SV=1	IFIT3	NA	NA	NA	Inf	NA	0	Inf	NA	0
O14907_ph101	TX1B3_HUMAN Tax1-binding protein 3 OS=Homo sapiens OX=9606 GN=TAX1BP3 PE=1 SV=2	TX1B3	-0.417714	0.569827	0.97064	-0.173007	0.793176	0.998549	-0.342982	0.639443	0.960372
O14920_ph672	IKKB_HUMAN Inhibitor of nuclear factor kappa-B kinase subunit beta OS=Homo sapiens OX=9606 GN=IKBKB PE=1 SV=1	IKKB	0.251022	0.512275	0.97064	0.0392683	0.917611	0.998549	0.00176146	0.996688	0.999757
O14920_ph675	IKKB_HUMAN Inhibitor of nuclear factor kappa-B kinase subunit beta OS=Homo sapiens OX=9606 GN=IKBKB PE=1 SV=1	IKKB	-0.465369	0.252226	0.97064	-0.37492	0.269023	0.998549	-0.373611	0.269857	0.957385
O14924_ph172	RGS12_HUMAN Regulator of G-protein signaling 12 OS=Homo sapiens OX=9606 GN=RGS12 PE=1 SV=1	RGS12	0.0784098	0.687965	0.971971	-0.0886956	0.608439	0.998549	-0.100618	0.607263	0.957385
O14924_ph850	RGS12_HUMAN Regulator of G-protein signaling 12 OS=Homo sapiens OX=9606 GN=RGS12 PE=1 SV=1	RGS12	-0.0475698	0.822105	0.979778	0.121106	0.526009	0.998549	0.0908186	0.668818	0.961388
O14929_ph361	HAT1_HUMAN Histone acetyltransferase type B catalytic subunit OS=Homo sapiens OX=9606 GN=HAT1 PE=1 SV=1	HAT1	-0.492958	0.43772	0.97064	0.578178	0.313621	0.998549	0.546959	0.390722	0.957385
O14936_ph51	CSKP_HUMAN Peripheral plasma membrane protein CASK OS=Homo sapiens OX=9606 GN=CASK PE=1 SV=3	CSKP	-0.223821	0.609535	0.97064	#NAME?	NA	0	-0.099733	0.788168	0.971081
O14936_ph582	CSKP_HUMAN Peripheral plasma membrane protein CASK OS=Homo sapiens OX=9606 GN=CASK PE=1 SV=3	CSKP	0.243772	0.456081	0.97064	0.15034	0.643511	0.998549	-0.315584	0.338114	0.957385
O14936_ph584	CSKP_HUMAN Peripheral plasma membrane protein CASK OS=Homo sapiens OX=9606 GN=CASK PE=1 SV=3	CSKP	0.173045	0.674412	0.971971	0.135264	0.742223	0.998549	-0.00625201	0.989123	0.998956
O14939_ph79	PLD2_HUMAN Phospholipase D2 OS=Homo sapiens OX=9606 GN=PLD2 PE=1 SV=2	PLD2	-0.116955	NA	NA	#NAME?	NA	0	-0.553902	NA	NA
O14974_ph299	MYPT1_HUMAN Protein phosphatase 1 regulatory subunit 12A OS=Homo sapiens OX=9606 GN=PPP1R12A PE=1 SV=1	MYPT1	0.451191	0.326502	0.97064	0.537863	0.246445	0.998549	0.418965	0.411891	0.957385
O14974_ph443	MYPT1_HUMAN Protein phosphatase 1 regulatory subunit 12A OS=Homo sapiens OX=9606 GN=PPP1R12A PE=1 SV=1	MYPT1	0.284672	0.476191	0.97064	0.255553	0.521649	0.998549	-0.251284	0.528518	0.957385
O14974_ph445	MYPT1_HUMAN Protein phosphatase 1 regulatory subunit 12A OS=Homo sapiens OX=9606 GN=PPP1R12A PE=1 SV=1	MYPT1	0.312	0.420886	0.97064	0.255931	0.507333	0.998549	-0.32465	0.402792	0.957385
O14974_ph446	MYPT1_HUMAN Protein phosphatase 1 regulatory subunit 12A OS=Homo sapiens OX=9606 GN=PPP1R12A PE=1 SV=1	MYPT1	0.379766	0.462709	0.97064	0.307789	0.550256	0.998549	-0.34249	0.506934	0.957385
O14974_ph507	MYPT1_HUMAN Protein phosphatase 1 regulatory subunit 12A OS=Homo sapiens OX=9606 GN=PPP1R12A PE=1 SV=1	MYPT1	1.27215	0.00384148	0.735293	0.214497	0.564149	0.998549	-0.223807	0.547592	0.957385
O14974_ph507_ph508	MYPT1_HUMAN Protein phosphatase 1 regulatory subunit 12A OS=Homo sapiens OX=9606 GN=PPP1R12A PE=1 SV=1	MYPT1	Inf	NA	0	-0.474765	0.0552204	0.828247	-0.505361	0.071234	0.957385
O14974_ph508	MYPT1_HUMAN Protein phosphatase 1 regulatory subunit 12A OS=Homo sapiens OX=9606 GN=PPP1R12A PE=1 SV=1	MYPT1	0.899832	0.00247912	0.673825	-0.124661	0.405187	0.998549	-0.0361994	0.823429	0.974701
O14974_ph509	MYPT1_HUMAN Protein phosphatase 1 regulatory subunit 12A OS=Homo sapiens OX=9606 GN=PPP1R12A PE=1 SV=1	MYPT1	0.0920199	0.758451	0.973672	0.00791114	0.976372	0.998549	-0.349428	0.206416	0.957385
O14974_ph696	MYPT1_HUMAN Protein phosphatase 1 regulatory subunit 12A OS=Homo sapiens OX=9606 GN=PPP1R12A PE=1 SV=1	MYPT1	0.321016	0.597071	0.97064	-0.488937	0.424356	0.998549	-0.156657	0.816646	0.974701
O14974_ph910	MYPT1_HUMAN Protein phosphatase 1 regulatory subunit 12A OS=Homo sapiens OX=9606 GN=PPP1R12A PE=1 SV=1	MYPT1	0.103293	0.637706	0.971137	-0.371348	0.0775903	0.871598	-0.507302	0.022226	0.957385
O14974_ph995	MYPT1_HUMAN Protein phosphatase 1 regulatory subunit 12A OS=Homo sapiens OX=9606 GN=PPP1R12A PE=1 SV=1	MYPT1	0.398946	0.508815	0.97064	-0.244894	0.598032	0.998549	#NAME?	NA	0
O14976_ph780	GAK_HUMAN Cyclin-G-associated kinase OS=Homo sapiens OX=9606 GN=GAK PE=1 SV=2	GAK	#NAME?	NA	0	NA	NA	NA	Inf	NA	0
O15013_ph1284	ARHGA_HUMAN Rho guanine nucleotide exchange factor 10 OS=Homo sapiens OX=9606 GN=ARHGEF10 PE=1 SV=4	ARHGA	-0.207834	0.46499	0.97064	-0.205134	0.470545	0.998549	-0.0359274	0.89714	0.985537
O15013_ph1284_ph1287	ARHGA_HUMAN Rho guanine nucleotide exchange factor 10 OS=Homo sapiens OX=9606 GN=ARHGEF10 PE=1 SV=4	ARHGA	0.171668	0.488026	0.97064	0.150214	0.54252	0.998549	0.0116638	0.965181	0.994919
O15013_ph1285	ARHGA_HUMAN Rho guanine nucleotide exchange factor 10 OS=Homo sapiens OX=9606 GN=ARHGEF10 PE=1 SV=4	ARHGA	-0.0775994	0.639153	0.971137	-0.0948182	0.568256	0.998549	0.0592804	0.719273	0.961388
O15013_ph1287	ARHGA_HUMAN Rho guanine nucleotide exchange factor 10 OS=Homo sapiens OX=9606 GN=ARHGEF10 PE=1 SV=4	ARHGA	0.539493	0.204015	0.97064	-0.662049	0.125701	0.980351	-0.403005	0.386248	0.957385
O15013_ph377	ARHGA_HUMAN Rho guanine nucleotide exchange factor 10 OS=Homo sapiens OX=9606 GN=ARHGEF10 PE=1 SV=4	ARHGA	0.546282	0.132155	0.97064	-0.697561	0.060935	0.840624	-0.641281	0.0818413	0.957385
O15013_ph379	ARHGA_HUMAN Rho guanine nucleotide exchange factor 10 OS=Homo sapiens OX=9606 GN=ARHGEF10 PE=1 SV=4	ARHGA	0.277116	0.427844	0.97064	-0.653512	0.075699	0.867866	-0.688675	0.062884	0.957385
O15014_ph1285	ZN609_HUMAN Zinc finger protein 609 OS=Homo sapiens OX=9606 GN=ZNF609 PE=1 SV=2	ZN609	0.175944	0.647126	0.971137	-0.0761783	0.842322	0.998549	-0.139548	0.744831	0.962555
O15014_ph1313	ZN609_HUMAN Zinc finger protein 609 OS=Homo sapiens OX=9606 GN=ZNF609 PE=1 SV=2	ZN609	0.0996878	0.796514	0.975122	0.147859	0.702565	0.998549	-0.506265	0.204239	0.957385
O15014_ph1356	ZN609_HUMAN Zinc finger protein 609 OS=Homo sapiens OX=9606 GN=ZNF609 PE=1 SV=2	ZN609	-0.17453	0.561546	0.97064	-0.325954	0.236092	0.998549	-0.296022	0.278958	0.957385
O15014_ph1357	ZN609_HUMAN Zinc finger protein 609 OS=Homo sapiens OX=9606 GN=ZNF609 PE=1 SV=2	ZN609	-0.0884615	0.575297	0.97064	0.110286	0.444207	0.998549	0.0213366	0.891459	0.984584
O15014_ph358	ZN609_HUMAN Zinc finger protein 609 OS=Homo sapiens OX=9606 GN=ZNF609 PE=1 SV=2	ZN609	0.487351	0.0502117	0.97064	0.074835	0.743993	0.998549	0.195145	0.450791	0.957385
O15014_ph381	ZN609_HUMAN Zinc finger protein 609 OS=Homo sapiens OX=9606 GN=ZNF609 PE=1 SV=2	ZN609	0.405272	0.231919	0.97064	-0.72835	0.0267968	0.721058	-0.232942	0.481252	0.957385
O15014_ph433	ZN609_HUMAN Zinc finger protein 609 OS=Homo sapiens OX=9606 GN=ZNF609 PE=1 SV=2	ZN609	-0.567879	0.0447796	0.97064	0.240541	0.302189	0.998549	-0.0496277	0.840655	0.974762
O15014_ph465	ZN609_HUMAN Zinc finger protein 609 OS=Homo sapiens OX=9606 GN=ZNF609 PE=1 SV=2	ZN609	-0.0983869	0.805768	0.976975	-0.211323	0.557521	0.998549	0.172792	0.666781	0.961388
O15014_ph467	ZN609_HUMAN Zinc finger protein 609 OS=Homo sapiens OX=9606 GN=ZNF609 PE=1 SV=2	ZN609	-0.0604716	0.938854	0.992207	-0.286404	0.685612	0.998549	-1.02033	0.165241	0.957385
O15014_ph491	ZN609_HUMAN Zinc finger protein 609 OS=Homo sapiens OX=9606 GN=ZNF609 PE=1 SV=2	ZN609	-0.190338	0.531769	0.97064	0.0472803	0.860841	0.998549	0.303161	0.326557	0.957385
O15014_ph576	ZN609_HUMAN Zinc finger protein 609 OS=Homo sapiens OX=9606 GN=ZNF609 PE=1 SV=2	ZN609	0.21043	0.506152	0.97064	0.198937	0.529244	0.998549	0.161133	0.647209	0.961388
O15014_ph576_ph578	ZN609_HUMAN Zinc finger protein 609 OS=Homo sapiens OX=9606 GN=ZNF609 PE=1 SV=2	ZN609	-1.10286	0.0698026	0.97064	0.759766	0.150171	0.998549	-0.195538	0.698171	0.961388
O15014_ph578	ZN609_HUMAN Zinc finger protein 609 OS=Homo sapiens OX=9606 GN=ZNF609 PE=1 SV=2	ZN609	0.223141	0.583199	0.97064	0.0273036	0.946126	0.998549	0.322732	0.4797	0.957385
O15014_ph743_ph746	ZN609_HUMAN Zinc finger protein 609 OS=Homo sapiens OX=9606 GN=ZNF609 PE=1 SV=2	ZN609	-0.359305	0.349078	0.97064	-0.0759576	0.821642	0.998549	#NAME?	NA	0
O15014_ph746	ZN609_HUMAN Zinc finger protein 609 OS=Homo sapiens OX=9606 GN=ZNF609 PE=1 SV=2	ZN609	0.13519	0.791992	0.974808	0.255327	0.579742	0.998549	-0.279693	0.544688	0.957385
O15014_ph758	ZN609_HUMAN Zinc finger protein 609 OS=Homo sapiens OX=9606 GN=ZNF609 PE=1 SV=2	ZN609	0.145801	0.664591	0.971137	-0.0761497	0.820328	0.998549	-0.102396	0.784832	0.970098
O15014_ph804	ZN609_HUMAN Zinc finger protein 609 OS=Homo sapiens OX=9606 GN=ZNF609 PE=1 SV=2	ZN609	-0.277686	0.330634	0.97064	0.0317942	0.897799	0.998549	-0.178771	0.612405	0.957385
O15014_ph806	ZN609_HUMAN Zinc finger protein 609 OS=Homo sapiens OX=9606 GN=ZNF609 PE=1 SV=2	ZN609	NA	NA	NA	NA	NA	NA	Inf	NA	0
O15020_ph2171	SPTN2_HUMAN Spectrin beta chain, non-erythrocytic 2 OS=Homo sapiens OX=9606 GN=SPTBN2 PE=1 SV=3	SPTN2	-0.0643717	0.874469	0.984306	0.0452687	0.901123	0.998549	-0.512488	0.177891	0.957385
O15021_ph1292	MAST4_HUMAN Microtubule-associated serine/threonine-protein kinase 4 OS=Homo sapiens OX=9606 GN=MAST4 PE=1 SV=4	MAST4	#NAME?	NA	0	NA	NA	NA	NA	NA	NA
O15021_ph1419	MAST4_HUMAN Microtubule-associated serine/threonine-protein kinase 4 OS=Homo sapiens OX=9606 GN=MAST4 PE=1 SV=4	MAST4	0.181278	0.607444	0.97064	0.405616	0.224407	0.998549	0.362829	0.314489	0.957385
O15021_ph1446	MAST4_HUMAN Microtubule-associated serine/threonine-protein kinase 4 OS=Homo sapiens OX=9606 GN=MAST4 PE=1 SV=4	MAST4	-0.00839969	0.989105	0.998333	-0.100743	0.887542	0.998549	#NAME?	NA	0
O15021_ph1467	MAST4_HUMAN Microtubule-associated serine/threonine-protein kinase 4 OS=Homo sapiens OX=9606 GN=MAST4 PE=1 SV=4	MAST4	-0.155083	0.657282	0.971137	-0.494681	0.139867	0.988731	-0.616694	0.0734827	0.957385
O15021_ph1779	MAST4_HUMAN Microtubule-associated serine/threonine-protein kinase 4 OS=Homo sapiens OX=9606 GN=MAST4 PE=1 SV=4	MAST4	0.250235	0.501579	0.97064	-0.46681	0.100465	0.927818	-0.408792	0.183985	0.957385
O15021_ph1860	MAST4_HUMAN Microtubule-associated serine/threonine-protein kinase 4 OS=Homo sapiens OX=9606 GN=MAST4 PE=1 SV=4	MAST4	0.0393272	0.891816	0.988253	0.26104	0.304183	0.998549	-0.263098	0.325742	0.957385
O15027_ph1069	SC16A_HUMAN Protein transport protein Sec16A OS=Homo sapiens OX=9606 GN=SEC16A PE=1 SV=4	SC16A	-0.367784	0.244644	0.97064	0.544761	0.0693208	0.849316	0.454842	0.158079	0.957385
O15027_ph1226	SC16A_HUMAN Protein transport protein Sec16A OS=Homo sapiens OX=9606 GN=SEC16A PE=1 SV=4	SC16A	-0.147759	0.434463	0.97064	-0.0727194	0.668429	0.998549	-0.59298	0.0299221	0.957385
O15027_ph1228	SC16A_HUMAN Protein transport protein Sec16A OS=Homo sapiens OX=9606 GN=SEC16A PE=1 SV=4	SC16A	-0.225042	0.478359	0.97064	-0.111757	0.69641	0.998549	-0.37638	0.248803	0.957385
O15027_ph129	SC16A_HUMAN Protein transport protein Sec16A OS=Homo sapiens OX=9606 GN=SEC16A PE=1 SV=4	SC16A	-0.00549193	0.992634	0.99901	-0.312241	0.64084	0.998549	-0.478106	0.47868	0.957385
O15027_ph1305	SC16A_HUMAN Protein transport protein Sec16A OS=Homo sapiens OX=9606 GN=SEC16A PE=1 SV=4	SC16A	Inf	NA	0	0.460507	NA	NA	-0.210758	NA	NA
O15027_ph1327	SC16A_HUMAN Protein transport protein Sec16A OS=Homo sapiens OX=9606 GN=SEC16A PE=1 SV=4	SC16A	0.455655	0.308974	0.97064	-0.101436	0.795545	0.998549	0.0823135	0.850712	0.97566
O15027_ph1347_ph1350_ph1353_ph1356	SC16A_HUMAN Protein transport protein Sec16A OS=Homo sapiens OX=9606 GN=SEC16A PE=1 SV=4	SC16A	Inf	NA	0	-0.121302	0.644395	0.998549	#NAME?	NA	0
O15027_ph1347_ph1350_ph1353_ph1359	SC16A_HUMAN Protein transport protein Sec16A OS=Homo sapiens OX=9606 GN=SEC16A PE=1 SV=4	SC16A	-0.797045	0.312839	0.97064	-0.704554	0.292284	0.998549	#NAME?	NA	0
O15027_ph1356	SC16A_HUMAN Protein transport protein Sec16A OS=Homo sapiens OX=9606 GN=SEC16A PE=1 SV=4	SC16A	-0.0194869	0.921868	0.992207	-0.254169	0.217239	0.998549	-0.190413	0.400981	0.957385
O15027_ph1359	SC16A_HUMAN Protein transport protein Sec16A OS=Homo sapiens OX=9606 GN=SEC16A PE=1 SV=4	SC16A	0.0476579	0.82284	0.979814	-0.174887	0.418005	0.998549	-0.00580726	0.980509	0.997536
O15027_ph1368	SC16A_HUMAN Protein transport protein Sec16A OS=Homo sapiens OX=9606 GN=SEC16A PE=1 SV=4	SC16A	0.0607586	0.866044	0.982621	-0.0200122	0.955668	0.998549	0.333623	0.413889	0.957385
O15027_ph1368_ph1369	SC16A_HUMAN Protein transport protein Sec16A OS=Homo sapiens OX=9606 GN=SEC16A PE=1 SV=4	SC16A	-0.256241	0.520051	0.97064	-0.0578642	0.832704	0.998549	-0.14942	0.630789	0.957653
O15027_ph1369	SC16A_HUMAN Protein transport protein Sec16A OS=Homo sapiens OX=9606 GN=SEC16A PE=1 SV=4	SC16A	-0.0793343	0.803808	0.976608	0.0387183	0.903411	0.998549	-0.093628	0.769492	0.967979
O15027_ph1389	SC16A_HUMAN Protein transport protein Sec16A OS=Homo sapiens OX=9606 GN=SEC16A PE=1 SV=4	SC16A	-0.361381	0.744199	0.973672	-0.180117	0.855471	0.998549	0.894469	0.425133	0.957385
O15027_ph1398	SC16A_HUMAN Protein transport protein Sec16A OS=Homo sapiens OX=9606 GN=SEC16A PE=1 SV=4	SC16A	-0.171613	0.853729	0.981379	0.0360453	0.966133	0.998549	-1.17855	0.224928	0.957385
O15027_ph1441	SC16A_HUMAN Protein transport protein Sec16A OS=Homo sapiens OX=9606 GN=SEC16A PE=1 SV=4	SC16A	0.248671	0.42267	0.97064	0.228607	0.460023	0.998549	0.314764	0.366001	0.957385
O15027_ph1964	SC16A_HUMAN Protein transport protein Sec16A OS=Homo sapiens OX=9606 GN=SEC16A PE=1 SV=4	SC16A	0.351986	0.0636577	0.97064	0.235506	0.19512	0.998549	0.23908	0.236312	0.957385
O15027_ph2022	SC16A_HUMAN Protein transport protein Sec16A OS=Homo sapiens OX=9606 GN=SEC16A PE=1 SV=4	SC16A	0.0364864	0.85246	0.981379	-0.24237	0.187562	0.998549	-0.309437	0.145732	0.957385
O15027_ph2054	SC16A_HUMAN Protein transport protein Sec16A OS=Homo sapiens OX=9606 GN=SEC16A PE=1 SV=4	SC16A	0.184779	0.773918	0.974354	0.588035	0.317319	0.998549	0.525597	0.420153	0.957385
O15027_ph2083	SC16A_HUMAN Protein transport protein Sec16A OS=Homo sapiens OX=9606 GN=SEC16A PE=1 SV=4	SC16A	0.264933	0.389257	0.97064	0.0123525	0.967504	0.998549	-0.26122	0.395748	0.957385
O15027_ph2271	SC16A_HUMAN Protein transport protein Sec16A OS=Homo sapiens OX=9606 GN=SEC16A PE=1 SV=4	SC16A	NA	NA	NA	Inf	NA	0	Inf	NA	0
O15027_ph2295	SC16A_HUMAN Protein transport protein Sec16A OS=Homo sapiens OX=9606 GN=SEC16A PE=1 SV=4	SC16A	0.4867	0.235569	0.97064	-0.10297	0.721175	0.998549	-0.51528	0.21234	0.957385
O15027_ph29	SC16A_HUMAN Protein transport protein Sec16A OS=Homo sapiens OX=9606 GN=SEC16A PE=1 SV=4	SC16A	-0.250123	0.315153	0.97064	0.281266	0.222527	0.998549	-0.0905698	0.709048	0.961388
O15027_ph314	SC16A_HUMAN Protein transport protein Sec16A OS=Homo sapiens OX=9606 GN=SEC16A PE=1 SV=4	SC16A	-0.0658919	0.784216	0.974555	0.303887	0.101584	0.92896	0.071267	0.706163	0.961388
O15027_ph331	SC16A_HUMAN Protein transport protein Sec16A OS=Homo sapiens OX=9606 GN=SEC16A PE=1 SV=4	SC16A	Inf	NA	0	0.00913808	0.980398	0.998845	#NAME?	NA	0
O15027_ph568	SC16A_HUMAN Protein transport protein Sec16A OS=Homo sapiens OX=9606 GN=SEC16A PE=1 SV=4	SC16A	-0.0601619	0.797534	0.975122	0.367215	0.102382	0.933504	0.444894	0.0799619	0.957385
O15027_ph569	SC16A_HUMAN Protein transport protein Sec16A OS=Homo sapiens OX=9606 GN=SEC16A PE=1 SV=4	SC16A	0.545505	0.286417	0.97064	0.309226	0.538978	0.998549	0.406835	0.471078	0.957385
O15027_ph64	SC16A_HUMAN Protein transport protein Sec16A OS=Homo sapiens OX=9606 GN=SEC16A PE=1 SV=4	SC16A	0.284793	0.370675	0.97064	0.114681	0.714181	0.998549	0.114794	0.74283	0.962555
O15027_ph65	SC16A_HUMAN Protein transport protein Sec16A OS=Homo sapiens OX=9606 GN=SEC16A PE=1 SV=4	SC16A	-0.0240504	0.938703	0.992207	0.0998962	0.721586	0.998549	0.0896923	0.774711	0.968785
O15027_ph73	SC16A_HUMAN Protein transport protein Sec16A OS=Homo sapiens OX=9606 GN=SEC16A PE=1 SV=4	SC16A	0.0398343	0.872771	0.983883	-0.0566232	0.799288	0.998549	0.012749	0.959102	0.994317
O15027_ph74	SC16A_HUMAN Protein transport protein Sec16A OS=Homo sapiens OX=9606 GN=SEC16A PE=1 SV=4	SC16A	0.0690742	0.836293	0.98084	0.120343	0.688101	0.998549	0.154804	0.644762	0.961388
O15033_ph327	AREL1_HUMAN Apoptosis-resistant E3 ubiquitin protein ligase 1 OS=Homo sapiens OX=9606 GN=AREL1 PE=1 SV=3	AREL1	NA	NA	NA	NA	NA	NA	Inf	NA	0
O15033_ph337	AREL1_HUMAN Apoptosis-resistant E3 ubiquitin protein ligase 1 OS=Homo sapiens OX=9606 GN=AREL1 PE=1 SV=3	AREL1	0.0119565	0.966577	0.993385	-0.0351069	0.90211	0.998549	-0.528078	0.0832041	0.957385
O15037_ph10	KHNYN_HUMAN Protein KHNYN OS=Homo sapiens OX=9606 GN=KHNYN PE=1 SV=3	KHNYN	Inf	NA	0	0.211101	0.0709579	0.852833	0.110721	0.354129	0.957385
O15037_ph353_ph359	KHNYN_HUMAN Protein KHNYN OS=Homo sapiens OX=9606 GN=KHNYN PE=1 SV=3	KHNYN	-0.779907	0.0757656	0.97064	-0.330934	0.405299	0.998549	-0.310033	0.434995	0.957385
O15040_ph448_ph449	TCPR2_HUMAN Tectonin beta-propeller repeat-containing protein 2 OS=Homo sapiens OX=9606 GN=TECPR2 PE=1 SV=4	TCPR2	NA	NA	NA	NA	NA	NA	NA	NA	NA
O15042_ph37	SR140_HUMAN U2 snRNP-associated SURP motif-containing protein OS=Homo sapiens OX=9606 GN=U2SURP PE=1 SV=2	SR140	NA	NA	NA	NA	NA	NA	Inf	NA	0
O15042_ph67	SR140_HUMAN U2 snRNP-associated SURP motif-containing protein OS=Homo sapiens OX=9606 GN=U2SURP PE=1 SV=2	SR140	0.334397	0.33699	0.97064	0.164517	0.631084	0.998549	-0.0232675	0.951302	0.992563
O15042_ph930_ph932	SR140_HUMAN U2 snRNP-associated SURP motif-containing protein OS=Homo sapiens OX=9606 GN=U2SURP PE=1 SV=2	SR140	-0.564917	0.304998	0.97064	0.283694	0.513761	0.998549	0.377104	0.50314	0.957385
O15042_ph946_ph948	SR140_HUMAN U2 snRNP-associated SURP motif-containing protein OS=Homo sapiens OX=9606 GN=U2SURP PE=1 SV=2	SR140	-0.604278	0.222648	0.97064	0.207304	0.628308	0.998549	0.0477222	0.920236	0.987773
O15047_ph464	SET1A_HUMAN Histone-lysine N-methyltransferase SETD1A OS=Homo sapiens OX=9606 GN=SETD1A PE=1 SV=3	SET1A	-0.168886	0.841522	0.981379	-0.23637	0.734726	0.998549	-1.0715	0.286499	0.957385
O15047_ph468	SET1A_HUMAN Histone-lysine N-methyltransferase SETD1A OS=Homo sapiens OX=9606 GN=SETD1A PE=1 SV=3	SET1A	0.169739	0.694544	0.971971	0.126036	0.770296	0.998549	-0.437841	0.319191	0.957385
O15047_ph470	SET1A_HUMAN Histone-lysine N-methyltransferase SETD1A OS=Homo sapiens OX=9606 GN=SETD1A PE=1 SV=3	SET1A	-0.129995	0.792526	0.975122	0.179497	0.684773	0.998549	0.220672	0.656211	0.961388
O15055_ph627	PER2_HUMAN Period circadian protein homolog 2 OS=Homo sapiens OX=9606 GN=PER2 PE=1 SV=2	PER2	-0.206854	0.509157	0.97064	#NAME?	NA	0	-0.0065678	0.976823	0.997536
O15055_ph977	PER2_HUMAN Period circadian protein homolog 2 OS=Homo sapiens OX=9606 GN=PER2 PE=1 SV=2	PER2	0.0979242	0.791797	0.974685	0.343318	0.363345	0.998549	0.210037	0.614106	0.957385
O15056_ph1124	SYNJ2_HUMAN Synaptojanin-2 OS=Homo sapiens OX=9606 GN=SYNJ2 PE=1 SV=3	SYNJ2	0.335481	0.52934	0.97064	-0.408536	0.448185	0.998549	-0.782279	0.17605	0.957385
O15061_ph1044	SYNEM_HUMAN Synemin OS=Homo sapiens OX=9606 GN=SYNM PE=1 SV=2	SYNEM	0.414875	0.468276	0.97064	0.573562	0.320474	0.998549	-0.143958	0.7995	0.973905
O15061_ph1044_ph1049	SYNEM_HUMAN Synemin OS=Homo sapiens OX=9606 GN=SYNM PE=1 SV=2	SYNEM	0.429793	0.449452	0.97064	0.41424	0.465671	0.998549	-0.375201	0.507954	0.957385
O15061_ph1049	SYNEM_HUMAN Synemin OS=Homo sapiens OX=9606 GN=SYNM PE=1 SV=2	SYNEM	0.483362	0.428051	0.97064	-0.0418529	0.944607	0.998549	-0.509363	0.404261	0.957385
O15061_ph1181	SYNEM_HUMAN Synemin OS=Homo sapiens OX=9606 GN=SYNM PE=1 SV=2	SYNEM	-0.0186762	0.955327	0.99302	0.579401	0.0716369	0.85426	0.540395	0.125483	0.957385
O15061_ph429	SYNEM_HUMAN Synemin OS=Homo sapiens OX=9606 GN=SYNM PE=1 SV=2	SYNEM	0.568719	0.183095	0.97064	0.303907	0.465757	0.998549	0.140316	0.734174	0.962555
O15061_ph592	SYNEM_HUMAN Synemin OS=Homo sapiens OX=9606 GN=SYNM PE=1 SV=2	SYNEM	1.14546	0.019719	0.97064	0.0659703	0.847534	0.998549	-0.0546783	0.885267	0.983171
O15061_ph598	SYNEM_HUMAN Synemin OS=Homo sapiens OX=9606 GN=SYNM PE=1 SV=2	SYNEM	0.46248	0.204234	0.97064	0.384298	0.286795	0.998549	0.0904935	0.79776	0.97327
O15061_ph651	SYNEM_HUMAN Synemin OS=Homo sapiens OX=9606 GN=SYNM PE=1 SV=2	SYNEM	0.376957	0.162212	0.97064	-0.124837	0.586711	0.998549	0.11531	0.652474	0.961388
O15061_ph653	SYNEM_HUMAN Synemin OS=Homo sapiens OX=9606 GN=SYNM PE=1 SV=2	SYNEM	0.26641	0.673163	0.971971	0.205412	0.659942	0.998549	0.4697	0.384641	0.957385
O15061_ph656	SYNEM_HUMAN Synemin OS=Homo sapiens OX=9606 GN=SYNM PE=1 SV=2	SYNEM	0.298346	0.52492	0.97064	-0.154763	0.712371	0.998549	0.121559	0.793372	0.972479
O15063_ph723	K0355_HUMAN Uncharacterized protein KIAA0355 OS=Homo sapiens OX=9606 GN=KIAA0355 PE=1 SV=2	K0355	-0.34105	0.22293	0.97064	0.369806	0.142471	0.991759	0.324393	0.244693	0.957385
O15067_ph569	PUR4_HUMAN Phosphoribosylformylglycinamidine synthase OS=Homo sapiens OX=9606 GN=PFAS PE=1 SV=4	PUR4	-0.15173	0.480053	0.97064	-0.00541628	0.97745	0.998549	-0.364684	0.0795693	0.957385
O15084_ph1011	ANR28_HUMAN Serine/threonine-protein phosphatase 6 regulatory ankyrin repeat subunit A OS=Homo sapiens OX=9606 GN=ANKRD28 PE=1 SV=5	ANR28	0.582335	0.0934079	0.97064	-0.113857	0.612868	0.998549	-0.156672	0.535189	0.957385
O15085_ph1155	ARHGB_HUMAN Rho guanine nucleotide exchange factor 11 OS=Homo sapiens OX=9606 GN=ARHGEF11 PE=1 SV=1	ARHGB	0.218226	0.584732	0.97064	0.220927	0.537009	0.998549	0.26648	0.506016	0.957385
O15085_ph1292	ARHGB_HUMAN Rho guanine nucleotide exchange factor 11 OS=Homo sapiens OX=9606 GN=ARHGEF11 PE=1 SV=1	ARHGB	0.258232	0.41522	0.97064	0.130549	0.677193	0.998549	0.195616	0.578014	0.957385
O15085_ph1295	ARHGB_HUMAN Rho guanine nucleotide exchange factor 11 OS=Homo sapiens OX=9606 GN=ARHGEF11 PE=1 SV=1	ARHGB	0.315938	0.323575	0.97064	0.13125	0.676473	0.998549	0.18396	0.601667	0.957385
O15085_ph1411	ARHGB_HUMAN Rho guanine nucleotide exchange factor 11 OS=Homo sapiens OX=9606 GN=ARHGEF11 PE=1 SV=1	ARHGB	#NAME?	NA	0	Inf	NA	0	Inf	NA	0
O15085_ph1413	ARHGB_HUMAN Rho guanine nucleotide exchange factor 11 OS=Homo sapiens OX=9606 GN=ARHGEF11 PE=1 SV=1	ARHGB	Inf	NA	0	0.207821	0.552602	0.998549	0.276486	0.454466	0.957385
O15085_ph1458	ARHGB_HUMAN Rho guanine nucleotide exchange factor 11 OS=Homo sapiens OX=9606 GN=ARHGEF11 PE=1 SV=1	ARHGB	-0.0928281	0.543775	0.97064	0.303306	0.0445655	0.796044	0.34787	0.0402807	0.957385
O15085_ph1461_ph1462	ARHGB_HUMAN Rho guanine nucleotide exchange factor 11 OS=Homo sapiens OX=9606 GN=ARHGEF11 PE=1 SV=1	ARHGB	-0.0289547	0.854316	0.981416	0.0899227	0.52422	0.998549	0.351342	0.0452953	0.957385
O15085_ph1478_ph1480	ARHGB_HUMAN Rho guanine nucleotide exchange factor 11 OS=Homo sapiens OX=9606 GN=ARHGEF11 PE=1 SV=1	ARHGB	-0.846274	NA	NA	-1.46862	NA	NA	0.871599	NA	NA
O15085_ph1480	ARHGB_HUMAN Rho guanine nucleotide exchange factor 11 OS=Homo sapiens OX=9606 GN=ARHGEF11 PE=1 SV=1	ARHGB	0.551187	0.340543	0.97064	0.665981	0.254404	0.998549	0.874247	0.186097	0.957385
O15085_ph150	ARHGB_HUMAN Rho guanine nucleotide exchange factor 11 OS=Homo sapiens OX=9606 GN=ARHGEF11 PE=1 SV=1	ARHGB	0.279342	0.903001	0.98942	0.722588	0.726233	0.998549	-0.316708	0.890266	0.984369
O15085_ph245_ph254_ph255	ARHGB_HUMAN Rho guanine nucleotide exchange factor 11 OS=Homo sapiens OX=9606 GN=ARHGEF11 PE=1 SV=1	ARHGB	Inf	NA	0	0.143562	0.346381	0.998549	#NAME?	NA	0
O15085_ph251_ph254	ARHGB_HUMAN Rho guanine nucleotide exchange factor 11 OS=Homo sapiens OX=9606 GN=ARHGEF11 PE=1 SV=1	ARHGB	0.197023	0.563245	0.97064	0.106813	0.752788	0.998549	0.224066	0.556651	0.957385
O15085_ph251_ph255	ARHGB_HUMAN Rho guanine nucleotide exchange factor 11 OS=Homo sapiens OX=9606 GN=ARHGEF11 PE=1 SV=1	ARHGB	-0.65634	0.53445	0.97064	-0.0137113	0.989559	0.99966	0.847065	0.475268	0.957385
O15085_ph255	ARHGB_HUMAN Rho guanine nucleotide exchange factor 11 OS=Homo sapiens OX=9606 GN=ARHGEF11 PE=1 SV=1	ARHGB	0.472809	NA	NA	-0.13593	NA	NA	-0.701828	NA	NA
O15085_ph27	ARHGB_HUMAN Rho guanine nucleotide exchange factor 11 OS=Homo sapiens OX=9606 GN=ARHGEF11 PE=1 SV=1	ARHGB	-0.342834	0.563957	0.97064	-0.078971	0.88184	0.998549	-0.482954	0.421196	0.957385
O15085_ph556	ARHGB_HUMAN Rho guanine nucleotide exchange factor 11 OS=Homo sapiens OX=9606 GN=ARHGEF11 PE=1 SV=1	ARHGB	0.508875	0.319851	0.97064	0.133417	0.766194	0.998549	-0.138457	0.757668	0.965373
O15085_ph614	ARHGB_HUMAN Rho guanine nucleotide exchange factor 11 OS=Homo sapiens OX=9606 GN=ARHGEF11 PE=1 SV=1	ARHGB	-0.1625	0.729931	0.973522	-0.43197	0.325669	0.998549	-0.3757	0.4559	0.957385
O15085_ph633	ARHGB_HUMAN Rho guanine nucleotide exchange factor 11 OS=Homo sapiens OX=9606 GN=ARHGEF11 PE=1 SV=1	ARHGB	-0.114781	0.569534	0.97064	-0.167471	0.360035	0.998549	-0.0758918	0.705561	0.961388
O15085_ph635	ARHGB_HUMAN Rho guanine nucleotide exchange factor 11 OS=Homo sapiens OX=9606 GN=ARHGEF11 PE=1 SV=1	ARHGB	0.20189	0.19807	0.97064	-0.106096	0.485374	0.998549	-0.320376	0.0808954	0.957385
O15085_ph668	ARHGB_HUMAN Rho guanine nucleotide exchange factor 11 OS=Homo sapiens OX=9606 GN=ARHGEF11 PE=1 SV=1	ARHGB	0.493834	0.407696	0.97064	-0.508684	0.237423	0.998549	0.0372489	0.935483	0.990108
O15085_ph668_ph672	ARHGB_HUMAN Rho guanine nucleotide exchange factor 11 OS=Homo sapiens OX=9606 GN=ARHGEF11 PE=1 SV=1	ARHGB	-0.491716	NA	NA	0.237179	NA	NA	0.069287	NA	NA
O15085_ph672	ARHGB_HUMAN Rho guanine nucleotide exchange factor 11 OS=Homo sapiens OX=9606 GN=ARHGEF11 PE=1 SV=1	ARHGB	0.210351	0.192355	0.97064	-0.0291927	0.773261	0.998549	0.0480409	0.701456	0.961388
O15119_ph409	TBX3_HUMAN T-box transcription factor TBX3 OS=Homo sapiens OX=9606 GN=TBX3 PE=1 SV=4	TBX3	-0.24913	0.611888	0.97064	0.0200106	0.962389	0.998549	-0.245871	0.534025	0.957385
O15119_ph432	TBX3_HUMAN T-box transcription factor TBX3 OS=Homo sapiens OX=9606 GN=TBX3 PE=1 SV=4	TBX3	Inf	NA	0	0.0902466	NA	NA	0.0514019	NA	NA
O15119_ph435	TBX3_HUMAN T-box transcription factor TBX3 OS=Homo sapiens OX=9606 GN=TBX3 PE=1 SV=4	TBX3	0.0841232	0.670166	0.971781	0.322879	0.121209	0.97106	0.0321944	0.883649	0.982559
O15119_ph438	TBX3_HUMAN T-box transcription factor TBX3 OS=Homo sapiens OX=9606 GN=TBX3 PE=1 SV=4	TBX3	-0.123941	0.658118	0.971137	0.143	0.564806	0.998549	-0.488742	0.104678	0.957385
O15119_ph456	TBX3_HUMAN T-box transcription factor TBX3 OS=Homo sapiens OX=9606 GN=TBX3 PE=1 SV=4	TBX3	-0.549529	0.0103786	0.967488	0.31874	0.0452789	0.796516	0.0362304	0.802778	0.974453
O15119_ph707	TBX3_HUMAN T-box transcription factor TBX3 OS=Homo sapiens OX=9606 GN=TBX3 PE=1 SV=4	TBX3	0.128452	0.60613	0.97064	-0.211418	0.361623	0.998549	-0.0108011	0.965116	0.994919
O15131_ph3	IMA6_HUMAN Importin subunit alpha-6 OS=Homo sapiens OX=9606 GN=KPNA5 PE=1 SV=2	IMA6	0.293593	0.260693	0.97064	0.120937	0.635549	0.998549	0.149211	0.601355	0.957385
O15143_ph310	ARC1B_HUMAN Actin-related protein 2/3 complex subunit 1B OS=Homo sapiens OX=9606 GN=ARPC1B PE=1 SV=3	ARC1B	0.406304	0.346572	0.97064	-0.464965	0.234149	0.998549	-0.234857	0.580635	0.957385
O15143_ph311	ARC1B_HUMAN Actin-related protein 2/3 complex subunit 1B OS=Homo sapiens OX=9606 GN=ARPC1B PE=1 SV=3	ARC1B	0.488235	0.0618137	0.97064	-0.686958	0.0143295	0.635228	-0.149311	0.579959	0.957385
O15143_ph315	ARC1B_HUMAN Actin-related protein 2/3 complex subunit 1B OS=Homo sapiens OX=9606 GN=ARPC1B PE=1 SV=3	ARC1B	0.088926	0.663653	0.971137	-0.64293	0.012127	0.591624	-0.29518	0.116302	0.957385
O15151_ph342	MDM4_HUMAN Protein Mdm4 OS=Homo sapiens OX=9606 GN=MDM4 PE=1 SV=2	MDM4	-0.400597	0.563394	0.97064	-0.193923	0.712547	0.998549	-0.202346	0.75047	0.963942
O15155_ph50	BET1_HUMAN BET1 homolog OS=Homo sapiens OX=9606 GN=BET1 PE=1 SV=1	BET1	0.878695	0.051633	0.97064	-0.576807	0.183001	0.998549	-0.43603	0.307	0.957385
O15164_ph1025_ph1028	TIF1A_HUMAN Transcription intermediary factor 1-alpha OS=Homo sapiens OX=9606 GN=TRIM24 PE=1 SV=3	TIF1A	-0.249191	0.453267	0.97064	0.0237509	0.935088	0.998549	0.0588312	0.857288	0.976678
O15164_ph1042	TIF1A_HUMAN Transcription intermediary factor 1-alpha OS=Homo sapiens OX=9606 GN=TRIM24 PE=1 SV=3	TIF1A	1.19346	0.00168266	0.572691	-0.647263	0.0496075	0.809868	-0.335038	0.280525	0.957385
O15164_ph657	TIF1A_HUMAN Transcription intermediary factor 1-alpha OS=Homo sapiens OX=9606 GN=TRIM24 PE=1 SV=3	TIF1A	-0.0680801	0.868932	0.983513	-0.0215637	0.953372	0.998549	0.0782685	0.849569	0.97566
O15164_ph660	TIF1A_HUMAN Transcription intermediary factor 1-alpha OS=Homo sapiens OX=9606 GN=TRIM24 PE=1 SV=3	TIF1A	0.0910297	0.85108	0.981379	-0.0455856	0.92505	0.998549	0.275514	0.613143	0.957385
O15164_ph660_ph685	TIF1A_HUMAN Transcription intermediary factor 1-alpha OS=Homo sapiens OX=9606 GN=TRIM24 PE=1 SV=3	TIF1A	-0.421233	0.428291	0.97064	-0.354604	0.479731	0.998549	-0.216244	0.671044	0.961388
O15164_ph667	TIF1A_HUMAN Transcription intermediary factor 1-alpha OS=Homo sapiens OX=9606 GN=TRIM24 PE=1 SV=3	TIF1A	0.967124	0.0447772	0.97064	-0.0134479	0.97545	0.998549	0.111245	0.820096	0.974701
O15164_ph685	TIF1A_HUMAN Transcription intermediary factor 1-alpha OS=Homo sapiens OX=9606 GN=TRIM24 PE=1 SV=3	TIF1A	0.249464	0.295944	0.97064	-0.218613	0.353477	0.998549	-0.039543	0.860546	0.978163
O15164_ph811	TIF1A_HUMAN Transcription intermediary factor 1-alpha OS=Homo sapiens OX=9606 GN=TRIM24 PE=1 SV=3	TIF1A	0.0277412	0.967654	0.993385	-0.370457	0.548012	0.998549	-0.892661	0.162143	0.957385
O15169_ph215	AXIN1_HUMAN Axin-1 OS=Homo sapiens OX=9606 GN=AXIN1 PE=1 SV=2	AXIN1	-0.61728	0.074171	0.97064	-0.363409	0.145886	0.995188	#NAME?	NA	0
O15169_ph217	AXIN1_HUMAN Axin-1 OS=Homo sapiens OX=9606 GN=AXIN1 PE=1 SV=2	AXIN1	-0.360931	0.265812	0.97064	-0.0784986	0.800121	0.998549	-0.162229	0.603632	0.957385
O15169_ph486	AXIN1_HUMAN Axin-1 OS=Homo sapiens OX=9606 GN=AXIN1 PE=1 SV=2	AXIN1	NA	NA	NA	Inf	NA	0	Inf	NA	0
O15169_ph486_ph493	AXIN1_HUMAN Axin-1 OS=Homo sapiens OX=9606 GN=AXIN1 PE=1 SV=2	AXIN1	Inf	NA	0	-0.318983	0.198235	0.998549	-0.417098	0.120388	0.957385
O15169_ph77	AXIN1_HUMAN Axin-1 OS=Homo sapiens OX=9606 GN=AXIN1 PE=1 SV=2	AXIN1	-0.40121	0.562235	0.97064	0.17261	0.782361	0.998549	0.701356	0.321471	0.957385
O15213_ph41	WDR46_HUMAN WD repeat-containing protein 46 OS=Homo sapiens OX=9606 GN=WDR46 PE=1 SV=3	WDR46	-0.221936	0.134346	0.97064	0.345432	0.0177024	0.670268	0.170885	0.238235	0.957385
O15226_ph36	NKRF_HUMAN NF-kappa-B-repressing factor OS=Homo sapiens OX=9606 GN=NKRF PE=1 SV=2	NKRF	Inf	NA	0	#NAME?	NA	0	#NAME?	NA	0
O15226_ph618	NKRF_HUMAN NF-kappa-B-repressing factor OS=Homo sapiens OX=9606 GN=NKRF PE=1 SV=2	NKRF	Inf	NA	0	-0.439634	0.348675	0.998549	-0.74853	0.127005	0.957385
O15231_ph306	ZN185_HUMAN Zinc finger protein 185 OS=Homo sapiens OX=9606 GN=ZNF185 PE=1 SV=3	ZN185	-0.364821	0.205973	0.97064	-0.0426383	0.862575	0.998549	-0.0734446	0.789959	0.971171
O15231_ph447	ZN185_HUMAN Zinc finger protein 185 OS=Homo sapiens OX=9606 GN=ZNF185 PE=1 SV=3	ZN185	-0.179228	0.303263	0.97064	0.0909142	0.551975	0.998549	0.368286	0.0498333	0.957385
O15231_ph447_ph453	ZN185_HUMAN Zinc finger protein 185 OS=Homo sapiens OX=9606 GN=ZNF185 PE=1 SV=3	ZN185	0.309478	0.444585	0.97064	-0.0256688	0.948743	0.998549	0.349658	0.439926	0.957385
O15231_ph453	ZN185_HUMAN Zinc finger protein 185 OS=Homo sapiens OX=9606 GN=ZNF185 PE=1 SV=3	ZN185	-0.0483786	0.833228	0.98084	0.160197	0.489726	0.998549	0.21516	0.40875	0.957385
O15231_ph465	ZN185_HUMAN Zinc finger protein 185 OS=Homo sapiens OX=9606 GN=ZNF185 PE=1 SV=3	ZN185	0.412013	0.463605	0.97064	-0.171178	0.758509	0.998549	-0.69299	0.226994	0.957385
O15231_ph64	ZN185_HUMAN Zinc finger protein 185 OS=Homo sapiens OX=9606 GN=ZNF185 PE=1 SV=3	ZN185	0.0658151	0.92254	0.992207	-0.293279	0.629734	0.998549	-0.612673	0.321757	0.957385
O15231_ph66	ZN185_HUMAN Zinc finger protein 185 OS=Homo sapiens OX=9606 GN=ZNF185 PE=1 SV=3	ZN185	0.531141	0.312211	0.97064	-0.299829	0.563008	0.998549	-0.333888	0.520181	0.957385
O15234_ph143	CASC3_HUMAN Protein CASC3 OS=Homo sapiens OX=9606 GN=CASC3 PE=1 SV=2	CASC3	-0.204697	0.0718114	0.97064	-0.109308	0.257114	0.998549	-0.0598578	0.569151	0.957385
O15234_ph148	CASC3_HUMAN Protein CASC3 OS=Homo sapiens OX=9606 GN=CASC3 PE=1 SV=2	CASC3	0.607504	0.52108	0.97064	0.199591	0.831823	0.998549	-0.889791	0.351689	0.957385
O15234_ph154	CASC3_HUMAN Protein CASC3 OS=Homo sapiens OX=9606 GN=CASC3 PE=1 SV=2	CASC3	-0.28839	0.172207	0.97064	-0.152864	0.403977	0.998549	-0.0664594	0.74173	0.962555
O15234_ph265	CASC3_HUMAN Protein CASC3 OS=Homo sapiens OX=9606 GN=CASC3 PE=1 SV=2	CASC3	0.342504	0.386213	0.97064	0.329041	0.404583	0.998549	0.213473	0.625228	0.957385
O15265_ph840	ATX7_HUMAN Ataxin-7 OS=Homo sapiens OX=9606 GN=ATXN7 PE=1 SV=1	ATX7	-0.18459	0.710974	0.971971	-0.282575	0.529474	0.998549	-0.473435	0.353512	0.957385
O15327_ph496	INP4B_HUMAN Inositol polyphosphate 4-phosphatase type II OS=Homo sapiens OX=9606 GN=INPP4B PE=1 SV=4	INP4B	0.133583	0.4779	0.97064	0.0319718	0.826947	0.998549	-0.479014	0.0114384	0.957385
O15344_ph311	TRI18_HUMAN E3 ubiquitin-protein ligase Midline-1 OS=Homo sapiens OX=9606 GN=MID1 PE=1 SV=1	TRI18	-0.223815	0.51306	0.97064	-0.168739	0.619082	0.998549	-0.112841	0.738015	0.962555
O15344_ph92	TRI18_HUMAN E3 ubiquitin-protein ligase Midline-1 OS=Homo sapiens OX=9606 GN=MID1 PE=1 SV=1	TRI18	0.0800279	0.834474	0.98084	0.0714893	0.851893	0.998549	-0.173849	0.65091	0.961388
O15344_ph92_ph96	TRI18_HUMAN E3 ubiquitin-protein ligase Midline-1 OS=Homo sapiens OX=9606 GN=MID1 PE=1 SV=1	TRI18	0.247067	0.553647	0.97064	0.0775491	0.851595	0.998549	-0.54106	0.205893	0.957385
O15344_ph96	TRI18_HUMAN E3 ubiquitin-protein ligase Midline-1 OS=Homo sapiens OX=9606 GN=MID1 PE=1 SV=1	TRI18	0.168377	0.48524	0.97064	0.206225	0.394917	0.998549	-0.143933	0.549757	0.957385
O15355_ph173	PPM1G_HUMAN Protein phosphatase 1G OS=Homo sapiens OX=9606 GN=PPM1G PE=1 SV=1	PPM1G	NA	NA	NA	Inf	NA	0	NA	NA	NA
O15355_ph183	PPM1G_HUMAN Protein phosphatase 1G OS=Homo sapiens OX=9606 GN=PPM1G PE=1 SV=1	PPM1G	NA	NA	NA	Inf	NA	0	Inf	NA	0
O15355_ph527	PPM1G_HUMAN Protein phosphatase 1G OS=Homo sapiens OX=9606 GN=PPM1G PE=1 SV=1	PPM1G	Inf	NA	0	-1.21384	NA	NA	-1.1401	NA	NA
O15371_ph161	EIF3D_HUMAN Eukaryotic translation initiation factor 3 subunit D OS=Homo sapiens OX=9606 GN=EIF3D PE=1 SV=1	EIF3D	0.104214	0.795139	0.975122	0.218412	0.588156	0.998549	0.324711	0.4736	0.957385
O15372_ph183	EIF3H_HUMAN Eukaryotic translation initiation factor 3 subunit H OS=Homo sapiens OX=9606 GN=EIF3H PE=1 SV=1	EIF3H	-0.229117	0.49265	0.97064	0.218924	0.498091	0.998549	-0.0412313	0.899276	0.98561
O15400_ph125_ph126	STX7_HUMAN Syntaxin-7 OS=Homo sapiens OX=9606 GN=STX7 PE=1 SV=4	STX7	0.24781	0.533599	0.97064	0.225232	0.643231	0.998549	-0.169364	0.670615	0.961388
O15400_ph129	STX7_HUMAN Syntaxin-7 OS=Homo sapiens OX=9606 GN=STX7 PE=1 SV=4	STX7	0.286557	0.470918	0.97064	0.3125	0.378183	0.998549	-0.30571	0.388298	0.957385
O15400_ph131	STX7_HUMAN Syntaxin-7 OS=Homo sapiens OX=9606 GN=STX7 PE=1 SV=4	STX7	-0.0597492	0.809319	0.977765	0.431502	0.0713105	0.852833	0.0273805	0.911855	0.98636
O15400_ph79	STX7_HUMAN Syntaxin-7 OS=Homo sapiens OX=9606 GN=STX7 PE=1 SV=4	STX7	#NAME?	NA	0	Inf	NA	0	NA	NA	NA
O15417_ph1579	TNC18_HUMAN Trinucleotide repeat-containing gene 18 protein OS=Homo sapiens OX=9606 GN=TNRC18 PE=1 SV=3	TNC18	-0.574498	0.219038	0.97064	0.00848272	0.98084	0.998845	-0.0778123	0.88198	0.982322
O15417_ph1857	TNC18_HUMAN Trinucleotide repeat-containing gene 18 protein OS=Homo sapiens OX=9606 GN=TNRC18 PE=1 SV=3	TNC18	0.281591	0.241826	0.97064	0.318973	0.14619	0.9958	-0.202677	0.391583	0.957385
O15417_ph1989	TNC18_HUMAN Trinucleotide repeat-containing gene 18 protein OS=Homo sapiens OX=9606 GN=TNRC18 PE=1 SV=3	TNC18	NA	NA	NA	Inf	NA	0	Inf	NA	0
O15417_ph2146	TNC18_HUMAN Trinucleotide repeat-containing gene 18 protein OS=Homo sapiens OX=9606 GN=TNRC18 PE=1 SV=3	TNC18	0.348633	0.499326	0.97064	-0.037747	0.920664	0.998549	0.183461	0.660498	0.961388
O15417_ph263	TNC18_HUMAN Trinucleotide repeat-containing gene 18 protein OS=Homo sapiens OX=9606 GN=TNRC18 PE=1 SV=3	TNC18	0.0172515	0.938705	0.992207	0.0299173	0.850557	0.998549	-0.0269127	0.879459	0.982081
O15417_ph991_ph995_ph999	TNC18_HUMAN Trinucleotide repeat-containing gene 18 protein OS=Homo sapiens OX=9606 GN=TNRC18 PE=1 SV=3	TNC18	#NAME?	NA	0	Inf	NA	0	NA	NA	NA
O15427_ph460	MOT4_HUMAN Monocarboxylate transporter 4 OS=Homo sapiens OX=9606 GN=SLC16A3 PE=1 SV=1	MOT4	-0.868801	0.289863	0.97064	0.446807	0.539545	0.998549	0.575852	0.444228	0.957385
O15438_ph908	MRP3_HUMAN Canalicular multispecific organic anion transporter 2 OS=Homo sapiens OX=9606 GN=ABCC3 PE=1 SV=3	MRP3	0.131292	0.596096	0.97064	-0.558165	0.0405499	0.786446	-0.00427952	0.987589	0.998946
O15438_ph908_ph911	MRP3_HUMAN Canalicular multispecific organic anion transporter 2 OS=Homo sapiens OX=9606 GN=ABCC3 PE=1 SV=3	MRP3	0.501342	0.349383	0.97064	-1.60716	0.0082541	0.51784	-0.933386	0.0938958	0.957385
O15438_ph908_ph911_ph912	MRP3_HUMAN Canalicular multispecific organic anion transporter 2 OS=Homo sapiens OX=9606 GN=ABCC3 PE=1 SV=3	MRP3	Inf	NA	0	#NAME?	NA	0	-0.453109	0.105512	0.957385
O15438_ph908_ph912	MRP3_HUMAN Canalicular multispecific organic anion transporter 2 OS=Homo sapiens OX=9606 GN=ABCC3 PE=1 SV=3	MRP3	-0.0921361	0.855273	0.981943	-1.559	0.0041802	0.400669	-0.920914	0.0593496	0.957385
O15438_ph911	MRP3_HUMAN Canalicular multispecific organic anion transporter 2 OS=Homo sapiens OX=9606 GN=ABCC3 PE=1 SV=3	MRP3	0.405225	0.299571	0.97064	-1.04862	0.0151455	0.636331	-0.652512	0.105494	0.957385
O15438_ph911_ph912	MRP3_HUMAN Canalicular multispecific organic anion transporter 2 OS=Homo sapiens OX=9606 GN=ABCC3 PE=1 SV=3	MRP3	-0.936874	0.223413	0.97064	-1.52987	0.0632618	0.842042	0.676749	0.36832	0.957385
O15438_ph912	MRP3_HUMAN Canalicular multispecific organic anion transporter 2 OS=Homo sapiens OX=9606 GN=ABCC3 PE=1 SV=3	MRP3	-0.0982121	0.854518	0.981565	-1.1663	0.0447247	0.796044	-0.330322	0.540196	0.957385
O15439_ph646	MRP4_HUMAN Multidrug resistance-associated protein 4 OS=Homo sapiens OX=9606 GN=ABCC4 PE=1 SV=3	MRP4	0.421717	0.228027	0.97064	0.0770263	0.820421	0.998549	-0.0340755	0.928362	0.989092
O15446_ph124	RPA34_HUMAN DNA-directed RNA polymerase I subunit RPA34 OS=Homo sapiens OX=9606 GN=CD3EAP PE=1 SV=1	RPA34	0.143067	0.739089	0.973672	0.765932	0.0675246	0.845662	0.445917	0.310876	0.957385
O15446_ph124_ph136	RPA34_HUMAN DNA-directed RNA polymerase I subunit RPA34 OS=Homo sapiens OX=9606 GN=CD3EAP PE=1 SV=1	RPA34	-0.00493377	0.987528	0.997804	0.180964	0.534547	0.998549	-0.00780898	0.980261	0.997536
O15446_ph126	RPA34_HUMAN DNA-directed RNA polymerase I subunit RPA34 OS=Homo sapiens OX=9606 GN=CD3EAP PE=1 SV=1	RPA34	0.0328535	0.944833	0.992207	0.732069	0.105506	0.941463	0.452973	0.350007	0.957385
O15446_ph126_ph136	RPA34_HUMAN DNA-directed RNA polymerase I subunit RPA34 OS=Homo sapiens OX=9606 GN=CD3EAP PE=1 SV=1	RPA34	-0.453504	0.18708	0.97064	0.650878	0.0476744	0.799526	0.393087	0.247146	0.957385
O15446_ph128	RPA34_HUMAN DNA-directed RNA polymerase I subunit RPA34 OS=Homo sapiens OX=9606 GN=CD3EAP PE=1 SV=1	RPA34	0.0869999	0.848194	0.981379	0.767394	0.0814403	0.87953	0.436047	0.348039	0.957385
O15446_ph128_ph136	RPA34_HUMAN DNA-directed RNA polymerase I subunit RPA34 OS=Homo sapiens OX=9606 GN=CD3EAP PE=1 SV=1	RPA34	-0.430021	0.395	0.97064	0.690033	0.141906	0.990777	0.399479	0.42826	0.957385
O15446_ph136	RPA34_HUMAN DNA-directed RNA polymerase I subunit RPA34 OS=Homo sapiens OX=9606 GN=CD3EAP PE=1 SV=1	RPA34	0.531666	0.468624	0.97064	0.528393	0.315288	0.998549	0.608718	0.301642	0.957385
O15446_ph285	RPA34_HUMAN DNA-directed RNA polymerase I subunit RPA34 OS=Homo sapiens OX=9606 GN=CD3EAP PE=1 SV=1	RPA34	0.229467	0.65088	0.971137	0.311741	0.540187	0.998549	-0.199391	0.69384	0.961388
O15446_ph488	RPA34_HUMAN DNA-directed RNA polymerase I subunit RPA34 OS=Homo sapiens OX=9606 GN=CD3EAP PE=1 SV=1	RPA34	0.844857	NA	NA	#NAME?	NA	0	#NAME?	NA	0
O15446_ph490	RPA34_HUMAN DNA-directed RNA polymerase I subunit RPA34 OS=Homo sapiens OX=9606 GN=CD3EAP PE=1 SV=1	RPA34	-0.920999	0.0105224	0.967488	0.159971	0.553738	0.998549	-0.0103148	0.972645	0.997421
O15523_ph592	DDX3Y_HUMAN ATP-dependent RNA helicase DDX3Y OS=Homo sapiens OX=9606 GN=DDX3Y PE=1 SV=2	DDX3Y	0.228938	0.468881	0.97064	-0.174979	0.578089	0.998549	-0.564388	0.0900118	0.957385
O15525_ph124	MAFG_HUMAN Transcription factor MafG OS=Homo sapiens OX=9606 GN=MAFG PE=1 SV=1	MAFG	-0.34689	0.313721	0.97064	0.835483	0.0192119	0.677889	0.480724	0.174618	0.957385
O15530_ph241;Q6A1A2_ph214	PDPK1_HUMAN 3-phosphoinositide-dependent protein kinase 1 OS=Homo sapiens OX=9606 GN=PDPK1 PE=1 SV=1;PDPK2_HUMAN Putative 3-phosphoinositide-dependent protein kinase 2 OS=Homo sapiens OX=9606 GN=PDPK2P PE=5 SV=1	PDPK1;PDPK2	0.127953	0.646642	0.971137	0.174631	0.486217	0.998549	0.238298	0.398858	0.957385
O15541_ph253	R113A_HUMAN E3 ubiquitin-protein ligase RNF113A OS=Homo sapiens OX=9606 GN=RNF113A PE=1 SV=1	R113A	0.114198	0.780913	0.974555	0.948705	0.0520919	0.81457	0.43869	0.306505	0.957385
O15541_ph6	R113A_HUMAN E3 ubiquitin-protein ligase RNF113A OS=Homo sapiens OX=9606 GN=RNF113A PE=1 SV=1	R113A	-0.57658	0.242786	0.97064	-0.00517581	0.978683	0.998611	#NAME?	NA	0
O15541_ph84_ph85	R113A_HUMAN E3 ubiquitin-protein ligase RNF113A OS=Homo sapiens OX=9606 GN=RNF113A PE=1 SV=1	R113A	-0.585367	0.387188	0.97064	0.415806	0.385163	0.998549	0.258915	0.620651	0.957385
O43147_ph231	SGSM2_HUMAN Small G protein signaling modulator 2 OS=Homo sapiens OX=9606 GN=SGSM2 PE=1 SV=4	SGSM2	-0.466135	0.230241	0.97064	-0.0569987	0.864575	0.998549	-0.278274	0.462016	0.957385
O43148_ph77	MCES_HUMAN mRNA cap guanine-N7 methyltransferase OS=Homo sapiens OX=9606 GN=RNMT PE=1 SV=1	MCES	Inf	NA	0	0.30879	0.315314	0.998549	#NAME?	NA	0
O43149_ph1518	ZZEF1_HUMAN Zinc finger ZZ-type and EF-hand domain-containing protein 1 OS=Homo sapiens OX=9606 GN=ZZEF1 PE=1 SV=6	ZZEF1	1.07667	0.0618014	0.97064	-0.0637993	0.904879	0.998549	0.0602685	0.919568	0.987773
O43149_ph1518_ph1523	ZZEF1_HUMAN Zinc finger ZZ-type and EF-hand domain-containing protein 1 OS=Homo sapiens OX=9606 GN=ZZEF1 PE=1 SV=6	ZZEF1	#NAME?	NA	0	NA	NA	NA	NA	NA	NA
O43149_ph1520	ZZEF1_HUMAN Zinc finger ZZ-type and EF-hand domain-containing protein 1 OS=Homo sapiens OX=9606 GN=ZZEF1 PE=1 SV=6	ZZEF1	0.651346	0.0456874	0.97064	-0.307056	0.256959	0.998549	-0.0914869	0.748411	0.963301
O43149_ph1523	ZZEF1_HUMAN Zinc finger ZZ-type and EF-hand domain-containing protein 1 OS=Homo sapiens OX=9606 GN=ZZEF1 PE=1 SV=6	ZZEF1	0.105811	0.847229	0.981379	-0.00927549	0.980925	0.998845	-0.700143	0.131366	0.957385
O43149_ph1537	ZZEF1_HUMAN Zinc finger ZZ-type and EF-hand domain-containing protein 1 OS=Homo sapiens OX=9606 GN=ZZEF1 PE=1 SV=6	ZZEF1	Inf	NA	0	#NAME?	NA	0	#NAME?	NA	0
O43149_ph1537_ph1540	ZZEF1_HUMAN Zinc finger ZZ-type and EF-hand domain-containing protein 1 OS=Homo sapiens OX=9606 GN=ZZEF1 PE=1 SV=6	ZZEF1	Inf	NA	0	#NAME?	NA	0	#NAME?	NA	0
O43149_ph1540	ZZEF1_HUMAN Zinc finger ZZ-type and EF-hand domain-containing protein 1 OS=Homo sapiens OX=9606 GN=ZZEF1 PE=1 SV=6	ZZEF1	0.814097	0.00236181	0.668019	-0.324328	0.0146073	0.636331	-0.987732	0.00160625	0.957385
O43149_ph240	ZZEF1_HUMAN Zinc finger ZZ-type and EF-hand domain-containing protein 1 OS=Homo sapiens OX=9606 GN=ZZEF1 PE=1 SV=6	ZZEF1	-0.390831	0.338189	0.97064	-0.168001	0.636871	0.998549	-0.286662	0.475472	0.957385
O43149_ph2444	ZZEF1_HUMAN Zinc finger ZZ-type and EF-hand domain-containing protein 1 OS=Homo sapiens OX=9606 GN=ZZEF1 PE=1 SV=6	ZZEF1	0.592252	0.17506	0.97064	-0.24855	0.552001	0.998549	-0.251564	0.582082	0.957385
O43150_ph701	ASAP2_HUMAN Arf-GAP with SH3 domain, ANK repeat and PH domain-containing protein 2 OS=Homo sapiens OX=9606 GN=ASAP2 PE=1 SV=3	ASAP2	0.345214	0.425382	0.97064	0.116768	0.785116	0.998549	-0.370462	0.393207	0.957385
O43150_ph822	ASAP2_HUMAN Arf-GAP with SH3 domain, ANK repeat and PH domain-containing protein 2 OS=Homo sapiens OX=9606 GN=ASAP2 PE=1 SV=3	ASAP2	0.583645	0.260819	0.97064	0.597894	0.250027	0.998549	0.346474	0.541919	0.957385
O43159_ph126	RRP8_HUMAN Ribosomal RNA-processing protein 8 OS=Homo sapiens OX=9606 GN=RRP8 PE=1 SV=2	RRP8	Inf	NA	0	#NAME?	NA	0	-0.203996	NA	NA
O43159_ph171	RRP8_HUMAN Ribosomal RNA-processing protein 8 OS=Homo sapiens OX=9606 GN=RRP8 PE=1 SV=2	RRP8	-0.505322	0.554581	0.97064	0.234699	0.725814	0.998549	-0.306057	0.611305	0.957385
O43159_ph176	RRP8_HUMAN Ribosomal RNA-processing protein 8 OS=Homo sapiens OX=9606 GN=RRP8 PE=1 SV=2	RRP8	-0.46533	0.00979648	0.96474	0.348315	0.023799	0.71589	0.269798	0.0948871	0.957385
O43159_ph223	RRP8_HUMAN Ribosomal RNA-processing protein 8 OS=Homo sapiens OX=9606 GN=RRP8 PE=1 SV=2	RRP8	-0.0936568	0.878409	0.985478	0.00342481	0.995003	0.999699	0.658635	0.294335	0.957385
O43159_ph58_ph64	RRP8_HUMAN Ribosomal RNA-processing protein 8 OS=Homo sapiens OX=9606 GN=RRP8 PE=1 SV=2	RRP8	-0.131618	0.632425	0.971137	-0.112896	0.645561	0.998549	0.0658985	0.809682	0.974701
O43164_ph16	PJA2_HUMAN E3 ubiquitin-protein ligase Praja-2 OS=Homo sapiens OX=9606 GN=PJA2 PE=1 SV=4	PJA2	Inf	NA	0	-0.710162	NA	NA	#NAME?	NA	0
O43164_ph309	PJA2_HUMAN E3 ubiquitin-protein ligase Praja-2 OS=Homo sapiens OX=9606 GN=PJA2 PE=1 SV=4	PJA2	-0.372196	0.0285258	0.97064	0.45252	0.00580029	0.460289	0.409426	0.0183918	0.957385
O43166_ph1149	SI1L1_HUMAN Signal-induced proliferation-associated 1-like protein 1 OS=Homo sapiens OX=9606 GN=SIPA1L1 PE=1 SV=4	SI1L1	-0.226652	0.37856	0.97064	-0.138936	0.541421	0.998549	-0.501182	0.070863	0.957385
O43166_ph1181	SI1L1_HUMAN Signal-induced proliferation-associated 1-like protein 1 OS=Homo sapiens OX=9606 GN=SIPA1L1 PE=1 SV=4	SI1L1	-0.948018	0.16027	0.97064	0.397813	0.496498	0.998549	-0.00105847	0.998674	0.999757
O43166_ph1255	SI1L1_HUMAN Signal-induced proliferation-associated 1-like protein 1 OS=Homo sapiens OX=9606 GN=SIPA1L1 PE=1 SV=4	SI1L1	0.0026664	0.975314	0.995384	-0.219989	0.0409243	0.788459	-0.121925	0.206681	0.957385
O43166_ph1433	SI1L1_HUMAN Signal-induced proliferation-associated 1-like protein 1 OS=Homo sapiens OX=9606 GN=SIPA1L1 PE=1 SV=4	SI1L1	-0.143489	0.375394	0.97064	0.261416	0.088106	0.892945	0.287277	0.0929108	0.957385
O43166_ph1442	SI1L1_HUMAN Signal-induced proliferation-associated 1-like protein 1 OS=Homo sapiens OX=9606 GN=SIPA1L1 PE=1 SV=4	SI1L1	-0.0883777	0.580115	0.97064	-0.162662	0.278578	0.998549	0.0189367	0.904733	0.986001
O43166_ph1454	SI1L1_HUMAN Signal-induced proliferation-associated 1-like protein 1 OS=Homo sapiens OX=9606 GN=SIPA1L1 PE=1 SV=4	SI1L1	0.00425009	0.969051	0.993971	-0.295043	0.0239152	0.71589	0.0408908	0.710974	0.961388
O43166_ph1508	SI1L1_HUMAN Signal-induced proliferation-associated 1-like protein 1 OS=Homo sapiens OX=9606 GN=SIPA1L1 PE=1 SV=4	SI1L1	-0.188186	0.519286	0.97064	-0.0643712	0.819237	0.998549	-0.18701	0.521708	0.957385
O43166_ph1528	SI1L1_HUMAN Signal-induced proliferation-associated 1-like protein 1 OS=Homo sapiens OX=9606 GN=SIPA1L1 PE=1 SV=4	SI1L1	0.326704	0.280638	0.97064	0.0639473	0.828701	0.998549	-0.20039	0.501513	0.957385
O43166_ph1549	SI1L1_HUMAN Signal-induced proliferation-associated 1-like protein 1 OS=Homo sapiens OX=9606 GN=SIPA1L1 PE=1 SV=4	SI1L1	0.708603	0.0425504	0.97064	-0.316867	0.330399	0.998549	-0.346245	0.341037	0.957385
O43166_ph1551	SI1L1_HUMAN Signal-induced proliferation-associated 1-like protein 1 OS=Homo sapiens OX=9606 GN=SIPA1L1 PE=1 SV=4	SI1L1	0.507779	0.231594	0.97064	0.482066	0.254565	0.998549	0.577325	0.224299	0.957385
O43166_ph1568	SI1L1_HUMAN Signal-induced proliferation-associated 1-like protein 1 OS=Homo sapiens OX=9606 GN=SIPA1L1 PE=1 SV=4	SI1L1	-0.00630965	0.978564	0.995452	0.0894603	0.704764	0.998549	-0.174093	0.555049	0.957385
O43166_ph1585	SI1L1_HUMAN Signal-induced proliferation-associated 1-like protein 1 OS=Homo sapiens OX=9606 GN=SIPA1L1 PE=1 SV=4	SI1L1	0.145936	0.607349	0.97064	0.181944	0.522946	0.998549	-0.278866	0.332663	0.957385
O43166_ph206	SI1L1_HUMAN Signal-induced proliferation-associated 1-like protein 1 OS=Homo sapiens OX=9606 GN=SIPA1L1 PE=1 SV=4	SI1L1	-0.478356	0.45796	0.97064	-0.218026	0.651253	0.998549	-0.546137	0.318163	0.957385
O43166_ph286	SI1L1_HUMAN Signal-induced proliferation-associated 1-like protein 1 OS=Homo sapiens OX=9606 GN=SIPA1L1 PE=1 SV=4	SI1L1	-0.29955	0.364075	0.97064	-0.00928647	0.974404	0.998549	-0.174052	0.591367	0.957385
O43166_ph288	SI1L1_HUMAN Signal-induced proliferation-associated 1-like protein 1 OS=Homo sapiens OX=9606 GN=SIPA1L1 PE=1 SV=4	SI1L1	-0.344208	0.400472	0.97064	0.355674	0.376418	0.998549	0.0568523	0.886108	0.983219
O43166_ph290	SI1L1_HUMAN Signal-induced proliferation-associated 1-like protein 1 OS=Homo sapiens OX=9606 GN=SIPA1L1 PE=1 SV=4	SI1L1	-0.151411	0.480469	0.97064	-0.0905166	0.634801	0.998549	-0.175471	0.416458	0.957385
O43169_ph37	CYB5B_HUMAN Cytochrome b5 type B OS=Homo sapiens OX=9606 GN=CYB5B PE=1 SV=3	CYB5B	0.209214	0.710094	0.971971	-0.644247	0.262964	0.998549	-0.163701	0.77092	0.967979
O43187_ph144	IRAK2_HUMAN Interleukin-1 receptor-associated kinase-like 2 OS=Homo sapiens OX=9606 GN=IRAK2 PE=1 SV=2	IRAK2	0.239732	0.374296	0.97064	0.0488344	0.802851	0.998549	-0.193605	0.379234	0.957385
O43237_ph194	DC1L2_HUMAN Cytoplasmic dynein 1 light intermediate chain 2 OS=Homo sapiens OX=9606 GN=DYNC1LI2 PE=1 SV=1	DC1L2	0.29545	0.662101	0.971137	0.305996	0.650916	0.998549	-0.721164	0.294854	0.957385
O43237_ph205	DC1L2_HUMAN Cytoplasmic dynein 1 light intermediate chain 2 OS=Homo sapiens OX=9606 GN=DYNC1LI2 PE=1 SV=1	DC1L2	Inf	NA	0	#NAME?	NA	0	#NAME?	NA	0
O43237_ph383	DC1L2_HUMAN Cytoplasmic dynein 1 light intermediate chain 2 OS=Homo sapiens OX=9606 GN=DYNC1LI2 PE=1 SV=1	DC1L2	0.112821	0.836416	0.98084	0.275927	0.615047	0.998549	-0.415058	0.4522	0.957385
O43237_ph407	DC1L2_HUMAN Cytoplasmic dynein 1 light intermediate chain 2 OS=Homo sapiens OX=9606 GN=DYNC1LI2 PE=1 SV=1	DC1L2	-0.147255	0.59216	0.97064	0.579042	0.0336686	0.755865	0.055067	0.821798	0.974701
O43237_ph441	DC1L2_HUMAN Cytoplasmic dynein 1 light intermediate chain 2 OS=Homo sapiens OX=9606 GN=DYNC1LI2 PE=1 SV=1	DC1L2	-0.310116	0.400772	0.97064	-0.07106	0.829749	0.998549	-0.32645	0.377454	0.957385
O43237_ph441_ph446	DC1L2_HUMAN Cytoplasmic dynein 1 light intermediate chain 2 OS=Homo sapiens OX=9606 GN=DYNC1LI2 PE=1 SV=1	DC1L2	-0.405648	0.368232	0.97064	0.21803	0.609804	0.998549	-0.405282	0.368605	0.957385
O43237_ph443_ph446	DC1L2_HUMAN Cytoplasmic dynein 1 light intermediate chain 2 OS=Homo sapiens OX=9606 GN=DYNC1LI2 PE=1 SV=1	DC1L2	-0.477033	0.243964	0.97064	0.303647	0.37794	0.998549	0.066534	0.853072	0.976151
O43237_ph446	DC1L2_HUMAN Cytoplasmic dynein 1 light intermediate chain 2 OS=Homo sapiens OX=9606 GN=DYNC1LI2 PE=1 SV=1	DC1L2	-0.144001	0.670205	0.971781	-0.0762915	0.800303	0.998549	-0.363503	0.292984	0.957385
O43278_ph160	SPIT1_HUMAN Kunitz-type protease inhibitor 1 OS=Homo sapiens OX=9606 GN=SPINT1 PE=1 SV=2	SPIT1	0.751242	0.797076	0.975122	-2.24181	0.574075	0.998549	3.01078	0.45781	0.957385
O43290_ph332	SNUT1_HUMAN U4/U6.U5 tri-snRNP-associated protein 1 OS=Homo sapiens OX=9606 GN=SART1 PE=1 SV=1	SNUT1	-0.0445551	0.927294	0.992207	-0.222129	0.620657	0.998549	-0.459502	0.358452	0.957385
O43290_ph448	SNUT1_HUMAN U4/U6.U5 tri-snRNP-associated protein 1 OS=Homo sapiens OX=9606 GN=SART1 PE=1 SV=1	SNUT1	0.126318	0.465312	0.97064	0.0696974	0.558283	0.998549	0.0576398	0.664629	0.961388
O43293_ph309	DAPK3_HUMAN Death-associated protein kinase 3 OS=Homo sapiens OX=9606 GN=DAPK3 PE=1 SV=1	DAPK3	0.438253	0.45621	0.97064	-0.237377	0.655073	0.998549	-0.130025	0.822484	0.974701
O43293_ph311	DAPK3_HUMAN Death-associated protein kinase 3 OS=Homo sapiens OX=9606 GN=DAPK3 PE=1 SV=1	DAPK3	0.240795	0.597561	0.97064	-0.765332	0.101014	0.928657	-0.422919	0.362624	0.957385
O43293_ph312	DAPK3_HUMAN Death-associated protein kinase 3 OS=Homo sapiens OX=9606 GN=DAPK3 PE=1 SV=1	DAPK3	-0.191936	0.662619	0.971137	0.234511	0.552857	0.998549	-0.0304839	0.944487	0.991081
O43294_ph137	TGFI1_HUMAN Transforming growth factor beta-1-induced transcript 1 protein OS=Homo sapiens OX=9606 GN=TGFB1I1 PE=1 SV=2	TGFI1	-0.433213	0.179595	0.97064	0.160356	0.497751	0.998549	0.313376	0.22691	0.957385
O43294_ph192	TGFI1_HUMAN Transforming growth factor beta-1-induced transcript 1 protein OS=Homo sapiens OX=9606 GN=TGFB1I1 PE=1 SV=2	TGFI1	0.540251	0.418328	0.97064	-0.663701	0.323471	0.998549	0.429386	0.562362	0.957385
O43294_ph192_ph194	TGFI1_HUMAN Transforming growth factor beta-1-induced transcript 1 protein OS=Homo sapiens OX=9606 GN=TGFB1I1 PE=1 SV=2	TGFI1	0.230547	0.600491	0.97064	-0.562433	0.202681	0.998549	0.201318	0.646511	0.961388
O43294_ph194	TGFI1_HUMAN Transforming growth factor beta-1-induced transcript 1 protein OS=Homo sapiens OX=9606 GN=TGFB1I1 PE=1 SV=2	TGFI1	0.534369	0.389672	0.97064	-0.228491	0.709412	0.998549	0.460984	0.504141	0.957385
O43294_ph403	TGFI1_HUMAN Transforming growth factor beta-1-induced transcript 1 protein OS=Homo sapiens OX=9606 GN=TGFB1I1 PE=1 SV=2	TGFI1	-1.22726	0.127235	0.97064	-0.841063	0.212652	0.998549	-0.0680595	0.874028	0.980579
O43294_ph68	TGFI1_HUMAN Transforming growth factor beta-1-induced transcript 1 protein OS=Homo sapiens OX=9606 GN=TGFB1I1 PE=1 SV=2	TGFI1	-0.333425	0.534567	0.97064	-0.0342676	0.934309	0.998549	-0.134576	0.747454	0.963214
O43295_ph895	SRGP3_HUMAN SLIT-ROBO Rho GTPase-activating protein 3 OS=Homo sapiens OX=9606 GN=SRGAP3 PE=1 SV=3	SRGP3	-0.140857	0.267077	0.97064	-0.0140949	0.899191	0.998549	0.161454	0.20869	0.957385
O43306_ph54	ADCY6_HUMAN Adenylate cyclase type 6 OS=Homo sapiens OX=9606 GN=ADCY6 PE=1 SV=2	ADCY6	0.0980431	0.863604	0.982621	0.847965	0.117106	0.969312	0.493525	0.394983	0.957385
O43306_ph572	ADCY6_HUMAN Adenylate cyclase type 6 OS=Homo sapiens OX=9606 GN=ADCY6 PE=1 SV=2	ADCY6	0.382128	0.241522	0.97064	-0.172726	0.563044	0.998549	-0.0254326	0.934979	0.990104
O43306_ph576	ADCY6_HUMAN Adenylate cyclase type 6 OS=Homo sapiens OX=9606 GN=ADCY6 PE=1 SV=2	ADCY6	-0.248193	0.663409	0.971137	0.176638	0.733746	0.998549	-0.265249	0.642104	0.960996
O43313_ph126	ATMIN_HUMAN ATM interactor OS=Homo sapiens OX=9606 GN=ATMIN PE=1 SV=2	ATMIN	-0.638384	0.138259	0.97064	0.173608	0.623195	0.998549	0.07496	0.849849	0.97566
O43314_ph1006	VIP2_HUMAN Inositol hexakisphosphate and diphosphoinositol-pentakisphosphate kinase 2 OS=Homo sapiens OX=9606 GN=PPIP5K2 PE=1 SV=3	VIP2	-0.449188	0.00095264	0.497938	0.225175	0.027017	0.72403	0.00864901	0.930894	0.98996
O43314_ph1006_ph1011_ph1016	VIP2_HUMAN Inositol hexakisphosphate and diphosphoinositol-pentakisphosphate kinase 2 OS=Homo sapiens OX=9606 GN=PPIP5K2 PE=1 SV=3	VIP2	-0.373529	0.495348	0.97064	-0.336699	0.573514	0.998549	-0.584916	0.400064	0.957385
O43314_ph1006_ph1013_ph1016	VIP2_HUMAN Inositol hexakisphosphate and diphosphoinositol-pentakisphosphate kinase 2 OS=Homo sapiens OX=9606 GN=PPIP5K2 PE=1 SV=3	VIP2	0.263475	0.00639908	0.852583	-0.664957	0.00207031	0.302413	-0.58979	0.00319615	0.957385
O43314_ph1016	VIP2_HUMAN Inositol hexakisphosphate and diphosphoinositol-pentakisphosphate kinase 2 OS=Homo sapiens OX=9606 GN=PPIP5K2 PE=1 SV=3	VIP2	NA	NA	NA	NA	NA	NA	NA	NA	NA
O43314_ph1166	VIP2_HUMAN Inositol hexakisphosphate and diphosphoinositol-pentakisphosphate kinase 2 OS=Homo sapiens OX=9606 GN=PPIP5K2 PE=1 SV=3	VIP2	0.390059	0.341229	0.97064	0.568823	0.174784	0.998549	0.362003	0.431462	0.957385
O43314_ph1171	VIP2_HUMAN Inositol hexakisphosphate and diphosphoinositol-pentakisphosphate kinase 2 OS=Homo sapiens OX=9606 GN=PPIP5K2 PE=1 SV=3	VIP2	0.351508	0.333655	0.97064	0.165991	0.643249	0.998549	-0.198111	0.58109	0.957385
O43314_ph1172	VIP2_HUMAN Inositol hexakisphosphate and diphosphoinositol-pentakisphosphate kinase 2 OS=Homo sapiens OX=9606 GN=PPIP5K2 PE=1 SV=3	VIP2	0.326987	0.368045	0.97064	0.0879645	0.805834	0.998549	-0.166048	0.643663	0.961388
O43314_ph38	VIP2_HUMAN Inositol hexakisphosphate and diphosphoinositol-pentakisphosphate kinase 2 OS=Homo sapiens OX=9606 GN=PPIP5K2 PE=1 SV=3	VIP2	1.21603	0.196421	0.97064	0.3076	0.736015	0.998549	-1.45949	0.126159	0.957385
O43314_ph987	VIP2_HUMAN Inositol hexakisphosphate and diphosphoinositol-pentakisphosphate kinase 2 OS=Homo sapiens OX=9606 GN=PPIP5K2 PE=1 SV=3	VIP2	0.358065	0.498748	0.97064	-1.38809	0.0588483	0.838042	#NAME?	NA	0
O43318_ph389	M3K7_HUMAN Mitogen-activated protein kinase kinase kinase 7 OS=Homo sapiens OX=9606 GN=MAP3K7 PE=1 SV=1	M3K7	0.0529595	0.833924	0.98084	0.0133013	0.957968	0.998549	-0.23488	0.360039	0.957385
O43318_ph439	M3K7_HUMAN Mitogen-activated protein kinase kinase kinase 7 OS=Homo sapiens OX=9606 GN=MAP3K7 PE=1 SV=1	M3K7	0.444475	0.516005	0.97064	0.306403	0.652917	0.998549	-0.742392	0.284942	0.957385
O43318_ph444	M3K7_HUMAN Mitogen-activated protein kinase kinase kinase 7 OS=Homo sapiens OX=9606 GN=MAP3K7 PE=1 SV=1	M3K7	-0.22158	0.159695	0.97064	-0.0974797	0.472151	0.998549	0.0662307	0.659474	0.961388
O43353_ph355	RIPK2_HUMAN Receptor-interacting serine/threonine-protein kinase 2 OS=Homo sapiens OX=9606 GN=RIPK2 PE=1 SV=2	RIPK2	0.293868	0.446736	0.97064	-0.935283	0.0343567	0.758779	-0.343268	0.427431	0.957385
O43353_ph357	RIPK2_HUMAN Receptor-interacting serine/threonine-protein kinase 2 OS=Homo sapiens OX=9606 GN=RIPK2 PE=1 SV=2	RIPK2	0.344642	0.547867	0.97064	-1.06452	0.0803062	0.876822	-0.934372	0.11946	0.957385
O43353_ph393	RIPK2_HUMAN Receptor-interacting serine/threonine-protein kinase 2 OS=Homo sapiens OX=9606 GN=RIPK2 PE=1 SV=2	RIPK2	-0.571743	0.0798191	0.97064	#NAME?	NA	0	#NAME?	NA	0
O43365_ph148	HXA3_HUMAN Homeobox protein Hox-A3 OS=Homo sapiens OX=9606 GN=HOXA3 PE=1 SV=1	HXA3	0.721629	0.0866971	0.97064	-0.408996	0.170728	0.998549	-0.345836	0.275001	0.957385
O43379_ph1070	WDR62_HUMAN WD repeat-containing protein 62 OS=Homo sapiens OX=9606 GN=WDR62 PE=1 SV=4	WDR62	-0.0259794	0.906053	0.99001	0.205004	0.312086	0.998549	0.201483	0.37108	0.957385
O43379_ph1123	WDR62_HUMAN WD repeat-containing protein 62 OS=Homo sapiens OX=9606 GN=WDR62 PE=1 SV=4	WDR62	0.32452	0.0709353	0.97064	0.213054	0.168894	0.998549	0.208118	0.224191	0.957385
O43379_ph1140	WDR62_HUMAN WD repeat-containing protein 62 OS=Homo sapiens OX=9606 GN=WDR62 PE=1 SV=4	WDR62	0.456234	0.254327	0.97064	-0.862834	0.125242	0.980351	-1.36549	0.0395994	0.957385
O43379_ph1144	WDR62_HUMAN WD repeat-containing protein 62 OS=Homo sapiens OX=9606 GN=WDR62 PE=1 SV=4	WDR62	-0.393474	0.479411	0.97064	0.288616	0.56054	0.998549	-0.0673797	0.891169	0.984584
O43379_ph1191	WDR62_HUMAN WD repeat-containing protein 62 OS=Homo sapiens OX=9606 GN=WDR62 PE=1 SV=4	WDR62	0.332735	0.045228	0.97064	-0.376728	0.0150349	0.636331	0.335069	0.0440368	0.957385
O43379_ph1212	WDR62_HUMAN WD repeat-containing protein 62 OS=Homo sapiens OX=9606 GN=WDR62 PE=1 SV=4	WDR62	0.290422	0.0933579	0.97064	-0.482275	0.00629934	0.469646	0.292324	0.0915445	0.957385
O43379_ph1228	WDR62_HUMAN WD repeat-containing protein 62 OS=Homo sapiens OX=9606 GN=WDR62 PE=1 SV=4	WDR62	0.493241	0.229742	0.97064	-0.32597	0.367617	0.998549	-0.0153499	0.969143	0.996866
O43379_ph1348	WDR62_HUMAN WD repeat-containing protein 62 OS=Homo sapiens OX=9606 GN=WDR62 PE=1 SV=4	WDR62	0.672704	0.082562	0.97064	0.0885807	0.776224	0.998549	0.336106	0.338424	0.957385
O43379_ph32	WDR62_HUMAN WD repeat-containing protein 62 OS=Homo sapiens OX=9606 GN=WDR62 PE=1 SV=4	WDR62	0.798462	0.246316	0.97064	0.444032	0.510744	0.998549	0.442406	0.557064	0.957385
O43379_ph33	WDR62_HUMAN WD repeat-containing protein 62 OS=Homo sapiens OX=9606 GN=WDR62 PE=1 SV=4	WDR62	0.537713	0.553657	0.97064	0.426909	0.637323	0.998549	-1.07265	0.246758	0.957385
O43379_ph46	WDR62_HUMAN WD repeat-containing protein 62 OS=Homo sapiens OX=9606 GN=WDR62 PE=1 SV=4	WDR62	0.0764885	0.816091	0.979445	0.483128	0.120653	0.971018	0.271425	0.415933	0.957385
O43379_ph46_ph52	WDR62_HUMAN WD repeat-containing protein 62 OS=Homo sapiens OX=9606 GN=WDR62 PE=1 SV=4	WDR62	-0.139613	0.631962	0.971137	-0.168398	0.529439	0.998549	-0.0242227	0.933212	0.990104
O43379_ph49	WDR62_HUMAN WD repeat-containing protein 62 OS=Homo sapiens OX=9606 GN=WDR62 PE=1 SV=4	WDR62	0.539966	0.24941	0.97064	0.403649	0.383805	0.998549	-0.235862	0.607291	0.957385
O43379_ph50_ph52	WDR62_HUMAN WD repeat-containing protein 62 OS=Homo sapiens OX=9606 GN=WDR62 PE=1 SV=4	WDR62	0.17246	0.630925	0.971137	-0.34408	0.365524	0.998549	-0.0242265	0.932702	0.990104
O43379_ph501	WDR62_HUMAN WD repeat-containing protein 62 OS=Homo sapiens OX=9606 GN=WDR62 PE=1 SV=4	WDR62	-0.095147	0.52422	0.97064	-0.123175	0.372254	0.998549	-0.217814	0.185839	0.957385
O43395_ph133	PRPF3_HUMAN U4/U6 small nuclear ribonucleoprotein Prp3 OS=Homo sapiens OX=9606 GN=PRPF3 PE=1 SV=2	PRPF3	0.229354	NA	NA	-0.240346	NA	NA	-0.205044	NA	NA
O43395_ph608_ph609_ph611_ph619	PRPF3_HUMAN U4/U6 small nuclear ribonucleoprotein Prp3 OS=Homo sapiens OX=9606 GN=PRPF3 PE=1 SV=2	PRPF3	0.813772	0.222164	0.97064	-0.555862	0.312477	0.998549	#NAME?	NA	0
O43395_ph619	PRPF3_HUMAN U4/U6 small nuclear ribonucleoprotein Prp3 OS=Homo sapiens OX=9606 GN=PRPF3 PE=1 SV=2	PRPF3	-0.109373	0.643939	0.971137	-0.0521788	0.803057	0.998549	-0.314679	0.204449	0.957385
O43396_ph113	TXNL1_HUMAN Thioredoxin-like protein 1 OS=Homo sapiens OX=9606 GN=TXNL1 PE=1 SV=3	TXNL1	0.221998	0.611955	0.97064	-0.406325	0.304934	0.998549	-0.0368674	0.921456	0.988077
O43396_ph117	TXNL1_HUMAN Thioredoxin-like protein 1 OS=Homo sapiens OX=9606 GN=TXNL1 PE=1 SV=3	TXNL1	0.141234	0.712128	0.971971	-0.394698	0.277795	0.998549	#NAME?	NA	0
O43399_ph12	TPD54_HUMAN Tumor protein D54 OS=Homo sapiens OX=9606 GN=TPD52L2 PE=1 SV=2	TPD54	0.645566	0.114466	0.97064	0.209135	0.591463	0.998549	0.148005	0.733104	0.962555
O43399_ph166	TPD54_HUMAN Tumor protein D54 OS=Homo sapiens OX=9606 GN=TPD52L2 PE=1 SV=2	TPD54	0.488289	0.286833	0.97064	-0.702986	0.133828	0.988495	-0.546696	0.235635	0.957385
O43399_ph19	TPD54_HUMAN Tumor protein D54 OS=Homo sapiens OX=9606 GN=TPD52L2 PE=1 SV=2	TPD54	#NAME?	NA	0	Inf	NA	0	Inf	NA	0
O43399_ph21	TPD54_HUMAN Tumor protein D54 OS=Homo sapiens OX=9606 GN=TPD52L2 PE=1 SV=2	TPD54	0.450179	0.349827	0.97064	0.4953	0.305512	0.998549	0.39137	0.463957	0.957385
O43399_ph3	TPD54_HUMAN Tumor protein D54 OS=Homo sapiens OX=9606 GN=TPD52L2 PE=1 SV=2	TPD54	0.581014	0.373842	0.97064	0.324204	0.615947	0.998549	-0.727993	0.269297	0.957385
O43399_ph96	TPD54_HUMAN Tumor protein D54 OS=Homo sapiens OX=9606 GN=TPD52L2 PE=1 SV=2	TPD54	-0.262482	0.345598	0.97064	-0.334893	0.188318	0.998549	-0.73936	0.0205932	0.957385
O43426_ph1220	SYNJ1_HUMAN Synaptojanin-1 OS=Homo sapiens OX=9606 GN=SYNJ1 PE=1 SV=2	SYNJ1	0.0142616	0.97211	0.993971	-0.0905831	0.824463	0.998549	-0.266707	0.561799	0.957385
O43426_ph1391	SYNJ1_HUMAN Synaptojanin-1 OS=Homo sapiens OX=9606 GN=SYNJ1 PE=1 SV=2	SYNJ1	-0.257112	0.336993	0.97064	-0.0586535	0.805625	0.998549	-0.113662	0.664512	0.961388
O43432_ph1156	IF4G3_HUMAN Eukaryotic translation initiation factor 4 gamma 3 OS=Homo sapiens OX=9606 GN=EIF4G3 PE=1 SV=2	IF4G3	0.296194	0.428328	0.97064	-0.556525	0.148473	0.998549	-0.756248	0.0570967	0.957385
O43432_ph1157	IF4G3_HUMAN Eukaryotic translation initiation factor 4 gamma 3 OS=Homo sapiens OX=9606 GN=EIF4G3 PE=1 SV=2	IF4G3	0.41621	0.142116	0.97064	-0.517856	0.0738058	0.860288	-0.881496	0.00564047	0.957385
O43432_ph1409	IF4G3_HUMAN Eukaryotic translation initiation factor 4 gamma 3 OS=Homo sapiens OX=9606 GN=EIF4G3 PE=1 SV=2	IF4G3	-0.0297282	0.882292	0.986549	-0.164903	0.373035	0.998549	-0.260916	0.21973	0.957385
O43432_ph232	IF4G3_HUMAN Eukaryotic translation initiation factor 4 gamma 3 OS=Homo sapiens OX=9606 GN=EIF4G3 PE=1 SV=2	IF4G3	-0.711996	0.0508379	0.97064	0.62871	0.0643447	0.842042	0.988851	0.0218971	0.957385
O43432_ph495	IF4G3_HUMAN Eukaryotic translation initiation factor 4 gamma 3 OS=Homo sapiens OX=9606 GN=EIF4G3 PE=1 SV=2	IF4G3	0.0782496	0.776027	0.974354	0.322533	0.254646	0.998549	0.409057	0.200015	0.957385
O43439_ph264	MTG8R_HUMAN Protein CBFA2T2 OS=Homo sapiens OX=9606 GN=CBFA2T2 PE=1 SV=1	MTG8R	0.2053	0.667287	0.971137	-0.297409	0.454934	0.998549	-0.303134	0.471742	0.957385
O43439_ph409	MTG8R_HUMAN Protein CBFA2T2 OS=Homo sapiens OX=9606 GN=CBFA2T2 PE=1 SV=1	MTG8R	-0.230835	0.321519	0.97064	-0.169319	0.462411	0.998549	-0.0469392	0.855313	0.976167
O43439_ph412	MTG8R_HUMAN Protein CBFA2T2 OS=Homo sapiens OX=9606 GN=CBFA2T2 PE=1 SV=1	MTG8R	-0.215698	0.542338	0.97064	-0.30499	0.348632	0.998549	-0.241996	0.495432	0.957385
O43463_ph391	SUV91_HUMAN Histone-lysine N-methyltransferase SUV39H1 OS=Homo sapiens OX=9606 GN=SUV39H1 PE=1 SV=1	SUV91	0.0372848	0.866085	0.982621	0.148062	0.460813	0.998549	-0.231382	0.25933	0.957385
O43482_ph14	MS18B_HUMAN Protein Mis18-beta OS=Homo sapiens OX=9606 GN=OIP5 PE=1 SV=2	MS18B	0.0677793	0.719708	0.971971	0.485004	0.059912	0.838042	0.0553359	0.768639	0.967979
O43491_ph39	E41L2_HUMAN Band 4.1-like protein 2 OS=Homo sapiens OX=9606 GN=EPB41L2 PE=1 SV=1	E41L2	-0.218505	0.273275	0.97064	0.119921	0.493134	0.998549	0.0994422	0.609289	0.957385
O43491_ph499	E41L2_HUMAN Band 4.1-like protein 2 OS=Homo sapiens OX=9606 GN=EPB41L2 PE=1 SV=1	E41L2	Inf	NA	0	-0.511522	0.478837	0.998549	-0.882173	0.226029	0.957385
O43491_ph598	E41L2_HUMAN Band 4.1-like protein 2 OS=Homo sapiens OX=9606 GN=EPB41L2 PE=1 SV=1	E41L2	0.458937	0.331684	0.97064	-0.142589	0.758687	0.998549	-0.534665	0.261422	0.957385
O43491_ph614	E41L2_HUMAN Band 4.1-like protein 2 OS=Homo sapiens OX=9606 GN=EPB41L2 PE=1 SV=1	E41L2	-0.28491	0.135466	0.97064	-0.209655	0.209658	0.998549	-0.120195	0.508871	0.957385
O43491_ph679	E41L2_HUMAN Band 4.1-like protein 2 OS=Homo sapiens OX=9606 GN=EPB41L2 PE=1 SV=1	E41L2	-0.272054	0.193	0.97064	0.225514	0.269924	0.998549	-0.173125	0.386865	0.957385
O43491_ph683	E41L2_HUMAN Band 4.1-like protein 2 OS=Homo sapiens OX=9606 GN=EPB41L2 PE=1 SV=1	E41L2	-0.335459	0.582186	0.97064	-0.127747	0.777042	0.998549	-0.18507	0.70858	0.961388
O43491_ph715	E41L2_HUMAN Band 4.1-like protein 2 OS=Homo sapiens OX=9606 GN=EPB41L2 PE=1 SV=1	E41L2	0.0472221	0.820705	0.979778	0.0454855	0.807221	0.998549	0.00260746	0.99	0.998956
O43491_ph87	E41L2_HUMAN Band 4.1-like protein 2 OS=Homo sapiens OX=9606 GN=EPB41L2 PE=1 SV=1	E41L2	-0.239373	0.312389	0.97064	-0.500307	0.032205	0.755416	-0.230512	0.329735	0.957385
O43491_ph88	E41L2_HUMAN Band 4.1-like protein 2 OS=Homo sapiens OX=9606 GN=EPB41L2 PE=1 SV=1	E41L2	-0.284833	0.229706	0.97064	-0.555012	0.019224	0.677889	-0.236098	0.313928	0.957385
O43491_ph89	E41L2_HUMAN Band 4.1-like protein 2 OS=Homo sapiens OX=9606 GN=EPB41L2 PE=1 SV=1	E41L2	0.231221	0.439815	0.97064	-0.545777	0.0851144	0.885733	-0.298382	0.376665	0.957385
O43493_ph290	TGON2_HUMAN Trans-Golgi network integral membrane protein 2 OS=Homo sapiens OX=9606 GN=TGOLN2 PE=1 SV=4	TGON2	-0.437153	0.130912	0.97064	0.759784	0.0103355	0.56176	0.706921	0.0625748	0.957385
O43493_ph296	TGON2_HUMAN Trans-Golgi network integral membrane protein 2 OS=Homo sapiens OX=9606 GN=TGOLN2 PE=1 SV=4	TGON2	0.105261	0.680474	0.971971	0.408864	0.132777	0.988495	0.389845	0.270308	0.957385
O43493_ph298	TGON2_HUMAN Trans-Golgi network integral membrane protein 2 OS=Homo sapiens OX=9606 GN=TGOLN2 PE=1 SV=4	TGON2	-0.144432	0.644916	0.971137	0.52401	0.0828038	0.881133	0.18906	0.547916	0.957385
O43493_ph302	TGON2_HUMAN Trans-Golgi network integral membrane protein 2 OS=Homo sapiens OX=9606 GN=TGOLN2 PE=1 SV=4	TGON2	0.0236872	0.94188	0.992207	0.0980924	0.741593	0.998549	-0.00373943	0.990815	0.998956
O43493_ph68	TGON2_HUMAN Trans-Golgi network integral membrane protein 2 OS=Homo sapiens OX=9606 GN=TGOLN2 PE=1 SV=4	TGON2	-0.208783	0.706726	0.971971	0.016755	0.972916	0.998549	-0.249373	0.653597	0.961388
O43493_ph70	TGON2_HUMAN Trans-Golgi network integral membrane protein 2 OS=Homo sapiens OX=9606 GN=TGOLN2 PE=1 SV=4	TGON2	-0.095732	0.830489	0.98084	-0.0529104	0.89469	0.998549	-0.0982058	0.826187	0.974701
O43493_ph71	TGON2_HUMAN Trans-Golgi network integral membrane protein 2 OS=Homo sapiens OX=9606 GN=TGOLN2 PE=1 SV=4	TGON2	-0.15354	0.795095	0.975122	0.0693614	0.895531	0.998549	-0.796014	0.149697	0.957385
O43493_ph76	TGON2_HUMAN Trans-Golgi network integral membrane protein 2 OS=Homo sapiens OX=9606 GN=TGOLN2 PE=1 SV=4	TGON2	-0.091582	0.642836	0.971137	0.234448	0.195958	0.998549	0.346877	0.100241	0.957385
O43520_ph1207	AT8B1_HUMAN Phospholipid-transporting ATPase IC OS=Homo sapiens OX=9606 GN=ATP8B1 PE=1 SV=3	AT8B1	0.183047	0.579525	0.97064	-0.614067	0.0818033	0.881133	-0.70901	0.0490961	0.957385
O43524_ph253	FOXO3_HUMAN Forkhead box protein O3 OS=Homo sapiens OX=9606 GN=FOXO3 PE=1 SV=1	FOXO3	-0.167486	0.521685	0.97064	-0.351416	0.151521	0.998549	-0.331016	0.221986	0.957385
O43541_ph274	SMAD6_HUMAN Mothers against decapentaplegic homolog 6 OS=Homo sapiens OX=9606 GN=SMAD6 PE=1 SV=2	SMAD6	-0.00862216	NA	NA	0.68471	NA	NA	0.0085271	NA	NA
O43572_ph187	AKA10_HUMAN A-kinase anchor protein 10, mitochondrial OS=Homo sapiens OX=9606 GN=AKAP10 PE=1 SV=2	AKA10	0.0944857	0.556187	0.97064	-0.127369	0.381486	0.998549	-0.149967	0.359381	0.957385
O43572_ph189	AKA10_HUMAN A-kinase anchor protein 10, mitochondrial OS=Homo sapiens OX=9606 GN=AKAP10 PE=1 SV=2	AKA10	0.377669	0.18048	0.97064	-0.141678	0.554919	0.998549	-0.18434	0.491365	0.957385
O43572_ph281	AKA10_HUMAN A-kinase anchor protein 10, mitochondrial OS=Homo sapiens OX=9606 GN=AKAP10 PE=1 SV=2	AKA10	-0.147478	0.530756	0.97064	0.319541	0.144333	0.993959	0.0500809	0.80997	0.974701
O43572_ph52	AKA10_HUMAN A-kinase anchor protein 10, mitochondrial OS=Homo sapiens OX=9606 GN=AKAP10 PE=1 SV=2	AKA10	0.329094	0.56675	0.97064	0.362117	0.52904	0.998549	-0.384681	0.504116	0.957385
O43572_ph7_ph11	AKA10_HUMAN A-kinase anchor protein 10, mitochondrial OS=Homo sapiens OX=9606 GN=AKAP10 PE=1 SV=2	AKA10	-0.0380674	0.958818	0.99302	-0.271345	0.646532	0.998549	-0.877784	0.219384	0.957385
O43572_ph96	AKA10_HUMAN A-kinase anchor protein 10, mitochondrial OS=Homo sapiens OX=9606 GN=AKAP10 PE=1 SV=2	AKA10	-0.434491	0.429409	0.97064	0.155797	0.748412	0.998549	-0.252207	0.605022	0.957385
O43583_ph69	DENR_HUMAN Density-regulated protein OS=Homo sapiens OX=9606 GN=DENR PE=1 SV=2	DENR	-0.3181	0.0371551	0.97064	0.297135	0.0309616	0.755416	0.117982	0.393815	0.957385
O43583_ph73	DENR_HUMAN Density-regulated protein OS=Homo sapiens OX=9606 GN=DENR PE=1 SV=2	DENR	-0.252212	0.124851	0.97064	0.195999	0.176218	0.998549	0.102965	0.509598	0.957385
O43598_ph10	DNPH1_HUMAN 2'-deoxynucleoside 5'-phosphate N-hydrolase 1 OS=Homo sapiens OX=9606 GN=DNPH1 PE=1 SV=1	DNPH1	0.92215	0.00397488	0.735668	-1.30224	0.000485745	0.164567	-0.608511	0.0298736	0.957385
O43598_ph12	DNPH1_HUMAN 2'-deoxynucleoside 5'-phosphate N-hydrolase 1 OS=Homo sapiens OX=9606 GN=DNPH1 PE=1 SV=1	DNPH1	1.59602	0.0031708	0.726744	-1.6429	0.00260367	0.327546	-0.721988	0.1627	0.957385
O43598_ph169	DNPH1_HUMAN 2'-deoxynucleoside 5'-phosphate N-hydrolase 1 OS=Homo sapiens OX=9606 GN=DNPH1 PE=1 SV=1	DNPH1	0.197677	0.687386	0.971971	0.662917	0.153543	0.998549	0.240614	0.625046	0.957385
O43663_ph470	PRC1_HUMAN Protein regulator of cytokinesis 1 OS=Homo sapiens OX=9606 GN=PRC1 PE=1 SV=2	PRC1	0.074105	0.837985	0.980982	0.369032	0.31858	0.998549	-0.189371	0.603105	0.957385
O43663_ph472	PRC1_HUMAN Protein regulator of cytokinesis 1 OS=Homo sapiens OX=9606 GN=PRC1 PE=1 SV=2	PRC1	-0.284178	0.402691	0.97064	0.323575	0.291495	0.998549	-0.307616	0.314762	0.957385
O43663_ph481	PRC1_HUMAN Protein regulator of cytokinesis 1 OS=Homo sapiens OX=9606 GN=PRC1 PE=1 SV=2	PRC1	0.188763	0.540083	0.97064	0.556849	0.0874926	0.892945	-0.0906009	0.767299	0.967979
O43663_ph513	PRC1_HUMAN Protein regulator of cytokinesis 1 OS=Homo sapiens OX=9606 GN=PRC1 PE=1 SV=2	PRC1	0.0745584	0.786017	0.974555	0.492046	0.0935128	0.910654	0.218394	0.481313	0.957385
O43665_ph21	RGS10_HUMAN Regulator of G-protein signaling 10 OS=Homo sapiens OX=9606 GN=RGS10 PE=1 SV=3	RGS10	0.197925	0.758441	0.973672	-0.551179	0.385784	0.998549	-0.410848	0.585692	0.957385
O43684_ph325	BUB3_HUMAN Mitotic checkpoint protein BUB3 OS=Homo sapiens OX=9606 GN=BUB3 PE=1 SV=1	BUB3	#NAME?	NA	0	Inf	NA	0	Inf	NA	0
O43719_ph387	HTSF1_HUMAN HIV Tat-specific factor 1 OS=Homo sapiens OX=9606 GN=HTATSF1 PE=1 SV=1	HTSF1	0.566541	0.151241	0.97064	-0.783997	0.0547904	0.827599	-0.715132	0.0764147	0.957385
O43719_ph453	HTSF1_HUMAN HIV Tat-specific factor 1 OS=Homo sapiens OX=9606 GN=HTATSF1 PE=1 SV=1	HTSF1	0.165341	0.642418	0.971137	0.0824216	0.795029	0.998549	0.294624	0.41358	0.957385
O43719_ph481	HTSF1_HUMAN HIV Tat-specific factor 1 OS=Homo sapiens OX=9606 GN=HTATSF1 PE=1 SV=1	HTSF1	-0.140322	0.603979	0.97064	0.0862659	0.72218	0.998549	-0.353534	0.208718	0.957385
O43741_ph184	AAKB2_HUMAN 5'-AMP-activated protein kinase subunit beta-2 OS=Homo sapiens OX=9606 GN=PRKAB2 PE=1 SV=1	AAKB2	0.781766	0.0718801	0.97064	0.0715216	0.840343	0.998549	-0.000959851	0.998057	0.999757
O43741_ph39	AAKB2_HUMAN 5'-AMP-activated protein kinase subunit beta-2 OS=Homo sapiens OX=9606 GN=PRKAB2 PE=1 SV=1	AAKB2	Inf	NA	0	-0.028173	0.976615	0.998549	-0.162793	0.845479	0.974762
O43760_ph3	SNG2_HUMAN Synaptogyrin-2 OS=Homo sapiens OX=9606 GN=SYNGR2 PE=1 SV=1	SNG2	Inf	NA	0	1.16756	0.00652473	0.469646	-0.00107358	0.996974	0.999757
O43765_ph305	SGTA_HUMAN Small glutamine-rich tetratricopeptide repeat-containing protein alpha OS=Homo sapiens OX=9606 GN=SGTA PE=1 SV=1	SGTA	0.420529	0.418005	0.97064	0.489661	0.347847	0.998549	-0.16604	0.746461	0.962654
O43765_ph77	SGTA_HUMAN Small glutamine-rich tetratricopeptide repeat-containing protein alpha OS=Homo sapiens OX=9606 GN=SGTA PE=1 SV=1	SGTA	0.127963	0.833348	0.98084	0.27099	0.620024	0.998549	-0.11559	0.84923	0.97566
O43765_ph77_ph81	SGTA_HUMAN Small glutamine-rich tetratricopeptide repeat-containing protein alpha OS=Homo sapiens OX=9606 GN=SGTA PE=1 SV=1	SGTA	0.163123	0.751706	0.973672	-0.239294	0.643451	0.998549	0.290348	0.616769	0.957385
O43765_ph81	SGTA_HUMAN Small glutamine-rich tetratricopeptide repeat-containing protein alpha OS=Homo sapiens OX=9606 GN=SGTA PE=1 SV=1	SGTA	-0.0658773	0.857676	0.982496	0.182213	0.581617	0.998549	0.147463	0.688996	0.961388
O43765_ph81_ph84	SGTA_HUMAN Small glutamine-rich tetratricopeptide repeat-containing protein alpha OS=Homo sapiens OX=9606 GN=SGTA PE=1 SV=1	SGTA	-0.507169	0.18061	0.97064	0.270143	0.406726	0.998549	0.457376	0.222993	0.957385
O43768_ph108	ENSA_HUMAN Alpha-endosulfine OS=Homo sapiens OX=9606 GN=ENSA PE=1 SV=1	ENSA	-0.208029	0.364543	0.97064	0.0510367	0.79691	0.998549	-0.157156	0.579358	0.957385
O43768_ph109	ENSA_HUMAN Alpha-endosulfine OS=Homo sapiens OX=9606 GN=ENSA PE=1 SV=1	ENSA	-0.308517	0.620582	0.97064	0.366874	0.476456	0.998549	#NAME?	NA	0
O43768_ph67	ENSA_HUMAN Alpha-endosulfine OS=Homo sapiens OX=9606 GN=ENSA PE=1 SV=1	ENSA	0.258352	0.472297	0.97064	0.40311	0.270084	0.998549	0.0243797	0.951036	0.99251
O43795_ph157	MYO1B_HUMAN Unconventional myosin-Ib OS=Homo sapiens OX=9606 GN=MYO1B PE=1 SV=3	MYO1B	-0.334715	NA	NA	-0.102144	NA	NA	-0.812175	NA	NA
O43815_ph245	STRN_HUMAN Striatin OS=Homo sapiens OX=9606 GN=STRN PE=1 SV=4	STRN	0.295781	0.394807	0.97064	0.349849	0.266899	0.998549	0.290418	0.403123	0.957385
O43823_ph323_ph328	AKAP8_HUMAN A-kinase anchor protein 8 OS=Homo sapiens OX=9606 GN=AKAP8 PE=1 SV=1	AKAP8	#NAME?	NA	0	NA	NA	NA	NA	NA	NA
O43847_ph86	NRDC_HUMAN Nardilysin OS=Homo sapiens OX=9606 GN=NRDC PE=1 SV=3	NRDC	-0.0385417	0.958422	0.99302	0.639279	0.395275	0.998549	0.305267	0.712742	0.961388
O43847_ph94	NRDC_HUMAN Nardilysin OS=Homo sapiens OX=9606 GN=NRDC PE=1 SV=3	NRDC	0.534398	0.169034	0.97064	-0.100424	0.787195	0.998549	0.169321	0.684581	0.961388
O43847_ph96	NRDC_HUMAN Nardilysin OS=Homo sapiens OX=9606 GN=NRDC PE=1 SV=3	NRDC	-0.0439468	0.94618	0.992207	-0.363175	0.577099	0.998549	-0.353131	0.592223	0.957385
O43852_ph35	CALU_HUMAN Calumenin OS=Homo sapiens OX=9606 GN=CALU PE=1 SV=2	CALU	0.0185707	0.987749	0.997882	-2.09589	0.120878	0.971018	-1.57534	0.223385	0.957385
O43852_ph44	CALU_HUMAN Calumenin OS=Homo sapiens OX=9606 GN=CALU PE=1 SV=2	CALU	0.24816	0.835566	0.98084	-2.41416	0.0974766	0.918591	-1.68252	0.207599	0.957385
O43852_ph47	CALU_HUMAN Calumenin OS=Homo sapiens OX=9606 GN=CALU PE=1 SV=2	CALU	0.744701	0.598888	0.97064	-2.37291	0.127336	0.983219	-1.94872	0.196548	0.957385
O43896_ph1033	KIF1C_HUMAN Kinesin-like protein KIF1C OS=Homo sapiens OX=9606 GN=KIF1C PE=1 SV=3	KIF1C	0.227399	0.359985	0.97064	0.12748	0.603734	0.998549	-0.13242	0.589941	0.957385
O43896_ph1083	KIF1C_HUMAN Kinesin-like protein KIF1C OS=Homo sapiens OX=9606 GN=KIF1C PE=1 SV=3	KIF1C	0.341989	0.515328	0.97064	0.611671	0.205956	0.998549	0.655931	0.223756	0.957385
O43896_ph1092	KIF1C_HUMAN Kinesin-like protein KIF1C OS=Homo sapiens OX=9606 GN=KIF1C PE=1 SV=3	KIF1C	-0.442941	0.168326	0.97064	-0.144607	0.599625	0.998549	0.121537	0.69222	0.961388
O43896_ph674_ph676	KIF1C_HUMAN Kinesin-like protein KIF1C OS=Homo sapiens OX=9606 GN=KIF1C PE=1 SV=3	KIF1C	-0.333615	0.219618	0.97064	0.198538	0.391886	0.998549	-0.0311464	0.902376	0.98561
O43896_ph910	KIF1C_HUMAN Kinesin-like protein KIF1C OS=Homo sapiens OX=9606 GN=KIF1C PE=1 SV=3	KIF1C	0.409078	0.382997	0.97064	-0.018883	0.967346	0.998549	0.347144	0.504947	0.957385
O43896_ph915	KIF1C_HUMAN Kinesin-like protein KIF1C OS=Homo sapiens OX=9606 GN=KIF1C PE=1 SV=3	KIF1C	0.748254	0.293766	0.97064	0.0860029	0.889893	0.998549	1.08363	0.138637	0.957385
O43900_ph11	PRIC3_HUMAN Prickle planar cell polarity protein 3 OS=Homo sapiens OX=9606 GN=PRICKLE3 PE=1 SV=2	PRIC3	Inf	NA	0	-0.403997	0.301804	0.998549	#NAME?	NA	0
O43900_ph437	PRIC3_HUMAN Prickle planar cell polarity protein 3 OS=Homo sapiens OX=9606 GN=PRICKLE3 PE=1 SV=2	PRIC3	-0.23125	0.500893	0.97064	-0.308613	0.475756	0.998549	-0.327102	0.348932	0.957385
O43933_ph1179	PEX1_HUMAN Peroxisome biogenesis factor 1 OS=Homo sapiens OX=9606 GN=PEX1 PE=1 SV=1	PEX1	0.388798	0.293684	0.97064	-0.537601	0.1548	0.998549	-0.340799	0.406135	0.957385
O43933_ph1181	PEX1_HUMAN Peroxisome biogenesis factor 1 OS=Homo sapiens OX=9606 GN=PEX1 PE=1 SV=1	PEX1	0.466675	0.203901	0.97064	-0.546224	0.141401	0.988731	-0.906319	0.0220865	0.957385
O43933_ph1209	PEX1_HUMAN Peroxisome biogenesis factor 1 OS=Homo sapiens OX=9606 GN=PEX1 PE=1 SV=1	PEX1	-0.0744982	0.775828	0.974354	0.110439	0.63818	0.998549	0.152584	0.562342	0.957385
O43933_ph1211	PEX1_HUMAN Peroxisome biogenesis factor 1 OS=Homo sapiens OX=9606 GN=PEX1 PE=1 SV=1	PEX1	0.248862	0.644813	0.971137	0.0760015	0.88758	0.998549	-0.00644212	0.991445	0.998956
O60218_ph215	AK1BA_HUMAN Aldo-keto reductase family 1 member B10 OS=Homo sapiens OX=9606 GN=AKR1B10 PE=1 SV=2	AK1BA	0.0453477	0.90113	0.989372	-0.0145406	0.957358	0.998549	-0.149226	0.619666	0.957385
O60218_ph23	AK1BA_HUMAN Aldo-keto reductase family 1 member B10 OS=Homo sapiens OX=9606 GN=AKR1B10 PE=1 SV=2	AK1BA	0.33872	0.387048	0.97064	0.471705	0.234605	0.998549	-0.150082	0.698117	0.961388
O60231_ph103	DHX16_HUMAN Pre-mRNA-splicing factor ATP-dependent RNA helicase DHX16 OS=Homo sapiens OX=9606 GN=DHX16 PE=1 SV=2	DHX16	-0.238428	0.349941	0.97064	-0.022639	0.917805	0.998549	-0.0927461	0.707039	0.961388
O60231_ph103_ph106	DHX16_HUMAN Pre-mRNA-splicing factor ATP-dependent RNA helicase DHX16 OS=Homo sapiens OX=9606 GN=DHX16 PE=1 SV=2	DHX16	Inf	NA	0	0.0257154	0.866303	0.998549	-0.065616	0.670791	0.961388
O60231_ph103_ph107	DHX16_HUMAN Pre-mRNA-splicing factor ATP-dependent RNA helicase DHX16 OS=Homo sapiens OX=9606 GN=DHX16 PE=1 SV=2	DHX16	Inf	NA	0	-0.274822	NA	NA	-0.22017	NA	NA
O60231_ph160	DHX16_HUMAN Pre-mRNA-splicing factor ATP-dependent RNA helicase DHX16 OS=Homo sapiens OX=9606 GN=DHX16 PE=1 SV=2	DHX16	0.147815	0.735541	0.973672	-0.197104	0.653047	0.998549	-0.169159	0.729578	0.962555
O60237_ph681	MYPT2_HUMAN Protein phosphatase 1 regulatory subunit 12B OS=Homo sapiens OX=9606 GN=PPP1R12B PE=1 SV=2	MYPT2	-0.281051	0.422212	0.97064	0.269742	0.387302	0.998549	0.246321	0.480276	0.957385
O60237_ph687	MYPT2_HUMAN Protein phosphatase 1 regulatory subunit 12B OS=Homo sapiens OX=9606 GN=PPP1R12B PE=1 SV=2	MYPT2	0.187821	0.7422	0.973672	0.279217	0.625729	0.998549	-0.603311	0.300019	0.957385
O60237_ph694	MYPT2_HUMAN Protein phosphatase 1 regulatory subunit 12B OS=Homo sapiens OX=9606 GN=PPP1R12B PE=1 SV=2	MYPT2	0.22252	0.70082	0.971971	0.280465	0.628787	0.998549	-0.605262	0.304746	0.957385
O60238_ph118	BNI3L_HUMAN BCL2/adenovirus E1B 19 kDa protein-interacting protein 3-like OS=Homo sapiens OX=9606 GN=BNIP3L PE=1 SV=1	BNI3L	0.199899	0.382698	0.97064	0.000763272	0.997292	0.999699	-0.0328044	0.896238	0.985415
O60238_ph120	BNI3L_HUMAN BCL2/adenovirus E1B 19 kDa protein-interacting protein 3-like OS=Homo sapiens OX=9606 GN=BNIP3L PE=1 SV=1	BNI3L	0.206761	0.39468	0.97064	0.0404923	0.865429	0.998549	-0.00733245	0.978088	0.997536
O60238_ph166	BNI3L_HUMAN BCL2/adenovirus E1B 19 kDa protein-interacting protein 3-like OS=Homo sapiens OX=9606 GN=BNIP3L PE=1 SV=1	BNI3L	-0.50923	0.185136	0.97064	-0.0843721	0.795777	0.998549	-0.0389916	0.915382	0.987469
O60238_ph168	BNI3L_HUMAN BCL2/adenovirus E1B 19 kDa protein-interacting protein 3-like OS=Homo sapiens OX=9606 GN=BNIP3L PE=1 SV=1	BNI3L	-0.230476	0.466143	0.97064	-0.647095	0.0365954	0.769315	-0.688761	0.0470349	0.957385
O60244_ph1112	MED14_HUMAN Mediator of RNA polymerase II transcription subunit 14 OS=Homo sapiens OX=9606 GN=MED14 PE=1 SV=2	MED14	0.339795	0.0439678	0.97064	-0.153248	0.272348	0.998549	-0.480066	0.00864908	0.957385
O60244_ph1128_ph1136	MED14_HUMAN Mediator of RNA polymerase II transcription subunit 14 OS=Homo sapiens OX=9606 GN=MED14 PE=1 SV=2	MED14	-0.300782	0.0451139	0.97064	-0.0931579	0.441513	0.998549	-0.38173	0.0162018	0.957385
O60244_ph1144	MED14_HUMAN Mediator of RNA polymerase II transcription subunit 14 OS=Homo sapiens OX=9606 GN=MED14 PE=1 SV=2	MED14	0.325106	0.764913	0.973672	-0.552609	0.568234	0.998549	-1.37982	0.348136	0.957385
O60244_ph617	MED14_HUMAN Mediator of RNA polymerase II transcription subunit 14 OS=Homo sapiens OX=9606 GN=MED14 PE=1 SV=2	MED14	-0.224387	0.535105	0.97064	-0.220553	0.493271	0.998549	-0.293851	0.419906	0.957385
O60245_ph1000_ph1011	PCDH7_HUMAN Protocadherin-7 OS=Homo sapiens OX=9606 GN=PCDH7 PE=1 SV=2	PCDH7	NA	NA	NA	NA	NA	NA	Inf	NA	0
O60245_ph972	PCDH7_HUMAN Protocadherin-7 OS=Homo sapiens OX=9606 GN=PCDH7 PE=1 SV=2	PCDH7	#NAME?	NA	0	Inf	NA	0	NA	NA	NA
O60245_ph974	PCDH7_HUMAN Protocadherin-7 OS=Homo sapiens OX=9606 GN=PCDH7 PE=1 SV=2	PCDH7	0.245872	0.503915	0.97064	0.478189	0.20607	0.998549	0.198631	0.627427	0.957385
O60245_ph989	PCDH7_HUMAN Protocadherin-7 OS=Homo sapiens OX=9606 GN=PCDH7 PE=1 SV=2	PCDH7	0.252628	0.660948	0.971137	-0.599847	0.305951	0.998549	-0.460749	0.427778	0.957385
O60256_ph198	KPRB_HUMAN Phosphoribosyl pyrophosphate synthase-associated protein 2 OS=Homo sapiens OX=9606 GN=PRPSAP2 PE=1 SV=1	KPRB	-0.242047	0.261345	0.97064	-0.0166445	0.934833	0.998549	-0.254122	0.295266	0.957385
O60256_ph227	KPRB_HUMAN Phosphoribosyl pyrophosphate synthase-associated protein 2 OS=Homo sapiens OX=9606 GN=PRPSAP2 PE=1 SV=1	KPRB	-0.0642753	0.930508	0.992207	-0.0589624	0.936237	0.998549	-0.0432667	0.953185	0.993177
O60256_ph5	KPRB_HUMAN Phosphoribosyl pyrophosphate synthase-associated protein 2 OS=Homo sapiens OX=9606 GN=PRPSAP2 PE=1 SV=1	KPRB	Inf	NA	0	0.925223	NA	NA	1.72123	NA	NA
O60264_ph116	SMCA5_HUMAN SWI/SNF-related matrix-associated actin-dependent regulator of chromatin subfamily A member 5 OS=Homo sapiens OX=9606 GN=SMARCA5 PE=1 SV=1	SMCA5	0.495564	0.166455	0.97064	0.179473	0.604458	0.998549	-0.0736493	0.830928	0.974762
O60264_ph66	SMCA5_HUMAN SWI/SNF-related matrix-associated actin-dependent regulator of chromatin subfamily A member 5 OS=Homo sapiens OX=9606 GN=SMARCA5 PE=1 SV=1	SMCA5	0.531855	0.161911	0.97064	0.323679	0.381063	0.998549	0.0642859	0.900342	0.98561
O60269_ph122	GRIN2_HUMAN G protein-regulated inducer of neurite outgrowth 2 OS=Homo sapiens OX=9606 GN=GPRIN2 PE=1 SV=2	GRIN2	0.263873	0.557915	0.97064	-0.0816601	0.855228	0.998549	-0.476215	0.297481	0.957385
O60269_ph140	GRIN2_HUMAN G protein-regulated inducer of neurite outgrowth 2 OS=Homo sapiens OX=9606 GN=GPRIN2 PE=1 SV=2	GRIN2	0.0553772	0.847011	0.981379	-0.0786233	0.784302	0.998549	-0.286249	0.327534	0.957385
O60269_ph142	GRIN2_HUMAN G protein-regulated inducer of neurite outgrowth 2 OS=Homo sapiens OX=9606 GN=GPRIN2 PE=1 SV=2	GRIN2	0.0553772	0.847172	0.981379	-0.095948	0.738807	0.998549	-0.286248	0.328031	0.957385
O60269_ph149	GRIN2_HUMAN G protein-regulated inducer of neurite outgrowth 2 OS=Homo sapiens OX=9606 GN=GPRIN2 PE=1 SV=2	GRIN2	-0.296904	0.0598191	0.97064	-0.0270274	0.831416	0.998549	0.0656848	0.648808	0.961388
O60269_ph427_ph429	GRIN2_HUMAN G protein-regulated inducer of neurite outgrowth 2 OS=Homo sapiens OX=9606 GN=GPRIN2 PE=1 SV=2	GRIN2	0.509084	NA	NA	#NAME?	NA	0	#NAME?	NA	0
O60271_ph177	JIP4_HUMAN C-Jun-amino-terminal kinase-interacting protein 4 OS=Homo sapiens OX=9606 GN=SPAG9 PE=1 SV=4	JIP4	0.0262894	0.927276	0.992207	0.413472	0.16706	0.998549	-0.303269	0.302566	0.957385
O60271_ph183	JIP4_HUMAN C-Jun-amino-terminal kinase-interacting protein 4 OS=Homo sapiens OX=9606 GN=SPAG9 PE=1 SV=4	JIP4	0.181545	0.644045	0.971137	0.493115	0.222251	0.998549	0.254808	0.562908	0.957385
O60271_ph183_ph185	JIP4_HUMAN C-Jun-amino-terminal kinase-interacting protein 4 OS=Homo sapiens OX=9606 GN=SPAG9 PE=1 SV=4	JIP4	-0.313828	0.51473	0.97064	0.300054	0.442691	0.998549	0.0353796	0.921104	0.988066
O60271_ph185	JIP4_HUMAN C-Jun-amino-terminal kinase-interacting protein 4 OS=Homo sapiens OX=9606 GN=SPAG9 PE=1 SV=4	JIP4	-0.227907	0.382714	0.97064	0.484176	0.0595402	0.838042	-0.116598	0.619977	0.957385
O60271_ph217	JIP4_HUMAN C-Jun-amino-terminal kinase-interacting protein 4 OS=Homo sapiens OX=9606 GN=SPAG9 PE=1 SV=4	JIP4	0.574625	0.465462	0.97064	-0.0418282	0.939355	0.998549	-0.324283	0.558443	0.957385
O60271_ph217_ph226	JIP4_HUMAN C-Jun-amino-terminal kinase-interacting protein 4 OS=Homo sapiens OX=9606 GN=SPAG9 PE=1 SV=4	JIP4	1.03602	0.0454059	0.97064	-0.33314	0.434521	0.998549	-0.286947	0.499299	0.957385
O60271_ph226	JIP4_HUMAN C-Jun-amino-terminal kinase-interacting protein 4 OS=Homo sapiens OX=9606 GN=SPAG9 PE=1 SV=4	JIP4	-0.384519	0.3579	0.97064	-0.0905968	0.804739	0.998549	-0.294776	0.477002	0.957385
O60271_ph245	JIP4_HUMAN C-Jun-amino-terminal kinase-interacting protein 4 OS=Homo sapiens OX=9606 GN=SPAG9 PE=1 SV=4	JIP4	-0.13652	0.55185	0.97064	0.339186	0.118006	0.969312	0.23739	0.309501	0.957385
O60271_ph249	JIP4_HUMAN C-Jun-amino-terminal kinase-interacting protein 4 OS=Homo sapiens OX=9606 GN=SPAG9 PE=1 SV=4	JIP4	-0.247998	0.484207	0.97064	0.407564	0.208053	0.998549	0.369826	0.303425	0.957385
O60271_ph251	JIP4_HUMAN C-Jun-amino-terminal kinase-interacting protein 4 OS=Homo sapiens OX=9606 GN=SPAG9 PE=1 SV=4	JIP4	0.383143	0.450079	0.97064	0.321793	0.52437	0.998549	0.237552	0.672719	0.961388
O60271_ph364	JIP4_HUMAN C-Jun-amino-terminal kinase-interacting protein 4 OS=Homo sapiens OX=9606 GN=SPAG9 PE=1 SV=4	JIP4	-0.20434	0.29874	0.97064	-0.0919195	0.593564	0.998549	0.0708114	0.712014	0.961388
O60271_ph365	JIP4_HUMAN C-Jun-amino-terminal kinase-interacting protein 4 OS=Homo sapiens OX=9606 GN=SPAG9 PE=1 SV=4	JIP4	0.127721	0.642143	0.971137	0.0240777	0.929902	0.998549	-0.287991	0.302891	0.957385
O60271_ph586	JIP4_HUMAN C-Jun-amino-terminal kinase-interacting protein 4 OS=Homo sapiens OX=9606 GN=SPAG9 PE=1 SV=4	JIP4	0.356949	0.629244	0.971137	0.0463896	0.937286	0.998549	#NAME?	NA	0
O60271_ph588	JIP4_HUMAN C-Jun-amino-terminal kinase-interacting protein 4 OS=Homo sapiens OX=9606 GN=SPAG9 PE=1 SV=4	JIP4	Inf	NA	0	0.231775	0.831431	0.998549	-0.0161587	0.989579	0.998956
O60271_ph595	JIP4_HUMAN C-Jun-amino-terminal kinase-interacting protein 4 OS=Homo sapiens OX=9606 GN=SPAG9 PE=1 SV=4	JIP4	#NAME?	NA	0	Inf	NA	0	NA	NA	NA
O60271_ph730	JIP4_HUMAN C-Jun-amino-terminal kinase-interacting protein 4 OS=Homo sapiens OX=9606 GN=SPAG9 PE=1 SV=4	JIP4	-0.200069	0.261227	0.97064	0.0782289	0.609303	0.998549	0.135793	0.437759	0.957385
O60271_ph730_ph733	JIP4_HUMAN C-Jun-amino-terminal kinase-interacting protein 4 OS=Homo sapiens OX=9606 GN=SPAG9 PE=1 SV=4	JIP4	-0.0495883	0.751621	0.973672	-0.0740648	0.606822	0.998549	-0.0465299	0.766378	0.967872
O60271_ph733	JIP4_HUMAN C-Jun-amino-terminal kinase-interacting protein 4 OS=Homo sapiens OX=9606 GN=SPAG9 PE=1 SV=4	JIP4	-0.310785	0.0529158	0.97064	-0.0170292	0.894068	0.998549	0.218007	0.136857	0.957385
O60291_ph506	MGRN1_HUMAN E3 ubiquitin-protein ligase MGRN1 OS=Homo sapiens OX=9606 GN=MGRN1 PE=1 SV=2	MGRN1	0.153911	0.364073	0.97064	-0.0169581	0.909531	0.998549	-0.0592128	0.718616	0.961388
O60291_ph515	MGRN1_HUMAN E3 ubiquitin-protein ligase MGRN1 OS=Homo sapiens OX=9606 GN=MGRN1 PE=1 SV=2	MGRN1	NA	NA	NA	Inf	NA	0	NA	NA	NA
O60291_ph523	MGRN1_HUMAN E3 ubiquitin-protein ligase MGRN1 OS=Homo sapiens OX=9606 GN=MGRN1 PE=1 SV=2	MGRN1	-0.181686	0.138142	0.97064	0.413809	0.00200115	0.297947	0.173718	0.154379	0.957385
O60291_ph524	MGRN1_HUMAN E3 ubiquitin-protein ligase MGRN1 OS=Homo sapiens OX=9606 GN=MGRN1 PE=1 SV=2	MGRN1	-0.266545	0.252028	0.97064	0.746358	0.00646425	0.469646	0.399895	0.103234	0.957385
O60292_ph100	SI1L3_HUMAN Signal-induced proliferation-associated 1-like protein 3 OS=Homo sapiens OX=9606 GN=SIPA1L3 PE=1 SV=3	SI1L3	-0.539633	0.534709	0.97064	0.184366	0.811234	0.998549	-0.727498	0.354347	0.957385
O60292_ph1175	SI1L3_HUMAN Signal-induced proliferation-associated 1-like protein 3 OS=Homo sapiens OX=9606 GN=SIPA1L3 PE=1 SV=3	SI1L3	0.0187061	0.931167	0.992207	-0.14386	0.474217	0.998549	-0.122602	0.575194	0.957385
O60292_ph1364	SI1L3_HUMAN Signal-induced proliferation-associated 1-like protein 3 OS=Homo sapiens OX=9606 GN=SIPA1L3 PE=1 SV=3	SI1L3	0.296746	0.516411	0.97064	0.206967	0.649462	0.998549	-0.267298	0.558273	0.957385
O60292_ph1382	SI1L3_HUMAN Signal-induced proliferation-associated 1-like protein 3 OS=Homo sapiens OX=9606 GN=SIPA1L3 PE=1 SV=3	SI1L3	#NAME?	NA	0	Inf	NA	0	Inf	NA	0
O60292_ph1387	SI1L3_HUMAN Signal-induced proliferation-associated 1-like protein 3 OS=Homo sapiens OX=9606 GN=SIPA1L3 PE=1 SV=3	SI1L3	-0.153977	0.508307	0.97064	0.0942957	0.648649	0.998549	0.26669	0.262224	0.957385
O60292_ph1440	SI1L3_HUMAN Signal-induced proliferation-associated 1-like protein 3 OS=Homo sapiens OX=9606 GN=SIPA1L3 PE=1 SV=3	SI1L3	-0.0759818	0.708864	0.971971	-0.62329	0.00835003	0.520535	-0.341798	0.123643	0.957385
O60292_ph146	SI1L3_HUMAN Signal-induced proliferation-associated 1-like protein 3 OS=Homo sapiens OX=9606 GN=SIPA1L3 PE=1 SV=3	SI1L3	-0.0370426	0.922478	0.992207	-0.638276	0.130955	0.988495	-0.363758	0.357481	0.957385
O60292_ph1531	SI1L3_HUMAN Signal-induced proliferation-associated 1-like protein 3 OS=Homo sapiens OX=9606 GN=SIPA1L3 PE=1 SV=3	SI1L3	0.0112268	0.972534	0.993971	0.0793114	0.784844	0.998549	-0.319788	0.349919	0.957385
O60292_ph1534	SI1L3_HUMAN Signal-induced proliferation-associated 1-like protein 3 OS=Homo sapiens OX=9606 GN=SIPA1L3 PE=1 SV=3	SI1L3	0.337012	0.325465	0.97064	0.0476137	0.878916	0.998549	-0.34236	0.319097	0.957385
O60292_ph1544	SI1L3_HUMAN Signal-induced proliferation-associated 1-like protein 3 OS=Homo sapiens OX=9606 GN=SIPA1L3 PE=1 SV=3	SI1L3	0.395582	0.3213	0.97064	0.159382	0.684601	0.998549	-0.260057	0.509756	0.957385
O60292_ph158	SI1L3_HUMAN Signal-induced proliferation-associated 1-like protein 3 OS=Homo sapiens OX=9606 GN=SIPA1L3 PE=1 SV=3	SI1L3	-0.130684	0.61761	0.97064	0.0122003	0.958188	0.998549	0.166153	0.52708	0.957385
O60292_ph1685	SI1L3_HUMAN Signal-induced proliferation-associated 1-like protein 3 OS=Homo sapiens OX=9606 GN=SIPA1L3 PE=1 SV=3	SI1L3	0.245361	0.605709	0.97064	0.367355	0.389659	0.998549	0.400088	0.405206	0.957385
O60292_ph1699_ph1702	SI1L3_HUMAN Signal-induced proliferation-associated 1-like protein 3 OS=Homo sapiens OX=9606 GN=SIPA1L3 PE=1 SV=3	SI1L3	0.347665	0.367327	0.97064	-0.134457	0.723051	0.998549	0.0528218	0.900645	0.98561
O60292_ph1699_ph1703	SI1L3_HUMAN Signal-induced proliferation-associated 1-like protein 3 OS=Homo sapiens OX=9606 GN=SIPA1L3 PE=1 SV=3	SI1L3	-0.0222868	0.948363	0.992283	0.00362475	0.990476	0.99966	0.139188	0.754489	0.965146
O60292_ph1699_ph1707	SI1L3_HUMAN Signal-induced proliferation-associated 1-like protein 3 OS=Homo sapiens OX=9606 GN=SIPA1L3 PE=1 SV=3	SI1L3	0.088785	0.859729	0.982621	-0.120519	0.810536	0.998549	-0.0255252	0.963801	0.994765
O60292_ph170	SI1L3_HUMAN Signal-induced proliferation-associated 1-like protein 3 OS=Homo sapiens OX=9606 GN=SIPA1L3 PE=1 SV=3	SI1L3	0.0207945	0.928948	0.992207	0.0398692	0.847144	0.998549	0.0782659	0.737851	0.962555
O60292_ph1702	SI1L3_HUMAN Signal-induced proliferation-associated 1-like protein 3 OS=Homo sapiens OX=9606 GN=SIPA1L3 PE=1 SV=3	SI1L3	-0.0967222	0.679622	0.971971	0.249501	0.349601	0.998549	0.135293	0.606275	0.957385
O60292_ph1703	SI1L3_HUMAN Signal-induced proliferation-associated 1-like protein 3 OS=Homo sapiens OX=9606 GN=SIPA1L3 PE=1 SV=3	SI1L3	-0.0651344	0.92449	0.992207	0.205901	0.712034	0.998549	-0.0916072	0.87588	0.980934
O60292_ph1705_ph1707	SI1L3_HUMAN Signal-induced proliferation-associated 1-like protein 3 OS=Homo sapiens OX=9606 GN=SIPA1L3 PE=1 SV=3	SI1L3	-0.032454	0.96179	0.99302	0.281816	0.643691	0.998549	0.0547947	0.93554	0.990108
O60292_ph317	SI1L3_HUMAN Signal-induced proliferation-associated 1-like protein 3 OS=Homo sapiens OX=9606 GN=SIPA1L3 PE=1 SV=3	SI1L3	-0.0309621	0.930677	0.992207	-0.346417	0.29133	0.998549	-0.530111	0.166534	0.957385
O60292_ph400	SI1L3_HUMAN Signal-induced proliferation-associated 1-like protein 3 OS=Homo sapiens OX=9606 GN=SIPA1L3 PE=1 SV=3	SI1L3	0.485036	0.31315	0.97064	0.352568	0.459238	0.998549	-0.229411	0.627967	0.957385
O60292_ph451	SI1L3_HUMAN Signal-induced proliferation-associated 1-like protein 3 OS=Homo sapiens OX=9606 GN=SIPA1L3 PE=1 SV=3	SI1L3	0.0404245	0.556937	0.97064	-0.223934	0.00398017	0.396994	-0.0215522	0.752442	0.964706
O60292_ph97	SI1L3_HUMAN Signal-induced proliferation-associated 1-like protein 3 OS=Homo sapiens OX=9606 GN=SIPA1L3 PE=1 SV=3	SI1L3	0.065653	0.913111	0.991821	-0.517994	0.345843	0.998549	-1.05179	0.070824	0.957385
O60292_ph97_ph100	SI1L3_HUMAN Signal-induced proliferation-associated 1-like protein 3 OS=Homo sapiens OX=9606 GN=SIPA1L3 PE=1 SV=3	SI1L3	0.0777281	0.849295	0.981379	-0.511932	0.356912	0.998549	#NAME?	NA	0
O60293_ph1298	ZC3H1_HUMAN Zinc finger C3H1 domain-containing protein OS=Homo sapiens OX=9606 GN=ZFC3H1 PE=1 SV=3	ZC3H1	0.0586994	0.872367	0.983856	-0.316697	0.396936	0.998549	-0.378562	0.357798	0.957385
O60293_ph1303_ph1304	ZC3H1_HUMAN Zinc finger C3H1 domain-containing protein OS=Homo sapiens OX=9606 GN=ZFC3H1 PE=1 SV=3	ZC3H1	#NAME?	NA	0	Inf	NA	0	NA	NA	NA
O60293_ph352	ZC3H1_HUMAN Zinc finger C3H1 domain-containing protein OS=Homo sapiens OX=9606 GN=ZFC3H1 PE=1 SV=3	ZC3H1	0.481078	0.148552	0.97064	-0.576824	0.0602076	0.838224	0.240931	0.449111	0.957385
O60293_ph502	ZC3H1_HUMAN Zinc finger C3H1 domain-containing protein OS=Homo sapiens OX=9606 GN=ZFC3H1 PE=1 SV=3	ZC3H1	-0.0516733	0.757693	0.973672	-0.352411	0.0523802	0.81552	-0.17746	0.400067	0.957385
O60293_ph655	ZC3H1_HUMAN Zinc finger C3H1 domain-containing protein OS=Homo sapiens OX=9606 GN=ZFC3H1 PE=1 SV=3	ZC3H1	-0.146737	0.699793	0.971971	-0.147675	0.664706	0.998549	0.315696	0.413164	0.957385
O60293_ph805	ZC3H1_HUMAN Zinc finger C3H1 domain-containing protein OS=Homo sapiens OX=9606 GN=ZFC3H1 PE=1 SV=3	ZC3H1	-0.18327	0.561206	0.97064	-0.0890953	0.744189	0.998549	-0.310613	0.350151	0.957385
O60293_ph805_ph809	ZC3H1_HUMAN Zinc finger C3H1 domain-containing protein OS=Homo sapiens OX=9606 GN=ZFC3H1 PE=1 SV=3	ZC3H1	Inf	NA	0	0.418816	NA	NA	-0.0621483	NA	NA
O60293_ph949	ZC3H1_HUMAN Zinc finger C3H1 domain-containing protein OS=Homo sapiens OX=9606 GN=ZFC3H1 PE=1 SV=3	ZC3H1	0.203617	0.602688	0.97064	0.169661	0.627439	0.998549	-0.433086	0.228783	0.957385
O60303_ph453	K0556_HUMAN Protein KIAA0556 OS=Homo sapiens OX=9606 GN=KIAA0556 PE=1 SV=4	K0556	-0.151426	0.191682	0.97064	-0.0715746	0.471121	0.998549	0.0996541	0.378469	0.957385
O60303_ph453_ph460	K0556_HUMAN Protein KIAA0556 OS=Homo sapiens OX=9606 GN=KIAA0556 PE=1 SV=4	K0556	-0.450602	0.0962385	0.97064	-0.20805	0.36022	0.998549	-0.135369	0.593371	0.957385
O60307_ph1223	MAST3_HUMAN Microtubule-associated serine/threonine-protein kinase 3 OS=Homo sapiens OX=9606 GN=MAST3 PE=1 SV=2	MAST3	0.0939586	NA	NA	#NAME?	NA	0	#NAME?	NA	0
O60318_ph527	GANP_HUMAN Germinal-center associated nuclear protein OS=Homo sapiens OX=9606 GN=MCM3AP PE=1 SV=2	GANP	0.0818268	0.755935	0.973672	-0.576183	0.0306402	0.755416	-0.436614	0.119066	0.957385
O60333_ph1057	KIF1B_HUMAN Kinesin-like protein KIF1B OS=Homo sapiens OX=9606 GN=KIF1B PE=1 SV=5	KIF1B	0.25818	0.0307543	0.97064	-0.111608	0.307261	0.998549	-0.0861696	0.47518	0.957385
O60333_ph1075	KIF1B_HUMAN Kinesin-like protein KIF1B OS=Homo sapiens OX=9606 GN=KIF1B PE=1 SV=5	KIF1B	Inf	NA	0	#NAME?	NA	0	0.161952	NA	NA
O60333_ph1081	KIF1B_HUMAN Kinesin-like protein KIF1B OS=Homo sapiens OX=9606 GN=KIF1B PE=1 SV=5	KIF1B	0.273476	NA	NA	#NAME?	NA	0	-1.80885	NA	NA
O60333_ph1416	KIF1B_HUMAN Kinesin-like protein KIF1B OS=Homo sapiens OX=9606 GN=KIF1B PE=1 SV=5	KIF1B	Inf	NA	0	2.53388	NA	NA	-1.75899	NA	NA
O60333_ph1454	KIF1B_HUMAN Kinesin-like protein KIF1B OS=Homo sapiens OX=9606 GN=KIF1B PE=1 SV=5	KIF1B	0.17906	0.60771	0.97064	0.452917	0.20718	0.998549	0.20403	0.600929	0.957385
O60333_ph1487	KIF1B_HUMAN Kinesin-like protein KIF1B OS=Homo sapiens OX=9606 GN=KIF1B PE=1 SV=5	KIF1B	-0.280885	0.363688	0.97064	-0.16576	0.583055	0.998549	-0.254828	0.406953	0.957385
O60333_ph1650	KIF1B_HUMAN Kinesin-like protein KIF1B OS=Homo sapiens OX=9606 GN=KIF1B PE=1 SV=5	KIF1B	-0.341036	0.110658	0.97064	0.00758547	0.967784	0.998549	-0.081115	0.578822	0.957385
O60341_ph166	KDM1A_HUMAN Lysine-specific histone demethylase 1A OS=Homo sapiens OX=9606 GN=KDM1A PE=1 SV=2	KDM1A	0.977498	0.28482	0.97064	0.618281	0.492395	0.998549	0.419069	0.675317	0.961388
O60341_ph849	KDM1A_HUMAN Lysine-specific histone demethylase 1A OS=Homo sapiens OX=9606 GN=KDM1A PE=1 SV=2	KDM1A	-0.298487	0.405124	0.97064	-0.226002	0.479203	0.998549	-0.3997	0.274251	0.957385
O60341_ph851	KDM1A_HUMAN Lysine-specific histone demethylase 1A OS=Homo sapiens OX=9606 GN=KDM1A PE=1 SV=2	KDM1A	-0.255836	0.574661	0.97064	-0.125526	0.753825	0.998549	-0.155496	0.731549	0.962555
O60343_ph1207	TBCD4_HUMAN TBC1 domain family member 4 OS=Homo sapiens OX=9606 GN=TBC1D4 PE=1 SV=2	TBCD4	#NAME?	NA	0	Inf	NA	0	Inf	NA	0
O60343_ph318	TBCD4_HUMAN TBC1 domain family member 4 OS=Homo sapiens OX=9606 GN=TBC1D4 PE=1 SV=2	TBCD4	0.281309	0.222431	0.97064	-0.108507	0.627726	0.998549	-0.0690904	0.781618	0.969731
O60343_ph341	TBCD4_HUMAN TBC1 domain family member 4 OS=Homo sapiens OX=9606 GN=TBC1D4 PE=1 SV=2	TBCD4	0.0376308	0.939803	0.992207	0.249282	0.618586	0.998549	-0.322703	0.520631	0.957385
O60343_ph570	TBCD4_HUMAN TBC1 domain family member 4 OS=Homo sapiens OX=9606 GN=TBC1D4 PE=1 SV=2	TBCD4	0.282346	0.186663	0.97064	0.0260012	0.899511	0.998549	-0.00363113	0.987411	0.998939
O60343_ph588	TBCD4_HUMAN TBC1 domain family member 4 OS=Homo sapiens OX=9606 GN=TBC1D4 PE=1 SV=2	TBCD4	0.501554	0.122483	0.97064	0.184964	0.552888	0.998549	-0.129723	0.676182	0.961388
O60343_ph666	TBCD4_HUMAN TBC1 domain family member 4 OS=Homo sapiens OX=9606 GN=TBC1D4 PE=1 SV=2	TBCD4	0.0256627	0.945384	0.992207	0.340677	0.319631	0.998549	-0.161943	0.630548	0.957653
O60343_ph749_ph752_ph757	TBCD4_HUMAN TBC1 domain family member 4 OS=Homo sapiens OX=9606 GN=TBC1D4 PE=1 SV=2	TBCD4	-0.0117538	0.976192	0.995384	-0.432668	0.245001	0.998549	-0.585978	0.171899	0.957385
O60343_ph749_ph754	TBCD4_HUMAN TBC1 domain family member 4 OS=Homo sapiens OX=9606 GN=TBC1D4 PE=1 SV=2	TBCD4	-0.332733	0.531971	0.97064	0.0194071	0.970544	0.998549	-0.312241	0.556938	0.957385
O60343_ph750_ph751	TBCD4_HUMAN TBC1 domain family member 4 OS=Homo sapiens OX=9606 GN=TBC1D4 PE=1 SV=2	TBCD4	-0.380047	0.119978	0.97064	0.0732817	0.748067	0.998549	-0.210223	0.366856	0.957385
O60343_ph759	TBCD4_HUMAN TBC1 domain family member 4 OS=Homo sapiens OX=9606 GN=TBC1D4 PE=1 SV=2	TBCD4	-0.772506	0.0389053	0.97064	0.0249595	0.940259	0.998549	-0.0706346	0.823281	0.974701
O60346_ph412	PHLP1_HUMAN PH domain leucine-rich repeat-containing protein phosphatase 1 OS=Homo sapiens OX=9606 GN=PHLPP1 PE=1 SV=3	PHLP1	-0.349149	0.560667	0.97064	-0.192138	0.747583	0.998549	0.416365	0.536643	0.957385
O60353_ph607	FZD6_HUMAN Frizzled-6 OS=Homo sapiens OX=9606 GN=FZD6 PE=1 SV=2	FZD6	NA	NA	NA	Inf	NA	0	NA	NA	NA
O60353_ph620	FZD6_HUMAN Frizzled-6 OS=Homo sapiens OX=9606 GN=FZD6 PE=1 SV=2	FZD6	-0.3796	0.392507	0.97064	0.571721	0.163285	0.998549	0.658673	0.152031	0.957385
O60353_ph629	FZD6_HUMAN Frizzled-6 OS=Homo sapiens OX=9606 GN=FZD6 PE=1 SV=2	FZD6	0.521829	0.0922502	0.97064	-0.368913	0.146389	0.995914	-0.473216	0.082233	0.957385
O60353_ph653	FZD6_HUMAN Frizzled-6 OS=Homo sapiens OX=9606 GN=FZD6 PE=1 SV=2	FZD6	-0.0528227	0.795559	0.975122	0.516904	0.0225092	0.706813	-0.483119	0.0309675	0.957385
O60381_ph380	HBP1_HUMAN HMG box-containing protein 1 OS=Homo sapiens OX=9606 GN=HBP1 PE=1 SV=2	HBP1	-0.052037	0.877069	0.985235	-0.264517	0.403388	0.998549	-0.270116	0.434216	0.957385
O60447_ph776_ph778	EVI5_HUMAN Ecotropic viral integration site 5 protein homolog OS=Homo sapiens OX=9606 GN=EVI5 PE=1 SV=3	EVI5	NA	NA	NA	Inf	NA	0	Inf	NA	0
O60469_ph506	DSCAM_HUMAN Down syndrome cell adhesion molecule OS=Homo sapiens OX=9606 GN=DSCAM PE=1 SV=2	DSCAM	-0.38969	0.879462	0.985577	-2.95019	0.23335	0.998549	0.43795	0.864701	0.979414
O60469_ph514	DSCAM_HUMAN Down syndrome cell adhesion molecule OS=Homo sapiens OX=9606 GN=DSCAM PE=1 SV=2	DSCAM	-0.3129	0.887743	0.987754	-2.7257	0.370381	0.998549	-0.614173	0.782073	0.969731
O60488_ph447	ACSL4_HUMAN Long-chain-fatty-acid--CoA ligase 4 OS=Homo sapiens OX=9606 GN=ACSL4 PE=1 SV=2	ACSL4	0.176129	0.469121	0.97064	-0.467338	0.045869	0.796516	-0.560351	0.0236938	0.957385
O60488_ph57	ACSL4_HUMAN Long-chain-fatty-acid--CoA ligase 4 OS=Homo sapiens OX=9606 GN=ACSL4 PE=1 SV=2	ACSL4	-0.0275836	NA	NA	0.244219	NA	NA	#NAME?	NA	0
O60493_ph72	SNX3_HUMAN Sorting nexin-3 OS=Homo sapiens OX=9606 GN=SNX3 PE=1 SV=3	SNX3	0.0545857	0.722453	0.972008	-0.144045	0.356882	0.998549	0.0383644	0.823006	0.974701
O60502_ph364	OGA_HUMAN Protein O-GlcNAcase OS=Homo sapiens OX=9606 GN=OGA PE=1 SV=2	OGA	0.0445164	0.932226	0.992207	0.339184	0.474086	0.998549	-0.00299239	0.995438	0.99971
O60504_ph339	VINEX_HUMAN Vinexin OS=Homo sapiens OX=9606 GN=SORBS3 PE=1 SV=2	VINEX	-0.60571	NA	NA	#NAME?	NA	0	#NAME?	NA	0
O60504_ph339_ph348	VINEX_HUMAN Vinexin OS=Homo sapiens OX=9606 GN=SORBS3 PE=1 SV=2	VINEX	-0.558987	NA	NA	0.586258	NA	NA	-0.196311	NA	NA
O60504_ph373	VINEX_HUMAN Vinexin OS=Homo sapiens OX=9606 GN=SORBS3 PE=1 SV=2	VINEX	-0.35748	0.470822	0.97064	-0.326856	0.4678	0.998549	-0.581773	0.251643	0.957385
O60504_ph530	VINEX_HUMAN Vinexin OS=Homo sapiens OX=9606 GN=SORBS3 PE=1 SV=2	VINEX	0.334712	0.470619	0.97064	0.174035	0.705454	0.998549	-0.343622	0.459135	0.957385
O60504_ph545	VINEX_HUMAN Vinexin OS=Homo sapiens OX=9606 GN=SORBS3 PE=1 SV=2	VINEX	0.328617	0.585226	0.97064	0.535728	0.378176	0.998549	0.0238575	0.968207	0.996497
O60504_ph604	VINEX_HUMAN Vinexin OS=Homo sapiens OX=9606 GN=SORBS3 PE=1 SV=2	VINEX	0.469644	0.279831	0.97064	0.1802	0.67233	0.998549	-0.221402	0.603951	0.957385
O60504_ph605	VINEX_HUMAN Vinexin OS=Homo sapiens OX=9606 GN=SORBS3 PE=1 SV=2	VINEX	0.0571467	0.866931	0.982621	0.220667	0.471055	0.998549	0.35426	0.310448	0.957385
O60504_ph606	VINEX_HUMAN Vinexin OS=Homo sapiens OX=9606 GN=SORBS3 PE=1 SV=2	VINEX	0.480942	0.27339	0.97064	0.198423	0.644863	0.998549	-0.219383	0.610666	0.957385
O60524_ph417	NEMF_HUMAN Nuclear export mediator factor NEMF OS=Homo sapiens OX=9606 GN=NEMF PE=1 SV=4	NEMF	-0.0332339	0.892692	0.98835	0.403435	0.12637	0.980351	0.462612	0.0854548	0.957385
O60524_ph798	NEMF_HUMAN Nuclear export mediator factor NEMF OS=Homo sapiens OX=9606 GN=NEMF PE=1 SV=4	NEMF	NA	NA	NA	NA	NA	NA	NA	NA	NA
O60524_ph936	NEMF_HUMAN Nuclear export mediator factor NEMF OS=Homo sapiens OX=9606 GN=NEMF PE=1 SV=4	NEMF	#NAME?	NA	0	Inf	NA	0	Inf	NA	0
O60547_ph14	GMDS_HUMAN GDP-mannose 4,6 dehydratase OS=Homo sapiens OX=9606 GN=GMDS PE=1 SV=1	GMDS	-0.615155	0.0521232	0.97064	0.00180476	0.994032	0.999699	-0.349242	0.301415	0.957385
O60565_ph77	GREM1_HUMAN Gremlin-1 OS=Homo sapiens OX=9606 GN=GREM1 PE=1 SV=1	GREM1	0.061087	0.836621	0.98084	0.183305	0.493417	0.998549	0.096182	0.745778	0.962583
O60566_ph543	BUB1B_HUMAN Mitotic checkpoint serine/threonine-protein kinase BUB1 beta OS=Homo sapiens OX=9606 GN=BUB1B PE=1 SV=3	BUB1B	-0.292527	0.538158	0.97064	0.297406	0.531552	0.998549	0.260309	0.618583	0.957385
O60566_ph670	BUB1B_HUMAN Mitotic checkpoint serine/threonine-protein kinase BUB1 beta OS=Homo sapiens OX=9606 GN=BUB1B PE=1 SV=3	BUB1B	-0.292666	0.620094	0.97064	0.52514	0.275605	0.998549	0.38313	0.418078	0.957385
O60583_ph479	CCNT2_HUMAN Cyclin-T2 OS=Homo sapiens OX=9606 GN=CCNT2 PE=1 SV=2	CCNT2	#NAME?	NA	0	Inf	NA	0	Inf	NA	0
O60583_ph480	CCNT2_HUMAN Cyclin-T2 OS=Homo sapiens OX=9606 GN=CCNT2 PE=1 SV=2	CCNT2	-0.241748	0.550454	0.97064	0.0236122	0.952339	0.998549	-0.00549793	0.990932	0.998956
O60583_ph549	CCNT2_HUMAN Cyclin-T2 OS=Homo sapiens OX=9606 GN=CCNT2 PE=1 SV=2	CCNT2	-0.211212	0.682189	0.971971	0.0218193	0.965394	0.998549	-0.675196	0.268916	0.957385
O60610_ph22	DIAP1_HUMAN Protein diaphanous homolog 1 OS=Homo sapiens OX=9606 GN=DIAPH1 PE=1 SV=2	DIAP1	-0.77917	0.212901	0.97064	0.68045	0.135295	0.988731	0.0100025	0.981787	0.997536
O60658_ph386	PDE8A_HUMAN High affinity cAMP-specific and IBMX-insensitive 3',5'-cyclic phosphodiesterase 8A OS=Homo sapiens OX=9606 GN=PDE8A PE=1 SV=2	PDE8A	0.426901	0.326659	0.97064	-0.782599	0.0351956	0.763929	-0.371012	0.297527	0.957385
O60658_ph457	PDE8A_HUMAN High affinity cAMP-specific and IBMX-insensitive 3',5'-cyclic phosphodiesterase 8A OS=Homo sapiens OX=9606 GN=PDE8A PE=1 SV=2	PDE8A	0.203494	0.658637	0.971137	-0.0670217	0.883878	0.998549	0.0572958	0.911062	0.98636
O60664_ph130	PLIN3_HUMAN Perilipin-3 OS=Homo sapiens OX=9606 GN=PLIN3 PE=1 SV=3	PLIN3	0.464076	0.323832	0.97064	-0.707529	0.105475	0.941463	-0.584142	0.220721	0.957385
O60673_ph1967	REV3L_HUMAN DNA polymerase zeta catalytic subunit OS=Homo sapiens OX=9606 GN=REV3L PE=1 SV=2	REV3L	-0.244525	0.429199	0.97064	0.205054	0.415951	0.998549	#NAME?	NA	0
O60678_ph25_ph27	ANM3_HUMAN Protein arginine N-methyltransferase 3 OS=Homo sapiens OX=9606 GN=PRMT3 PE=1 SV=4	ANM3	-0.0232632	0.959275	0.99302	0.744541	0.105468	0.941463	0.823174	0.108608	0.957385
O60684_ph6	IMA7_HUMAN Importin subunit alpha-7 OS=Homo sapiens OX=9606 GN=KPNA6 PE=1 SV=1	IMA7	0.231422	0.529104	0.97064	0.416278	0.265655	0.998549	-0.25214	0.493519	0.957385
O60701_ph185	UGDH_HUMAN UDP-glucose 6-dehydrogenase OS=Homo sapiens OX=9606 GN=UGDH PE=1 SV=1	UGDH	0.107222	0.633535	0.971137	0.046114	0.798674	0.998549	0.101703	0.582423	0.957385
O60716_ph230	CTND1_HUMAN Catenin delta-1 OS=Homo sapiens OX=9606 GN=CTNND1 PE=1 SV=1	CTND1	0.438632	0.491246	0.97064	-0.0182714	0.976909	0.998549	-0.551399	0.389413	0.957385
O60716_ph252	CTND1_HUMAN Catenin delta-1 OS=Homo sapiens OX=9606 GN=CTNND1 PE=1 SV=1	CTND1	0.194191	0.620735	0.97064	0.285123	0.469986	0.998549	0.0928102	0.812367	0.974701
O60716_ph257	CTND1_HUMAN Catenin delta-1 OS=Homo sapiens OX=9606 GN=CTNND1 PE=1 SV=1	CTND1	0.0700895	NA	NA	#NAME?	NA	0	#NAME?	NA	0
O60716_ph268	CTND1_HUMAN Catenin delta-1 OS=Homo sapiens OX=9606 GN=CTNND1 PE=1 SV=1	CTND1	1.26709	0.00817792	0.910488	-1.03067	0.0248773	0.719226	-1.1825	0.0122022	0.957385
O60716_ph269	CTND1_HUMAN Catenin delta-1 OS=Homo sapiens OX=9606 GN=CTNND1 PE=1 SV=1	CTND1	0.122737	0.544742	0.97064	-0.122848	0.544383	0.998549	-0.0573986	0.775755	0.968785
O60716_ph280	CTND1_HUMAN Catenin delta-1 OS=Homo sapiens OX=9606 GN=CTNND1 PE=1 SV=1	CTND1	-0.476046	0.191949	0.97064	0.22482	0.479361	0.998549	0.641397	0.156174	0.957385
O60716_ph288	CTND1_HUMAN Catenin delta-1 OS=Homo sapiens OX=9606 GN=CTNND1 PE=1 SV=1	CTND1	0.506002	0.423617	0.97064	0.276036	0.659638	0.998549	-0.622753	0.327808	0.957385
O60716_ph291	CTND1_HUMAN Catenin delta-1 OS=Homo sapiens OX=9606 GN=CTNND1 PE=1 SV=1	CTND1	0.611997	0.332593	0.97064	0.312423	0.61604	0.998549	-0.679151	0.284287	0.957385
O60716_ph308	CTND1_HUMAN Catenin delta-1 OS=Homo sapiens OX=9606 GN=CTNND1 PE=1 SV=1	CTND1	-0.289371	0.359729	0.97064	0.0453837	0.869662	0.998549	0.138654	0.655388	0.961388
O60716_ph310	CTND1_HUMAN Catenin delta-1 OS=Homo sapiens OX=9606 GN=CTNND1 PE=1 SV=1	CTND1	0.490713	0.63939	0.971137	0.383281	0.713923	0.998549	-0.621497	0.553927	0.957385
O60716_ph320	CTND1_HUMAN Catenin delta-1 OS=Homo sapiens OX=9606 GN=CTNND1 PE=1 SV=1	CTND1	0.193454	0.675507	0.971971	0.125688	0.760622	0.998549	0.190503	0.680143	0.961388
O60716_ph321	CTND1_HUMAN Catenin delta-1 OS=Homo sapiens OX=9606 GN=CTNND1 PE=1 SV=1	CTND1	0.278894	0.513593	0.97064	0.342723	0.373254	0.998549	-0.0816229	0.829364	0.974701
O60716_ph346_ph349	CTND1_HUMAN Catenin delta-1 OS=Homo sapiens OX=9606 GN=CTNND1 PE=1 SV=1	CTND1	-0.0814702	0.885503	0.987059	0.0443303	0.930174	0.998549	-0.196134	0.699122	0.961388
O60716_ph349	CTND1_HUMAN Catenin delta-1 OS=Homo sapiens OX=9606 GN=CTNND1 PE=1 SV=1	CTND1	0.369277	0.334975	0.97064	0.00109571	0.997675	0.999699	-0.0680676	0.856423	0.976506
O60716_ph349_ph352	CTND1_HUMAN Catenin delta-1 OS=Homo sapiens OX=9606 GN=CTNND1 PE=1 SV=1	CTND1	-1.07742	0.192697	0.97064	0.430363	0.573981	0.998549	#NAME?	NA	0
O60716_ph47	CTND1_HUMAN Catenin delta-1 OS=Homo sapiens OX=9606 GN=CTNND1 PE=1 SV=1	CTND1	0.386868	0.621646	0.97064	0.698166	0.378209	0.998549	-0.783809	0.324408	0.957385
O60716_ph859	CTND1_HUMAN Catenin delta-1 OS=Homo sapiens OX=9606 GN=CTNND1 PE=1 SV=1	CTND1	0.262776	0.680927	0.971971	0.12534	0.844072	0.998549	-0.580063	0.370616	0.957385
O60716_ph859_ph861	CTND1_HUMAN Catenin delta-1 OS=Homo sapiens OX=9606 GN=CTNND1 PE=1 SV=1	CTND1	-0.166147	0.422411	0.97064	-0.583719	0.0349579	0.763929	-0.948001	0.0178998	0.957385
O60716_ph864	CTND1_HUMAN Catenin delta-1 OS=Homo sapiens OX=9606 GN=CTNND1 PE=1 SV=1	CTND1	0.391845	0.576408	0.97064	0.0812259	0.907264	0.998549	-0.716195	0.314025	0.957385
O60716_ph865	CTND1_HUMAN Catenin delta-1 OS=Homo sapiens OX=9606 GN=CTNND1 PE=1 SV=1	CTND1	-0.00765626	0.991896	0.99901	0.0427992	0.949386	0.998549	-0.65379	0.341644	0.957385
O60716_ph869	CTND1_HUMAN Catenin delta-1 OS=Homo sapiens OX=9606 GN=CTNND1 PE=1 SV=1	CTND1	NA	NA	NA	NA	NA	NA	Inf	NA	0
O60716_ph906	CTND1_HUMAN Catenin delta-1 OS=Homo sapiens OX=9606 GN=CTNND1 PE=1 SV=1	CTND1	-0.532166	0.251844	0.97064	0.377332	0.353437	0.998549	0.0390203	0.943848	0.991081
O60749_ph119	SNX2_HUMAN Sorting nexin-2 OS=Homo sapiens OX=9606 GN=SNX2 PE=1 SV=2	SNX2	0.0412687	0.729645	0.973522	-0.116815	0.285476	0.998549	-0.237506	0.0703877	0.957385
O60749_ph185	SNX2_HUMAN Sorting nexin-2 OS=Homo sapiens OX=9606 GN=SNX2 PE=1 SV=2	SNX2	-0.254983	0.533526	0.97064	-0.244518	0.513694	0.998549	-0.282125	0.49227	0.957385
O60762_ph9	DPM1_HUMAN Dolichol-phosphate mannosyltransferase subunit 1 OS=Homo sapiens OX=9606 GN=DPM1 PE=1 SV=1	DPM1	0.00668263	0.971159	0.993971	0.270994	0.158888	0.998549	0.102011	0.583262	0.957385
O60763_ph942	USO1_HUMAN General vesicular transport factor p115 OS=Homo sapiens OX=9606 GN=USO1 PE=1 SV=2	USO1	0.57409	0.223513	0.97064	-0.0895636	0.844635	0.998549	0.218497	0.6699	0.961388
O60784_ph160	TOM1_HUMAN Target of Myb protein 1 OS=Homo sapiens OX=9606 GN=TOM1 PE=1 SV=2	TOM1	-0.638454	0.490461	0.97064	0.0597003	0.94585	0.998549	-0.223476	0.805749	0.974453
O60784_ph355	TOM1_HUMAN Target of Myb protein 1 OS=Homo sapiens OX=9606 GN=TOM1 PE=1 SV=2	TOM1	0.02916	0.79347	0.975122	0.00380659	0.970077	0.998549	0.00561091	0.959745	0.994317
O60784_ph376	TOM1_HUMAN Target of Myb protein 1 OS=Homo sapiens OX=9606 GN=TOM1 PE=1 SV=2	TOM1	0.042316	0.927992	0.992207	-0.587275	0.179184	0.998549	-0.72472	0.104317	0.957385
O60784_ph461	TOM1_HUMAN Target of Myb protein 1 OS=Homo sapiens OX=9606 GN=TOM1 PE=1 SV=2	TOM1	0.989459	0.0709005	0.97064	-0.215912	0.67479	0.998549	-0.390897	0.45102	0.957385
O60784_ph462	TOM1_HUMAN Target of Myb protein 1 OS=Homo sapiens OX=9606 GN=TOM1 PE=1 SV=2	TOM1	0.895219	0.0852139	0.97064	-0.26308	0.59333	0.998549	-0.532833	0.287595	0.957385
O60825_ph466	F262_HUMAN 6-phosphofructo-2-kinase/fructose-2,6-bisphosphatase 2 OS=Homo sapiens OX=9606 GN=PFKFB2 PE=1 SV=2	F262	0.591362	0.202545	0.97064	-0.426504	0.350744	0.998549	-0.614395	0.186588	0.957385
O60825_ph483	F262_HUMAN 6-phosphofructo-2-kinase/fructose-2,6-bisphosphatase 2 OS=Homo sapiens OX=9606 GN=PFKFB2 PE=1 SV=2	F262	0.479249	0.266201	0.97064	-0.419703	0.3275	0.998549	-0.467723	0.277329	0.957385
O60825_ph493	F262_HUMAN 6-phosphofructo-2-kinase/fructose-2,6-bisphosphatase 2 OS=Homo sapiens OX=9606 GN=PFKFB2 PE=1 SV=2	F262	0.291583	0.363716	0.97064	0.39538	0.224154	0.998549	0.131549	0.678021	0.961388
O60828_ph247	PQBP1_HUMAN Polyglutamine-binding protein 1 OS=Homo sapiens OX=9606 GN=PQBP1 PE=1 SV=1	PQBP1	-0.600982	0.330315	0.97064	1.25217	0.0422232	0.793693	1.14986	0.0826667	0.957385
O60832_ph21	DKC1_HUMAN H/ACA ribonucleoprotein complex subunit DKC1 OS=Homo sapiens OX=9606 GN=DKC1 PE=1 SV=3	DKC1	NA	NA	NA	NA	NA	NA	Inf	NA	0
O60832_ph451_ph453	DKC1_HUMAN H/ACA ribonucleoprotein complex subunit DKC1 OS=Homo sapiens OX=9606 GN=DKC1 PE=1 SV=3	DKC1	-0.46882	0.312656	0.97064	0.199226	0.624292	0.998549	0.516508	0.268577	0.957385
O60832_ph451_ph453_ph455	DKC1_HUMAN H/ACA ribonucleoprotein complex subunit DKC1 OS=Homo sapiens OX=9606 GN=DKC1 PE=1 SV=3	DKC1	-0.474555	0.741088	0.973672	1.28993	0.278059	0.998549	0.711795	0.62454	0.957385
O60832_ph453	DKC1_HUMAN H/ACA ribonucleoprotein complex subunit DKC1 OS=Homo sapiens OX=9606 GN=DKC1 PE=1 SV=3	DKC1	-0.462888	0.290521	0.97064	0.114667	0.767503	0.998549	0.100522	0.812805	0.974701
O60832_ph453_ph455	DKC1_HUMAN H/ACA ribonucleoprotein complex subunit DKC1 OS=Homo sapiens OX=9606 GN=DKC1 PE=1 SV=3	DKC1	-0.438906	0.658268	0.971137	0.236228	0.789567	0.998549	-0.74338	0.407282	0.957385
O60832_ph485	DKC1_HUMAN H/ACA ribonucleoprotein complex subunit DKC1 OS=Homo sapiens OX=9606 GN=DKC1 PE=1 SV=3	DKC1	0.11663	0.790005	0.974555	0.169152	0.69977	0.998549	-0.438646	0.325224	0.957385
O60832_ph485_ph494	DKC1_HUMAN H/ACA ribonucleoprotein complex subunit DKC1 OS=Homo sapiens OX=9606 GN=DKC1 PE=1 SV=3	DKC1	-0.20717	0.628617	0.971137	-0.459971	0.208068	0.998549	-0.86789	0.0704709	0.957385
O60832_ph494	DKC1_HUMAN H/ACA ribonucleoprotein complex subunit DKC1 OS=Homo sapiens OX=9606 GN=DKC1 PE=1 SV=3	DKC1	0.534248	0.475315	0.97064	0.242962	0.743472	0.998549	-0.575723	0.442461	0.957385
O60832_ph496	DKC1_HUMAN H/ACA ribonucleoprotein complex subunit DKC1 OS=Homo sapiens OX=9606 GN=DKC1 PE=1 SV=3	DKC1	0.67217	0.379383	0.97064	0.494391	0.515002	0.998549	-0.53602	0.480895	0.957385
O60832_ph513	DKC1_HUMAN H/ACA ribonucleoprotein complex subunit DKC1 OS=Homo sapiens OX=9606 GN=DKC1 PE=1 SV=3	DKC1	Inf	NA	0	0.124241	0.901914	0.998549	-1.00159	0.377902	0.957385
O60841_ph107	IF2P_HUMAN Eukaryotic translation initiation factor 5B OS=Homo sapiens OX=9606 GN=EIF5B PE=1 SV=4	IF2P	0.787896	0.340161	0.97064	0.0216259	0.97873	0.998611	-0.706019	0.391049	0.957385
O60841_ph107_ph113	IF2P_HUMAN Eukaryotic translation initiation factor 5B OS=Homo sapiens OX=9606 GN=EIF5B PE=1 SV=4	IF2P	0.401913	NA	NA	-1.49806	NA	NA	-1.50801	NA	NA
O60841_ph113	IF2P_HUMAN Eukaryotic translation initiation factor 5B OS=Homo sapiens OX=9606 GN=EIF5B PE=1 SV=4	IF2P	0.357875	0.552289	0.97064	0.413441	0.493328	0.998549	-0.254633	0.67132	0.961388
O60841_ph1168	IF2P_HUMAN Eukaryotic translation initiation factor 5B OS=Homo sapiens OX=9606 GN=EIF5B PE=1 SV=4	IF2P	0.250723	0.167736	0.97064	-0.0689925	0.661763	0.998549	-0.0595551	0.729749	0.962555
O60841_ph134_ph135	IF2P_HUMAN Eukaryotic translation initiation factor 5B OS=Homo sapiens OX=9606 GN=EIF5B PE=1 SV=4	IF2P	-0.0220438	0.956477	0.99302	-0.172639	0.64347	0.998549	-0.439567	0.304467	0.957385
O60841_ph135_ph137	IF2P_HUMAN Eukaryotic translation initiation factor 5B OS=Homo sapiens OX=9606 GN=EIF5B PE=1 SV=4	IF2P	-0.00902992	0.976142	0.995384	0.0374008	0.892166	0.998549	-0.368016	0.256392	0.957385
O60841_ph164	IF2P_HUMAN Eukaryotic translation initiation factor 5B OS=Homo sapiens OX=9606 GN=EIF5B PE=1 SV=4	IF2P	0.329203	0.51176	0.97064	0.0869897	0.861271	0.998549	-0.561726	0.270441	0.957385
O60841_ph182_ph183_ph186	IF2P_HUMAN Eukaryotic translation initiation factor 5B OS=Homo sapiens OX=9606 GN=EIF5B PE=1 SV=4	IF2P	Inf	NA	0	0.483777	NA	NA	-0.85795	NA	NA
O60841_ph214	IF2P_HUMAN Eukaryotic translation initiation factor 5B OS=Homo sapiens OX=9606 GN=EIF5B PE=1 SV=4	IF2P	0.305277	0.602391	0.97064	0.192132	0.742196	0.998549	-0.463212	0.432417	0.957385
O60885_ph1051	BRD4_HUMAN Bromodomain-containing protein 4 OS=Homo sapiens OX=9606 GN=BRD4 PE=1 SV=2	BRD4	-0.870699	0.0535967	0.97064	0.441077	0.170649	0.998549	0.060119	0.8017	0.974049
O60885_ph1054	BRD4_HUMAN Bromodomain-containing protein 4 OS=Homo sapiens OX=9606 GN=BRD4 PE=1 SV=2	BRD4	-0.164048	0.620087	0.97064	-0.30804	0.307331	0.998549	-0.618246	0.0916137	0.957385
O60885_ph1064	BRD4_HUMAN Bromodomain-containing protein 4 OS=Homo sapiens OX=9606 GN=BRD4 PE=1 SV=2	BRD4	0.0906949	0.900338	0.989372	-0.820257	0.330755	0.998549	#NAME?	NA	0
O60885_ph1064_ph1070_ph1083	BRD4_HUMAN Bromodomain-containing protein 4 OS=Homo sapiens OX=9606 GN=BRD4 PE=1 SV=2	BRD4	Inf	NA	0	-0.611641	NA	NA	#NAME?	NA	0
O60885_ph1064_ph1083	BRD4_HUMAN Bromodomain-containing protein 4 OS=Homo sapiens OX=9606 GN=BRD4 PE=1 SV=2	BRD4	-0.00337409	0.996657	0.999431	-2.46546	0.0311572	0.755416	#NAME?	NA	0
O60885_ph1070_ph1083	BRD4_HUMAN Bromodomain-containing protein 4 OS=Homo sapiens OX=9606 GN=BRD4 PE=1 SV=2	BRD4	-1.35778	0.0507165	0.97064	0.791876	0.195813	0.998549	-0.0922687	0.892639	0.984924
O60885_ph1074	BRD4_HUMAN Bromodomain-containing protein 4 OS=Homo sapiens OX=9606 GN=BRD4 PE=1 SV=2	BRD4	0.00917617	0.989821	0.998357	-1.11783	0.163339	0.998549	#NAME?	NA	0
O60885_ph1078	BRD4_HUMAN Bromodomain-containing protein 4 OS=Homo sapiens OX=9606 GN=BRD4 PE=1 SV=2	BRD4	-0.223743	0.285797	0.97064	-0.0195137	0.911358	0.998549	#NAME?	NA	0
O60885_ph1078_ph1083	BRD4_HUMAN Bromodomain-containing protein 4 OS=Homo sapiens OX=9606 GN=BRD4 PE=1 SV=2	BRD4	0.270594	0.636153	0.971137	-0.596375	0.307514	0.998549	-0.0458756	0.942484	0.991001
O60885_ph1080_ph1083	BRD4_HUMAN Bromodomain-containing protein 4 OS=Homo sapiens OX=9606 GN=BRD4 PE=1 SV=2	BRD4	-0.359716	0.346746	0.97064	0.17692	0.565861	0.998549	-0.425033	0.301601	0.957385
O60885_ph1083	BRD4_HUMAN Bromodomain-containing protein 4 OS=Homo sapiens OX=9606 GN=BRD4 PE=1 SV=2	BRD4	-1.09495	0.445671	0.97064	0.317195	0.799511	0.998549	-0.460497	0.764258	0.967609
O60885_ph1117	BRD4_HUMAN Bromodomain-containing protein 4 OS=Homo sapiens OX=9606 GN=BRD4 PE=1 SV=2	BRD4	0.5713	0.233349	0.97064	0.0997787	0.830579	0.998549	-0.436254	0.357249	0.957385
O60885_ph469	BRD4_HUMAN Bromodomain-containing protein 4 OS=Homo sapiens OX=9606 GN=BRD4 PE=1 SV=2	BRD4	0.737177	0.423444	0.97064	0.967832	0.298384	0.998549	0.532658	0.60176	0.957385
O60885_ph470	BRD4_HUMAN Bromodomain-containing protein 4 OS=Homo sapiens OX=9606 GN=BRD4 PE=1 SV=2	BRD4	0.683433	0.447374	0.97064	0.742525	0.410121	0.998549	0.534831	0.592521	0.957385
O60927_ph102	PP1RB_HUMAN E3 ubiquitin-protein ligase PPP1R11 OS=Homo sapiens OX=9606 GN=PPP1R11 PE=1 SV=1	PP1RB	0.474159	0.456092	0.97064	-0.330692	0.596161	0.998549	-1.52388	0.104321	0.957385
O60927_ph109	PP1RB_HUMAN E3 ubiquitin-protein ligase PPP1R11 OS=Homo sapiens OX=9606 GN=PPP1R11 PE=1 SV=1	PP1RB	1.09184	0.0182737	0.97064	-0.708789	0.0667311	0.842416	-1.70537	0.00384418	0.957385
O60927_ph57	PP1RB_HUMAN E3 ubiquitin-protein ligase PPP1R11 OS=Homo sapiens OX=9606 GN=PPP1R11 PE=1 SV=1	PP1RB	-0.203473	0.550827	0.97064	-0.454537	0.197953	0.998549	-0.459944	0.352099	0.957385
O60927_ph77	PP1RB_HUMAN E3 ubiquitin-protein ligase PPP1R11 OS=Homo sapiens OX=9606 GN=PPP1R11 PE=1 SV=1	PP1RB	-0.965989	NA	NA	0.385516	NA	NA	#NAME?	NA	0
O60930_ph74	RNH1_HUMAN Ribonuclease H1 OS=Homo sapiens OX=9606 GN=RNASEH1 PE=1 SV=2	RNH1	0.0705993	0.865232	0.982621	-0.0653096	0.875232	0.998549	-0.615587	0.156438	0.957385
O60930_ph76	RNH1_HUMAN Ribonuclease H1 OS=Homo sapiens OX=9606 GN=RNASEH1 PE=1 SV=2	RNH1	-0.0230905	0.97062	0.993971	0.168762	0.788078	0.998549	-0.580578	0.362362	0.957385
O60934_ph337	NBN_HUMAN Nibrin OS=Homo sapiens OX=9606 GN=NBN PE=1 SV=1	NBN	Inf	NA	0	-0.452579	NA	NA	#NAME?	NA	0
O60934_ph397	NBN_HUMAN Nibrin OS=Homo sapiens OX=9606 GN=NBN PE=1 SV=1	NBN	-0.199617	0.710558	0.971971	-0.102741	0.847472	0.998549	-0.246755	0.648037	0.961388
O60934_ph432	NBN_HUMAN Nibrin OS=Homo sapiens OX=9606 GN=NBN PE=1 SV=1	NBN	0.480896	0.321769	0.97064	0.286268	0.550341	0.998549	-0.221949	0.642388	0.961007
O60934_ph434	NBN_HUMAN Nibrin OS=Homo sapiens OX=9606 GN=NBN PE=1 SV=1	NBN	#NAME?	NA	0	NA	NA	NA	NA	NA	NA
O60936_ph105	NOL3_HUMAN Nucleolar protein 3 OS=Homo sapiens OX=9606 GN=NOL3 PE=1 SV=2	NOL3	0.0873061	0.649674	0.971137	0.114963	0.500059	0.998549	0.0687069	0.720065	0.961388
O60936_ph114	NOL3_HUMAN Nucleolar protein 3 OS=Homo sapiens OX=9606 GN=NOL3 PE=1 SV=2	NOL3	0.0405861	0.700162	0.971971	-0.0909545	0.346519	0.998549	-0.0447879	0.671234	0.961388
O60941_ph394	DTNB_HUMAN Dystrobrevin beta OS=Homo sapiens OX=9606 GN=DTNB PE=1 SV=1	DTNB	0.00712716	0.968784	0.993971	-0.0179157	0.91422	0.998549	-0.140573	0.450079	0.957385
O75030_ph414	MITF_HUMAN Microphthalmia-associated transcription factor OS=Homo sapiens OX=9606 GN=MITF PE=1 SV=2	MITF	0.0672431	0.887189	0.987754	-0.0644463	0.879187	0.998549	-0.758232	0.0943971	0.957385
O75044_ph1013	SRGP2_HUMAN SLIT-ROBO Rho GTPase-activating protein 2 OS=Homo sapiens OX=9606 GN=SRGAP2 PE=1 SV=3	SRGP2	Inf	NA	0	#NAME?	NA	0	#NAME?	NA	0
O75044_ph206	SRGP2_HUMAN SLIT-ROBO Rho GTPase-activating protein 2 OS=Homo sapiens OX=9606 GN=SRGAP2 PE=1 SV=3	SRGP2	-0.153598	0.727559	0.973522	-0.262821	0.514979	0.998549	-1.14001	0.0164933	0.957385
O75044_ph908	SRGP2_HUMAN SLIT-ROBO Rho GTPase-activating protein 2 OS=Homo sapiens OX=9606 GN=SRGAP2 PE=1 SV=3	SRGP2	-0.369782	0.0251283	0.97064	-0.0113348	0.939368	0.998549	0.0890484	0.552864	0.957385
O75044_ph909	SRGP2_HUMAN SLIT-ROBO Rho GTPase-activating protein 2 OS=Homo sapiens OX=9606 GN=SRGAP2 PE=1 SV=3	SRGP2	-0.285269	0.0174325	0.97064	0.0738918	0.493146	0.998549	0.119574	0.274402	0.957385
O75044_ph990_ph994	SRGP2_HUMAN SLIT-ROBO Rho GTPase-activating protein 2 OS=Homo sapiens OX=9606 GN=SRGAP2 PE=1 SV=3	SRGP2	-0.0762764	0.757341	0.973672	0.0612153	0.781207	0.998549	0.014508	0.953025	0.993119
O75044_ph990_ph998	SRGP2_HUMAN SLIT-ROBO Rho GTPase-activating protein 2 OS=Homo sapiens OX=9606 GN=SRGAP2 PE=1 SV=3	SRGP2	0.0621092	0.856503	0.982232	0.0623443	0.797247	0.998549	0.0265446	0.92189	0.988108
O75052_ph266	CAPON_HUMAN Carboxyl-terminal PDZ ligand of neuronal nitric oxide synthase protein OS=Homo sapiens OX=9606 GN=NOS1AP PE=1 SV=3	CAPON	0.0763497	0.637432	0.971137	-0.142634	0.345181	0.998549	-0.0976169	0.548889	0.957385
O75064_ph736	DEN4B_HUMAN DENN domain-containing protein 4B OS=Homo sapiens OX=9606 GN=DENND4B PE=1 SV=4	DEN4B	0.243353	0.278362	0.97064	-0.159222	0.427482	0.998549	-0.336923	0.147768	0.957385
O75064_ph953	DEN4B_HUMAN DENN domain-containing protein 4B OS=Homo sapiens OX=9606 GN=DENND4B PE=1 SV=4	DEN4B	1.87714	0.544102	0.97064	-0.363404	0.877684	0.998549	-2.33093	0.47535	0.957385
O75064_ph963	DEN4B_HUMAN DENN domain-containing protein 4B OS=Homo sapiens OX=9606 GN=DENND4B PE=1 SV=4	DEN4B	0.0421711	0.872208	0.983856	-0.0694843	0.771899	0.998549	-0.371154	0.177018	0.957385
O75096_ph1887	LRP4_HUMAN Low-density lipoprotein receptor-related protein 4 OS=Homo sapiens OX=9606 GN=LRP4 PE=1 SV=4	LRP4	-0.397258	0.021692	0.97064	0.274433	0.08779	0.892945	0.0806451	0.587397	0.957385
O75113_ph242	N4BP1_HUMAN NEDD4-binding protein 1 OS=Homo sapiens OX=9606 GN=N4BP1 PE=1 SV=4	N4BP1	0.311987	0.594215	0.97064	0.351464	0.549008	0.998549	-0.431044	0.463963	0.957385
O75113_ph288	N4BP1_HUMAN NEDD4-binding protein 1 OS=Homo sapiens OX=9606 GN=N4BP1 PE=1 SV=4	N4BP1	0.261696	0.777697	0.974354	-0.42672	0.608324	0.998549	-0.496148	0.594259	0.957385
O75113_ph290	N4BP1_HUMAN NEDD4-binding protein 1 OS=Homo sapiens OX=9606 GN=N4BP1 PE=1 SV=4	N4BP1	-0.767062	0.336143	0.97064	-0.128144	0.830204	0.998549	-0.402547	0.538484	0.957385
O75113_ph300	N4BP1_HUMAN NEDD4-binding protein 1 OS=Homo sapiens OX=9606 GN=N4BP1 PE=1 SV=4	N4BP1	0.157613	0.306048	0.97064	-0.368936	0.0206126	0.68532	0.052957	0.780557	0.969731
O75116_ph1121_ph1137	ROCK2_HUMAN Rho-associated protein kinase 2 OS=Homo sapiens OX=9606 GN=ROCK2 PE=1 SV=4	ROCK2	0.482674	0.47037	0.97064	-1.41495	0.168889	0.998549	0.200012	0.793302	0.972479
O75116_ph1361	ROCK2_HUMAN Rho-associated protein kinase 2 OS=Homo sapiens OX=9606 GN=ROCK2 PE=1 SV=4	ROCK2	0.179992	0.4306	0.97064	-0.0483684	0.84685	0.998549	-0.120411	0.704848	0.961388
O75116_ph1362	ROCK2_HUMAN Rho-associated protein kinase 2 OS=Homo sapiens OX=9606 GN=ROCK2 PE=1 SV=4	ROCK2	0.161075	0.742062	0.973672	0.193925	0.692204	0.998549	-0.275087	0.575618	0.957385
O75116_ph1365	ROCK2_HUMAN Rho-associated protein kinase 2 OS=Homo sapiens OX=9606 GN=ROCK2 PE=1 SV=4	ROCK2	-0.0829682	0.821928	0.979778	-0.857706	0.0206111	0.68532	-0.789105	0.0305046	0.957385
O75116_ph1366	ROCK2_HUMAN Rho-associated protein kinase 2 OS=Homo sapiens OX=9606 GN=ROCK2 PE=1 SV=4	ROCK2	-0.0679876	0.698489	0.971971	-0.412016	0.0244233	0.71589	-0.574865	0.00941939	0.957385
O75122_ph1029	CLAP2_HUMAN CLIP-associating protein 2 OS=Homo sapiens OX=9606 GN=CLASP2 PE=1 SV=3	CLAP2	#NAME?	NA	0	Inf	NA	0	NA	NA	NA
O75122_ph327	CLAP2_HUMAN CLIP-associating protein 2 OS=Homo sapiens OX=9606 GN=CLASP2 PE=1 SV=3	CLAP2	-0.214327	0.551984	0.97064	0.0838894	0.814834	0.998549	-0.443592	0.228503	0.957385
O75122_ph360	CLAP2_HUMAN CLIP-associating protein 2 OS=Homo sapiens OX=9606 GN=CLASP2 PE=1 SV=3	CLAP2	-0.0221756	0.961751	0.99302	-0.310973	0.458576	0.998549	-0.475307	0.316713	0.957385
O75122_ph368	CLAP2_HUMAN CLIP-associating protein 2 OS=Homo sapiens OX=9606 GN=CLASP2 PE=1 SV=3	CLAP2	0.0903118	0.783006	0.974555	0.240903	0.46661	0.998549	-0.128749	0.695051	0.961388
O75122_ph370	CLAP2_HUMAN CLIP-associating protein 2 OS=Homo sapiens OX=9606 GN=CLASP2 PE=1 SV=3	CLAP2	0.117451	0.735061	0.973672	0.22469	0.519883	0.998549	-0.181942	0.60128	0.957385
O75122_ph430	CLAP2_HUMAN CLIP-associating protein 2 OS=Homo sapiens OX=9606 GN=CLASP2 PE=1 SV=3	CLAP2	0.322544	0.14865	0.97064	-0.546251	0.0170181	0.665677	-0.187939	0.37584	0.957385
O75122_ph449	CLAP2_HUMAN CLIP-associating protein 2 OS=Homo sapiens OX=9606 GN=CLASP2 PE=1 SV=3	CLAP2	NA	NA	NA	Inf	NA	0	NA	NA	NA
O75122_ph453_ph455	CLAP2_HUMAN CLIP-associating protein 2 OS=Homo sapiens OX=9606 GN=CLASP2 PE=1 SV=3	CLAP2	-0.387399	0.14937	0.97064	-0.158984	0.48647	0.998549	-0.494798	0.137816	0.957385
O75122_ph455	CLAP2_HUMAN CLIP-associating protein 2 OS=Homo sapiens OX=9606 GN=CLASP2 PE=1 SV=3	CLAP2	0.104909	0.815337	0.979445	-0.0394143	0.930015	0.998549	-0.751574	0.111493	0.957385
O75122_ph455_ph459	CLAP2_HUMAN CLIP-associating protein 2 OS=Homo sapiens OX=9606 GN=CLASP2 PE=1 SV=3	CLAP2	-0.759951	0.276192	0.97064	-0.198444	0.744715	0.998549	#NAME?	NA	0
O75122_ph455_ph459_ph461	CLAP2_HUMAN CLIP-associating protein 2 OS=Homo sapiens OX=9606 GN=CLASP2 PE=1 SV=3	CLAP2	-0.392439	0.558282	0.97064	0.0935458	0.874529	0.998549	0.148962	0.822222	0.974701
O75122_ph455_ph459_ph463	CLAP2_HUMAN CLIP-associating protein 2 OS=Homo sapiens OX=9606 GN=CLASP2 PE=1 SV=3	CLAP2	-0.348516	0.401335	0.97064	0.282157	0.444456	0.998549	-0.228881	0.654171	0.961388
O75122_ph459	CLAP2_HUMAN CLIP-associating protein 2 OS=Homo sapiens OX=9606 GN=CLASP2 PE=1 SV=3	CLAP2	0.0570865	0.938395	0.992207	-0.365422	0.622937	0.998549	-0.745728	0.37626	0.957385
O75122_ph459_ph461	CLAP2_HUMAN CLIP-associating protein 2 OS=Homo sapiens OX=9606 GN=CLASP2 PE=1 SV=3	CLAP2	-0.380129	0.0564073	0.97064	-0.0583199	0.717078	0.998549	-0.25043	0.183278	0.957385
O75122_ph459_ph463	CLAP2_HUMAN CLIP-associating protein 2 OS=Homo sapiens OX=9606 GN=CLASP2 PE=1 SV=3	CLAP2	-0.119234	0.670802	0.971911	-0.0627021	0.822536	0.998549	-0.416337	0.193031	0.957385
O75122_ph461	CLAP2_HUMAN CLIP-associating protein 2 OS=Homo sapiens OX=9606 GN=CLASP2 PE=1 SV=3	CLAP2	0.0565014	0.82732	0.98084	-0.0544509	0.83348	0.998549	-0.178516	0.540735	0.957385
O75122_ph471	CLAP2_HUMAN CLIP-associating protein 2 OS=Homo sapiens OX=9606 GN=CLASP2 PE=1 SV=3	CLAP2	-0.0457688	0.834677	0.98084	-0.0700381	0.749808	0.998549	-0.201248	0.419195	0.957385
O75122_ph499	CLAP2_HUMAN CLIP-associating protein 2 OS=Homo sapiens OX=9606 GN=CLASP2 PE=1 SV=3	CLAP2	Inf	NA	0	0.446412	NA	NA	#NAME?	NA	0
O75122_ph499_ph503	CLAP2_HUMAN CLIP-associating protein 2 OS=Homo sapiens OX=9606 GN=CLASP2 PE=1 SV=3	CLAP2	-0.147122	0.768362	0.974354	-0.490404	0.339854	0.998549	-0.718268	0.175459	0.957385
O75122_ph503_ph507	CLAP2_HUMAN CLIP-associating protein 2 OS=Homo sapiens OX=9606 GN=CLASP2 PE=1 SV=3	CLAP2	-0.243917	0.431111	0.97064	-0.389255	0.190615	0.998549	-0.417024	0.199202	0.957385
O75122_ph507	CLAP2_HUMAN CLIP-associating protein 2 OS=Homo sapiens OX=9606 GN=CLASP2 PE=1 SV=3	CLAP2	0.246439	0.646429	0.971137	0.165017	0.758178	0.998549	-0.243732	0.650023	0.961388
O75122_ph525	CLAP2_HUMAN CLIP-associating protein 2 OS=Homo sapiens OX=9606 GN=CLASP2 PE=1 SV=3	CLAP2	0.0405331	0.967654	0.993385	-0.245205	0.788566	0.998549	-0.253693	0.800006	0.973937
O75122_ph525_ph529	CLAP2_HUMAN CLIP-associating protein 2 OS=Homo sapiens OX=9606 GN=CLASP2 PE=1 SV=3	CLAP2	0.534807	0.295853	0.97064	-0.51172	0.227343	0.998549	0.246566	0.419467	0.957385
O75122_ph529	CLAP2_HUMAN CLIP-associating protein 2 OS=Homo sapiens OX=9606 GN=CLASP2 PE=1 SV=3	CLAP2	-0.29814	0.410553	0.97064	0.146658	0.652367	0.998549	0.177591	0.619024	0.957385
O75122_ph584	CLAP2_HUMAN CLIP-associating protein 2 OS=Homo sapiens OX=9606 GN=CLASP2 PE=1 SV=3	CLAP2	0.327606	0.626084	0.970808	-0.0516946	0.922432	0.998549	-0.202742	0.719156	0.961388
O75122_ph585	CLAP2_HUMAN CLIP-associating protein 2 OS=Homo sapiens OX=9606 GN=CLASP2 PE=1 SV=3	CLAP2	0.156594	0.689382	0.971971	-0.271228	0.450391	0.998549	-0.415561	0.30331	0.957385
O75122_ph596	CLAP2_HUMAN CLIP-associating protein 2 OS=Homo sapiens OX=9606 GN=CLASP2 PE=1 SV=3	CLAP2	0.637776	0.0846133	0.97064	-0.337914	0.340624	0.998549	-0.358129	0.31357	0.957385
O75122_ph892	CLAP2_HUMAN CLIP-associating protein 2 OS=Homo sapiens OX=9606 GN=CLASP2 PE=1 SV=3	CLAP2	-0.0849156	0.568949	0.97064	0.198377	0.151556	0.998549	-0.112157	0.454635	0.957385
O75128_ph269	COBL_HUMAN Protein cordon-bleu OS=Homo sapiens OX=9606 GN=COBL PE=1 SV=2	COBL	Inf	NA	0	-0.0657911	0.753899	0.998549	0.389473	0.133463	0.957385
O75128_ph815	COBL_HUMAN Protein cordon-bleu OS=Homo sapiens OX=9606 GN=COBL PE=1 SV=2	COBL	NA	NA	NA	NA	NA	NA	Inf	NA	0
O75131_ph240	CPNE3_HUMAN Copine-3 OS=Homo sapiens OX=9606 GN=CPNE3 PE=1 SV=1	CPNE3	-0.122046	0.693307	0.971971	0.0476554	0.865486	0.998549	-0.0072051	0.98133	0.997536
O75131_ph243	CPNE3_HUMAN Copine-3 OS=Homo sapiens OX=9606 GN=CPNE3 PE=1 SV=1	CPNE3	0.0204668	0.910809	0.991303	-0.274062	0.121726	0.973035	-0.0311098	0.864871	0.979414
O75140_ph1530	DEPD5_HUMAN GATOR complex protein DEPDC5 OS=Homo sapiens OX=9606 GN=DEPDC5 PE=1 SV=2	DEPD5	-0.283736	0.622467	0.97064	-0.028367	0.953522	0.998549	-0.476535	0.547338	0.957385
O75140_ph503	DEPD5_HUMAN GATOR complex protein DEPDC5 OS=Homo sapiens OX=9606 GN=DEPDC5 PE=1 SV=2	DEPD5	-0.318199	0.148569	0.97064	-0.0457509	0.802816	0.998549	-0.142071	0.487299	0.957385
O75140_ph579	DEPD5_HUMAN GATOR complex protein DEPDC5 OS=Homo sapiens OX=9606 GN=DEPDC5 PE=1 SV=2	DEPD5	0.411814	0.0904582	0.97064	-0.0546501	0.810009	0.998549	0.118308	0.642805	0.961072
O75143_ph355	ATG13_HUMAN Autophagy-related protein 13 OS=Homo sapiens OX=9606 GN=ATG13 PE=1 SV=1	ATG13	-0.333196	0.366573	0.97064	0.0202298	0.950179	0.998549	-0.663522	0.0599511	0.957385
O75145_ph1164	LIPA3_HUMAN Liprin-alpha-3 OS=Homo sapiens OX=9606 GN=PPFIA3 PE=1 SV=3	LIPA3	0.00194031	0.992216	0.99901	-0.176065	0.348418	0.998549	-0.246184	0.240448	0.957385
O75147_ph10	OBSL1_HUMAN Obscurin-like protein 1 OS=Homo sapiens OX=9606 GN=OBSL1 PE=1 SV=4	OBSL1	Inf	NA	0	0.741616	0.53205	0.998549	#NAME?	NA	0
O75150_ph557	BRE1B_HUMAN E3 ubiquitin-protein ligase BRE1B OS=Homo sapiens OX=9606 GN=RNF40 PE=1 SV=5	BRE1B	-1.06632	NA	NA	-0.0604698	NA	NA	0.301102	NA	NA
O75151_ph1058	PHF2_HUMAN Lysine-specific demethylase PHF2 OS=Homo sapiens OX=9606 GN=PHF2 PE=1 SV=4	PHF2	-0.247743	0.541267	0.97064	-0.106447	0.766334	0.998549	-0.50186	0.230465	0.957385
O75151_ph1059	PHF2_HUMAN Lysine-specific demethylase PHF2 OS=Homo sapiens OX=9606 GN=PHF2 PE=1 SV=4	PHF2	-0.240538	0.710752	0.971971	-0.635595	0.295997	0.998549	#NAME?	NA	0
O75151_ph534	PHF2_HUMAN Lysine-specific demethylase PHF2 OS=Homo sapiens OX=9606 GN=PHF2 PE=1 SV=4	PHF2	0.03592	0.890134	0.987754	-0.371461	0.130693	0.988495	-0.0878357	0.736154	0.962555
O75151_ph537	PHF2_HUMAN Lysine-specific demethylase PHF2 OS=Homo sapiens OX=9606 GN=PHF2 PE=1 SV=4	PHF2	0.387887	0.0825578	0.97064	0.0634929	0.731384	0.998549	0.158003	0.450202	0.957385
O75151_ph539	PHF2_HUMAN Lysine-specific demethylase PHF2 OS=Homo sapiens OX=9606 GN=PHF2 PE=1 SV=4	PHF2	0.359635	0.0871353	0.97064	0.0367055	0.833026	0.998549	0.0847335	0.66453	0.961388
O75151_ph882	PHF2_HUMAN Lysine-specific demethylase PHF2 OS=Homo sapiens OX=9606 GN=PHF2 PE=1 SV=4	PHF2	0.60781	0.164199	0.97064	0.113719	0.708128	0.998549	0.14474	0.664156	0.961388
O75151_ph899	PHF2_HUMAN Lysine-specific demethylase PHF2 OS=Homo sapiens OX=9606 GN=PHF2 PE=1 SV=4	PHF2	-0.324501	0.127131	0.97064	0.347357	0.0714431	0.852833	0.451372	0.0431918	0.957385
O75151_ph899_ph905	PHF2_HUMAN Lysine-specific demethylase PHF2 OS=Homo sapiens OX=9606 GN=PHF2 PE=1 SV=4	PHF2	-0.359297	0.0826189	0.97064	-0.165094	0.20385	0.998549	-0.140651	0.323745	0.957385
O75151_ph905	PHF2_HUMAN Lysine-specific demethylase PHF2 OS=Homo sapiens OX=9606 GN=PHF2 PE=1 SV=4	PHF2	-0.810785	0.00520654	0.782193	0.604859	0.0141215	0.630009	0.352519	0.153004	0.957385
O75152_ph132	ZC11A_HUMAN Zinc finger CCCH domain-containing protein 11A OS=Homo sapiens OX=9606 GN=ZC3H11A PE=1 SV=3	ZC11A	-0.128665	0.728693	0.973522	0.151645	0.654879	0.998549	-0.393104	0.258743	0.957385
O75152_ph290	ZC11A_HUMAN Zinc finger CCCH domain-containing protein 11A OS=Homo sapiens OX=9606 GN=ZC3H11A PE=1 SV=3	ZC11A	NA	NA	NA	NA	NA	NA	Inf	NA	0
O75152_ph321	ZC11A_HUMAN Zinc finger CCCH domain-containing protein 11A OS=Homo sapiens OX=9606 GN=ZC3H11A PE=1 SV=3	ZC11A	-0.300625	0.611163	0.97064	0.414018	0.358338	0.998549	-0.581894	0.209568	0.957385
O75152_ph495	ZC11A_HUMAN Zinc finger CCCH domain-containing protein 11A OS=Homo sapiens OX=9606 GN=ZC3H11A PE=1 SV=3	ZC11A	-0.207875	0.451196	0.97064	0.0272708	0.910725	0.998549	-0.231175	0.403708	0.957385
O75152_ph663	ZC11A_HUMAN Zinc finger CCCH domain-containing protein 11A OS=Homo sapiens OX=9606 GN=ZC3H11A PE=1 SV=3	ZC11A	0.198894	NA	NA	-0.0511587	NA	NA	0.204989	NA	NA
O75152_ph758	ZC11A_HUMAN Zinc finger CCCH domain-containing protein 11A OS=Homo sapiens OX=9606 GN=ZC3H11A PE=1 SV=3	ZC11A	0.294367	0.146241	0.97064	-0.27005	0.136561	0.988731	0.181032	0.355469	0.957385
O75152_ph758_ph761	ZC11A_HUMAN Zinc finger CCCH domain-containing protein 11A OS=Homo sapiens OX=9606 GN=ZC3H11A PE=1 SV=3	ZC11A	Inf	NA	0	#NAME?	NA	0	-0.609788	NA	NA
O75153_ph664	CLU_HUMAN Clustered mitochondria protein homolog OS=Homo sapiens OX=9606 GN=CLUH PE=1 SV=2	CLU	-0.238537	0.368174	0.97064	0.288071	0.229833	0.998549	0.157803	0.546932	0.957385
O75154_ph102	RFIP3_HUMAN Rab11 family-interacting protein 3 OS=Homo sapiens OX=9606 GN=RAB11FIP3 PE=1 SV=1	RFIP3	NA	NA	NA	NA	NA	NA	Inf	NA	0
O75154_ph52	RFIP3_HUMAN Rab11 family-interacting protein 3 OS=Homo sapiens OX=9606 GN=RAB11FIP3 PE=1 SV=1	RFIP3	-0.630417	0.419809	0.97064	0.242614	0.681706	0.998549	0.384765	0.601285	0.957385
O75164_ph520	KDM4A_HUMAN Lysine-specific demethylase 4A OS=Homo sapiens OX=9606 GN=KDM4A PE=1 SV=2	KDM4A	-0.202764	0.112179	0.97064	0.110449	0.31377	0.998549	-0.203901	0.110421	0.957385
O75164_ph523	KDM4A_HUMAN Lysine-specific demethylase 4A OS=Homo sapiens OX=9606 GN=KDM4A PE=1 SV=2	KDM4A	NA	NA	NA	NA	NA	NA	NA	NA	NA
O75167_ph237	PHAR2_HUMAN Phosphatase and actin regulator 2 OS=Homo sapiens OX=9606 GN=PHACTR2 PE=1 SV=2	PHAR2	-0.148372	0.712436	0.971971	-0.246904	0.495928	0.998549	-0.661039	0.0845824	0.957385
O75167_ph25	PHAR2_HUMAN Phosphatase and actin regulator 2 OS=Homo sapiens OX=9606 GN=PHACTR2 PE=1 SV=2	PHAR2	0.207827	0.515482	0.97064	-0.266028	0.356632	0.998549	#NAME?	NA	0
O75167_ph560	PHAR2_HUMAN Phosphatase and actin regulator 2 OS=Homo sapiens OX=9606 GN=PHACTR2 PE=1 SV=2	PHAR2	-0.192333	0.780483	0.974354	-0.440192	0.48016	0.998549	-0.310967	0.653238	0.961388
O75170_ph289	PP6R2_HUMAN Serine/threonine-protein phosphatase 6 regulatory subunit 2 OS=Homo sapiens OX=9606 GN=PPP6R2 PE=1 SV=2	PP6R2	-0.166491	0.573958	0.97064	-0.0942806	0.747972	0.998549	0.0475368	0.871063	0.980328
O75170_ph771	PP6R2_HUMAN Serine/threonine-protein phosphatase 6 regulatory subunit 2 OS=Homo sapiens OX=9606 GN=PPP6R2 PE=1 SV=2	PP6R2	-0.138602	0.653736	0.971137	-0.247274	0.37505	0.998549	-0.37099	0.244164	0.957385
O75175_ph299	CNOT3_HUMAN CCR4-NOT transcription complex subunit 3 OS=Homo sapiens OX=9606 GN=CNOT3 PE=1 SV=1	CNOT3	-0.109412	0.806279	0.977199	0.326523	0.468744	0.998549	0.115888	0.816263	0.974701
O75179_ph1696	ANR17_HUMAN Ankyrin repeat domain-containing protein 17 OS=Homo sapiens OX=9606 GN=ANKRD17 PE=1 SV=3	ANR17	-0.114445	0.382273	0.97064	-0.0162509	0.887621	0.998549	-0.278834	0.0520098	0.957385
O75179_ph1696_ph1700	ANR17_HUMAN Ankyrin repeat domain-containing protein 17 OS=Homo sapiens OX=9606 GN=ANKRD17 PE=1 SV=3	ANR17	-0.515147	0.0289716	0.97064	0.342435	0.100704	0.927818	0.395532	0.137377	0.957385
O75179_ph1709	ANR17_HUMAN Ankyrin repeat domain-containing protein 17 OS=Homo sapiens OX=9606 GN=ANKRD17 PE=1 SV=3	ANR17	-0.139713	0.680336	0.971971	0.197668	0.56211	0.998549	-0.0301518	0.936271	0.990136
O75179_ph1940	ANR17_HUMAN Ankyrin repeat domain-containing protein 17 OS=Homo sapiens OX=9606 GN=ANKRD17 PE=1 SV=3	ANR17	-0.680207	0.115149	0.97064	0.662158	0.0898231	0.899132	0.813396	0.0660148	0.957385
O75179_ph2041	ANR17_HUMAN Ankyrin repeat domain-containing protein 17 OS=Homo sapiens OX=9606 GN=ANKRD17 PE=1 SV=3	ANR17	0.127131	0.685075	0.971971	0.158205	0.581904	0.998549	0.133454	0.670466	0.961388
O75179_ph2042	ANR17_HUMAN Ankyrin repeat domain-containing protein 17 OS=Homo sapiens OX=9606 GN=ANKRD17 PE=1 SV=3	ANR17	0.330484	0.509795	0.97064	0.317247	0.526593	0.998549	0.316517	0.57136	0.957385
O75179_ph2045	ANR17_HUMAN Ankyrin repeat domain-containing protein 17 OS=Homo sapiens OX=9606 GN=ANKRD17 PE=1 SV=3	ANR17	0.439193	0.447963	0.97064	0.165628	0.772182	0.998549	0.111751	0.858298	0.976678
O75179_ph2045_ph2047	ANR17_HUMAN Ankyrin repeat domain-containing protein 17 OS=Homo sapiens OX=9606 GN=ANKRD17 PE=1 SV=3	ANR17	-0.878394	0.255088	0.97064	0.485813	0.474077	0.998549	-0.236037	0.725773	0.961826
O75179_ph2047	ANR17_HUMAN Ankyrin repeat domain-containing protein 17 OS=Homo sapiens OX=9606 GN=ANKRD17 PE=1 SV=3	ANR17	-0.383636	0.708682	0.971971	2.07068	0.24088	0.998549	-0.180964	0.881905	0.982322
O75179_ph2401	ANR17_HUMAN Ankyrin repeat domain-containing protein 17 OS=Homo sapiens OX=9606 GN=ANKRD17 PE=1 SV=3	ANR17	-0.188726	0.587382	0.97064	0.558684	0.0931909	0.910012	0.638936	0.0868985	0.957385
O75179_ph5	ANR17_HUMAN Ankyrin repeat domain-containing protein 17 OS=Homo sapiens OX=9606 GN=ANKRD17 PE=1 SV=3	ANR17	-0.176045	0.624111	0.97064	0.603083	0.0796976	0.875661	0.437276	0.237738	0.957385
O75190_ph277	DNJB6_HUMAN DnaJ homolog subfamily B member 6 OS=Homo sapiens OX=9606 GN=DNAJB6 PE=1 SV=2	DNJB6	0.366	0.574167	0.97064	0.250324	0.699787	0.998549	-0.3489	0.591974	0.957385
O75351_ph102	VPS4B_HUMAN Vacuolar protein sorting-associated protein 4B OS=Homo sapiens OX=9606 GN=VPS4B PE=1 SV=2	VPS4B	#NAME?	NA	0	Inf	NA	0	NA	NA	NA
O75362_ph407	ZN217_HUMAN Zinc finger protein 217 OS=Homo sapiens OX=9606 GN=ZNF217 PE=1 SV=1	ZN217	0.197757	0.469977	0.97064	0.186313	0.495469	0.998549	0.263315	0.391911	0.957385
O75362_ph570	ZN217_HUMAN Zinc finger protein 217 OS=Homo sapiens OX=9606 GN=ZNF217 PE=1 SV=1	ZN217	-0.302507	0.707564	0.971971	0.824259	0.208329	0.998549	0.0700273	0.929917	0.98975
O75362_ph662	ZN217_HUMAN Zinc finger protein 217 OS=Homo sapiens OX=9606 GN=ZNF217 PE=1 SV=1	ZN217	-0.282603	0.263403	0.97064	0.0725156	0.727609	0.998549	-0.481318	0.119766	0.957385
O75362_ph795	ZN217_HUMAN Zinc finger protein 217 OS=Homo sapiens OX=9606 GN=ZNF217 PE=1 SV=1	ZN217	-0.181205	0.374739	0.97064	0.250039	0.191682	0.998549	0.229939	0.266344	0.957385
O75367_ph129	H2AY_HUMAN Core histone macro-H2A.1 OS=Homo sapiens OX=9606 GN=H2AFY PE=1 SV=4	H2AY	0.588213	0.191831	0.97064	0.369535	0.356862	0.998549	0.375215	0.391498	0.957385
O75367_ph170	H2AY_HUMAN Core histone macro-H2A.1 OS=Homo sapiens OX=9606 GN=H2AFY PE=1 SV=4	H2AY	NA	NA	NA	Inf	NA	0	NA	NA	NA
O75369_ph1505	FLNB_HUMAN Filamin-B OS=Homo sapiens OX=9606 GN=FLNB PE=1 SV=2	FLNB	-0.408522	0.0305252	0.97064	0.396341	0.01984	0.68532	0.352898	0.054743	0.957385
O75369_ph2013	FLNB_HUMAN Filamin-B OS=Homo sapiens OX=9606 GN=FLNB PE=1 SV=2	FLNB	0.0147675	0.955947	0.99302	-0.512376	0.0507737	0.809868	-0.215101	0.42791	0.957385
O75369_ph2465	FLNB_HUMAN Filamin-B OS=Homo sapiens OX=9606 GN=FLNB PE=1 SV=2	FLNB	-0.73541	0.171105	0.97064	0.375846	0.288121	0.998549	0.199395	0.627208	0.957385
O75369_ph2478	FLNB_HUMAN Filamin-B OS=Homo sapiens OX=9606 GN=FLNB PE=1 SV=2	FLNB	0.48721	0.16726	0.97064	0.179715	0.55281	0.998549	0.489536	0.16543	0.957385
O75369_ph2481	FLNB_HUMAN Filamin-B OS=Homo sapiens OX=9606 GN=FLNB PE=1 SV=2	FLNB	0.0284169	0.97194	0.993971	-0.437193	0.519596	0.998549	0.00155776	0.998461	0.999757
O75369_ph2554	FLNB_HUMAN Filamin-B OS=Homo sapiens OX=9606 GN=FLNB PE=1 SV=2	FLNB	Inf	NA	0	0.0524263	0.803575	0.998549	#NAME?	NA	0
O75369_ph518	FLNB_HUMAN Filamin-B OS=Homo sapiens OX=9606 GN=FLNB PE=1 SV=2	FLNB	0.157288	0.685698	0.971971	0.470246	0.19226	0.998549	0.0903597	0.815686	0.974701
O75369_ph519	FLNB_HUMAN Filamin-B OS=Homo sapiens OX=9606 GN=FLNB PE=1 SV=2	FLNB	0.132147	0.54323	0.97064	0.377431	0.0704025	0.852646	0.223613	0.311176	0.957385
O75369_ph983	FLNB_HUMAN Filamin-B OS=Homo sapiens OX=9606 GN=FLNB PE=1 SV=2	FLNB	-0.782938	0.0434922	0.97064	0.370514	0.226799	0.998549	0.292026	0.389451	0.957385
O75376_ph1195	NCOR1_HUMAN Nuclear receptor corepressor 1 OS=Homo sapiens OX=9606 GN=NCOR1 PE=1 SV=2	NCOR1	0.359858	0.334501	0.97064	0.467769	0.216238	0.998549	0.471347	0.261948	0.957385
O75376_ph1196	NCOR1_HUMAN Nuclear receptor corepressor 1 OS=Homo sapiens OX=9606 GN=NCOR1 PE=1 SV=2	NCOR1	0.279542	0.657043	0.971137	0.0161419	0.979459	0.998845	0.452076	0.522629	0.957385
O75376_ph1281	NCOR1_HUMAN Nuclear receptor corepressor 1 OS=Homo sapiens OX=9606 GN=NCOR1 PE=1 SV=2	NCOR1	-0.285099	0.229496	0.97064	0.205202	0.327893	0.998549	0.234245	0.318278	0.957385
O75376_ph1284	NCOR1_HUMAN Nuclear receptor corepressor 1 OS=Homo sapiens OX=9606 GN=NCOR1 PE=1 SV=2	NCOR1	-0.0884881	0.832793	0.98084	0.00646171	0.98651	0.99966	0.0836162	0.841855	0.974762
O75376_ph1322	NCOR1_HUMAN Nuclear receptor corepressor 1 OS=Homo sapiens OX=9606 GN=NCOR1 PE=1 SV=2	NCOR1	-0.440164	0.627625	0.971137	0.276832	0.732319	0.998549	-0.30239	0.708835	0.961388
O75376_ph1472	NCOR1_HUMAN Nuclear receptor corepressor 1 OS=Homo sapiens OX=9606 GN=NCOR1 PE=1 SV=2	NCOR1	0.416479	0.161043	0.97064	-0.65835	0.0359615	0.767226	0.0034335	0.991392	0.998956
O75376_ph1496	NCOR1_HUMAN Nuclear receptor corepressor 1 OS=Homo sapiens OX=9606 GN=NCOR1 PE=1 SV=2	NCOR1	-0.235359	0.608056	0.97064	-0.0969288	0.831536	0.998549	-0.458449	0.328933	0.957385
O75376_ph1522	NCOR1_HUMAN Nuclear receptor corepressor 1 OS=Homo sapiens OX=9606 GN=NCOR1 PE=1 SV=2	NCOR1	-0.0884306	0.736313	0.973672	0.325734	0.338802	0.998549	0.000874899	0.997016	0.999757
O75376_ph1528	NCOR1_HUMAN Nuclear receptor corepressor 1 OS=Homo sapiens OX=9606 GN=NCOR1 PE=1 SV=2	NCOR1	-0.896857	0.0515717	0.97064	0.969704	0.00750752	0.501603	1.15978	0.00516043	0.957385
O75376_ph1533	NCOR1_HUMAN Nuclear receptor corepressor 1 OS=Homo sapiens OX=9606 GN=NCOR1 PE=1 SV=2	NCOR1	0.16079	0.763747	0.973672	0.894911	0.112714	0.963515	0.626547	0.304949	0.957385
O75376_ph157	NCOR1_HUMAN Nuclear receptor corepressor 1 OS=Homo sapiens OX=9606 GN=NCOR1 PE=1 SV=2	NCOR1	-0.241686	0.242542	0.97064	-0.163137	0.367882	0.998549	0.0880198	0.660664	0.961388
O75376_ph158	NCOR1_HUMAN Nuclear receptor corepressor 1 OS=Homo sapiens OX=9606 GN=NCOR1 PE=1 SV=2	NCOR1	-0.152722	0.257432	0.97064	-0.0318727	0.785016	0.998549	0.143941	0.284078	0.957385
O75376_ph1592	NCOR1_HUMAN Nuclear receptor corepressor 1 OS=Homo sapiens OX=9606 GN=NCOR1 PE=1 SV=2	NCOR1	0.243768	0.100696	0.97064	-0.27788	0.0437641	0.793693	-0.290459	0.0578749	0.957385
O75376_ph1756	NCOR1_HUMAN Nuclear receptor corepressor 1 OS=Homo sapiens OX=9606 GN=NCOR1 PE=1 SV=2	NCOR1	0.675388	0.103686	0.97064	0.177567	0.613985	0.998549	-0.0770495	0.84098	0.974762
O75376_ph1758	NCOR1_HUMAN Nuclear receptor corepressor 1 OS=Homo sapiens OX=9606 GN=NCOR1 PE=1 SV=2	NCOR1	0.451613	0.337828	0.97064	0.122089	0.771147	0.998549	0.152241	0.740742	0.962555
O75376_ph1977	NCOR1_HUMAN Nuclear receptor corepressor 1 OS=Homo sapiens OX=9606 GN=NCOR1 PE=1 SV=2	NCOR1	-0.419908	0.185724	0.97064	-0.115618	0.66944	0.998549	0.406952	0.198362	0.957385
O75376_ph2101	NCOR1_HUMAN Nuclear receptor corepressor 1 OS=Homo sapiens OX=9606 GN=NCOR1 PE=1 SV=2	NCOR1	0.325717	0.366836	0.97064	0.0216605	0.951299	0.998549	0.207528	0.602802	0.957385
O75376_ph2102	NCOR1_HUMAN Nuclear receptor corepressor 1 OS=Homo sapiens OX=9606 GN=NCOR1 PE=1 SV=2	NCOR1	0.34667	0.3382	0.97064	0.00624797	0.985952	0.999483	0.246883	0.5371	0.957385
O75376_ph2120	NCOR1_HUMAN Nuclear receptor corepressor 1 OS=Homo sapiens OX=9606 GN=NCOR1 PE=1 SV=2	NCOR1	-0.0245845	0.910073	0.991072	-0.00382796	0.98494	0.999163	-0.0793292	0.753402	0.965014
O75376_ph2151	NCOR1_HUMAN Nuclear receptor corepressor 1 OS=Homo sapiens OX=9606 GN=NCOR1 PE=1 SV=2	NCOR1	0.759748	0.143186	0.97064	0.0757919	0.864738	0.998549	0.0823979	0.86575	0.979598
O75376_ph2184	NCOR1_HUMAN Nuclear receptor corepressor 1 OS=Homo sapiens OX=9606 GN=NCOR1 PE=1 SV=2	NCOR1	0.362294	0.39533	0.97064	-0.0679862	0.871514	0.998549	-0.598701	0.170025	0.957385
O75376_ph224	NCOR1_HUMAN Nuclear receptor corepressor 1 OS=Homo sapiens OX=9606 GN=NCOR1 PE=1 SV=2	NCOR1	0.438302	0.162878	0.97064	0.346494	0.212595	0.998549	0.365746	0.237302	0.957385
O75376_ph2315	NCOR1_HUMAN Nuclear receptor corepressor 1 OS=Homo sapiens OX=9606 GN=NCOR1 PE=1 SV=2	NCOR1	-0.301811	0.459075	0.97064	-0.185644	0.609432	0.998549	-0.39219	0.341107	0.957385
O75376_ph2335	NCOR1_HUMAN Nuclear receptor corepressor 1 OS=Homo sapiens OX=9606 GN=NCOR1 PE=1 SV=2	NCOR1	0.0475061	0.869304	0.983517	0.249202	0.395858	0.998549	0.371597	0.263515	0.957385
O75376_ph2337	NCOR1_HUMAN Nuclear receptor corepressor 1 OS=Homo sapiens OX=9606 GN=NCOR1 PE=1 SV=2	NCOR1	0.381283	0.0846624	0.97064	-0.268884	0.167005	0.998549	-0.341402	0.116135	0.957385
O75376_ph88	NCOR1_HUMAN Nuclear receptor corepressor 1 OS=Homo sapiens OX=9606 GN=NCOR1 PE=1 SV=2	NCOR1	NA	NA	NA	NA	NA	NA	NA	NA	NA
O75376_ph991	NCOR1_HUMAN Nuclear receptor corepressor 1 OS=Homo sapiens OX=9606 GN=NCOR1 PE=1 SV=2	NCOR1	0.0815985	0.832749	0.98084	-0.0242337	0.949948	0.998549	0.0948719	0.82619	0.974701
O75376_ph999	NCOR1_HUMAN Nuclear receptor corepressor 1 OS=Homo sapiens OX=9606 GN=NCOR1 PE=1 SV=2	NCOR1	0.0803874	0.836277	0.98084	-0.1411	0.717318	0.998549	0.0913892	0.833565	0.974762
O75379_ph30	VAMP4_HUMAN Vesicle-associated membrane protein 4 OS=Homo sapiens OX=9606 GN=VAMP4 PE=1 SV=2	VAMP4	0.117472	0.610997	0.97064	0.193281	0.368058	0.998549	-0.0869781	0.705388	0.961388
O75379_ph88_ph90	VAMP4_HUMAN Vesicle-associated membrane protein 4 OS=Homo sapiens OX=9606 GN=VAMP4 PE=1 SV=2	VAMP4	#NAME?	NA	0	Inf	NA	0	NA	NA	NA
O75382_ph437	TRIM3_HUMAN Tripartite motif-containing protein 3 OS=Homo sapiens OX=9606 GN=TRIM3 PE=1 SV=2	TRIM3	0.276273	0.526971	0.97064	0.207812	0.633004	0.998549	-0.296042	0.498332	0.957385
O75382_ph454	TRIM3_HUMAN Tripartite motif-containing protein 3 OS=Homo sapiens OX=9606 GN=TRIM3 PE=1 SV=2	TRIM3	-0.300768	0.230912	0.97064	-0.694531	0.0172253	0.665677	-0.421352	0.106831	0.957385
O75382_ph455	TRIM3_HUMAN Tripartite motif-containing protein 3 OS=Homo sapiens OX=9606 GN=TRIM3 PE=1 SV=2	TRIM3	-0.310972	0.244378	0.97064	-0.691492	0.0234121	0.71589	-0.407756	0.138054	0.957385
O75382_ph7	TRIM3_HUMAN Tripartite motif-containing protein 3 OS=Homo sapiens OX=9606 GN=TRIM3 PE=1 SV=2	TRIM3	0.28595	0.456731	0.97064	0.175213	0.646121	0.998549	-0.506543	0.1973	0.957385
O75385_ph450	ULK1_HUMAN Serine/threonine-protein kinase ULK1 OS=Homo sapiens OX=9606 GN=ULK1 PE=1 SV=2	ULK1	0.377832	0.169334	0.97064	-0.200508	0.452745	0.998549	-0.259675	0.386367	0.957385
O75385_ph468	ULK1_HUMAN Serine/threonine-protein kinase ULK1 OS=Homo sapiens OX=9606 GN=ULK1 PE=1 SV=2	ULK1	-0.00681511	0.974477	0.995126	0.0649376	0.733992	0.998549	-0.0213222	0.920285	0.987773
O75385_ph469	ULK1_HUMAN Serine/threonine-protein kinase ULK1 OS=Homo sapiens OX=9606 GN=ULK1 PE=1 SV=2	ULK1	0.109934	0.617133	0.97064	0.0694105	0.751501	0.998549	-0.0352707	0.871961	0.980508
O75385_ph477_ph479	ULK1_HUMAN Serine/threonine-protein kinase ULK1 OS=Homo sapiens OX=9606 GN=ULK1 PE=1 SV=2	ULK1	0.104895	0.810153	0.978252	-0.280532	0.525319	0.998549	-0.617954	0.181667	0.957385
O75385_ph479	ULK1_HUMAN Serine/threonine-protein kinase ULK1 OS=Homo sapiens OX=9606 GN=ULK1 PE=1 SV=2	ULK1	NA	NA	NA	Inf	NA	0	Inf	NA	0
O75385_ph533	ULK1_HUMAN Serine/threonine-protein kinase ULK1 OS=Homo sapiens OX=9606 GN=ULK1 PE=1 SV=2	ULK1	NA	NA	NA	NA	NA	NA	Inf	NA	0
O75385_ph533_ph539_ph544	ULK1_HUMAN Serine/threonine-protein kinase ULK1 OS=Homo sapiens OX=9606 GN=ULK1 PE=1 SV=2	ULK1	NA	NA	NA	NA	NA	NA	NA	NA	NA
O75385_ph533_ph544	ULK1_HUMAN Serine/threonine-protein kinase ULK1 OS=Homo sapiens OX=9606 GN=ULK1 PE=1 SV=2	ULK1	-0.310215	0.562201	0.97064	0.0535609	0.91777	0.998549	#NAME?	NA	0
O75385_ph544	ULK1_HUMAN Serine/threonine-protein kinase ULK1 OS=Homo sapiens OX=9606 GN=ULK1 PE=1 SV=2	ULK1	-0.144255	0.462917	0.97064	-0.265267	0.1569	0.998549	-0.311046	0.132702	0.957385
O75385_ph556	ULK1_HUMAN Serine/threonine-protein kinase ULK1 OS=Homo sapiens OX=9606 GN=ULK1 PE=1 SV=2	ULK1	-0.109218	0.527962	0.97064	-0.34232	0.0449214	0.796044	-0.30347	0.0993039	0.957385
O75385_ph588	ULK1_HUMAN Serine/threonine-protein kinase ULK1 OS=Homo sapiens OX=9606 GN=ULK1 PE=1 SV=2	ULK1	0.156581	0.51288	0.97064	-0.342786	0.178796	0.998549	-0.359386	0.161631	0.957385
O75385_ph605	ULK1_HUMAN Serine/threonine-protein kinase ULK1 OS=Homo sapiens OX=9606 GN=ULK1 PE=1 SV=2	ULK1	-0.418593	0.151286	0.97064	0.296535	0.284193	0.998549	-0.174826	0.511161	0.957385
O75385_ph623	ULK1_HUMAN Serine/threonine-protein kinase ULK1 OS=Homo sapiens OX=9606 GN=ULK1 PE=1 SV=2	ULK1	0.102131	0.694486	0.971971	-0.131509	0.613801	0.998549	-0.0518804	0.857994	0.976678
O75385_ph625	ULK1_HUMAN Serine/threonine-protein kinase ULK1 OS=Homo sapiens OX=9606 GN=ULK1 PE=1 SV=2	ULK1	0.307421	0.207766	0.97064	-0.149859	0.529368	0.998549	0.000750394	0.997467	0.999757
O75385_ph758	ULK1_HUMAN Serine/threonine-protein kinase ULK1 OS=Homo sapiens OX=9606 GN=ULK1 PE=1 SV=2	ULK1	0.479596	0.325578	0.97064	-0.108846	0.818733	0.998549	-0.398061	0.454507	0.957385
O75391_ph158	SPAG7_HUMAN Sperm-associated antigen 7 OS=Homo sapiens OX=9606 GN=SPAG7 PE=1 SV=2	SPAG7	-0.483452	0.207124	0.97064	0.0299576	0.859122	0.998549	-0.846188	0.12121	0.957385
O75396_ph137	SC22B_HUMAN Vesicle-trafficking protein SEC22b OS=Homo sapiens OX=9606 GN=SEC22B PE=1 SV=4	SC22B	-0.0803132	0.795691	0.975122	-0.827968	0.0767088	0.871598	#NAME?	NA	0
O75396_ph177	SC22B_HUMAN Vesicle-trafficking protein SEC22b OS=Homo sapiens OX=9606 GN=SEC22B PE=1 SV=4	SC22B	0.118598	0.658103	0.971137	-0.360481	0.194287	0.998549	-0.425243	0.174643	0.957385
O75400_ph151	PR40A_HUMAN Pre-mRNA-processing factor 40 homolog A OS=Homo sapiens OX=9606 GN=PRPF40A PE=1 SV=2	PR40A	-0.172327	0.319406	0.97064	-0.0126792	0.930217	0.998549	-0.126323	0.454673	0.957385
O75400_ph34	PR40A_HUMAN Pre-mRNA-processing factor 40 homolog A OS=Homo sapiens OX=9606 GN=PRPF40A PE=1 SV=2	PR40A	-0.182456	0.62556	0.97064	0.178833	0.586471	0.998549	-0.297791	0.390395	0.957385
O75410_ph264	TACC1_HUMAN Transforming acidic coiled-coil-containing protein 1 OS=Homo sapiens OX=9606 GN=TACC1 PE=1 SV=2	TACC1	Inf	NA	0	#NAME?	NA	0	-0.606432	0.0517416	0.957385
O75410_ph267	TACC1_HUMAN Transforming acidic coiled-coil-containing protein 1 OS=Homo sapiens OX=9606 GN=TACC1 PE=1 SV=2	TACC1	Inf	NA	0	#NAME?	NA	0	-0.352992	0.273682	0.957385
O75410_ph276	TACC1_HUMAN Transforming acidic coiled-coil-containing protein 1 OS=Homo sapiens OX=9606 GN=TACC1 PE=1 SV=2	TACC1	0.719048	0.0572943	0.97064	0.137577	0.696346	0.998549	-0.0651744	0.852986	0.976133
O75410_ph504	TACC1_HUMAN Transforming acidic coiled-coil-containing protein 1 OS=Homo sapiens OX=9606 GN=TACC1 PE=1 SV=2	TACC1	0.0973856	0.688584	0.971971	0.0977363	0.687529	0.998549	-0.0017586	0.994816	0.999593
O75420_ph157	GGYF1_HUMAN GRB10-interacting GYF protein 1 OS=Homo sapiens OX=9606 GN=GIGYF1 PE=1 SV=2	GGYF1	0.295504	0.514453	0.97064	-0.465832	0.310459	0.998549	-0.180695	0.719711	0.961388
O75420_ph21	GGYF1_HUMAN GRB10-interacting GYF protein 1 OS=Homo sapiens OX=9606 GN=GIGYF1 PE=1 SV=2	GGYF1	0.779655	0.298284	0.97064	0.622887	0.307681	0.998549	0.10604	0.880772	0.982322
O75420_ph230	GGYF1_HUMAN GRB10-interacting GYF protein 1 OS=Homo sapiens OX=9606 GN=GIGYF1 PE=1 SV=2	GGYF1	0.124255	0.645451	0.971137	0.252886	0.355261	0.998549	0.045111	0.86686	0.97975
O75420_ph230_ph237	GGYF1_HUMAN GRB10-interacting GYF protein 1 OS=Homo sapiens OX=9606 GN=GIGYF1 PE=1 SV=2	GGYF1	Inf	NA	0	#NAME?	NA	0	-0.11228	0.845962	0.974762
O75420_ph24	GGYF1_HUMAN GRB10-interacting GYF protein 1 OS=Homo sapiens OX=9606 GN=GIGYF1 PE=1 SV=2	GGYF1	-0.552847	0.229398	0.97064	0.846751	0.0797086	0.875661	0.360507	0.371724	0.957385
O75420_ph638	GGYF1_HUMAN GRB10-interacting GYF protein 1 OS=Homo sapiens OX=9606 GN=GIGYF1 PE=1 SV=2	GGYF1	0.760747	0.00327658	0.726744	-1.50013	1.90845e-05	0.0402324	-0.379918	0.0842772	0.957385
O75420_ph756	GGYF1_HUMAN GRB10-interacting GYF protein 1 OS=Homo sapiens OX=9606 GN=GIGYF1 PE=1 SV=2	GGYF1	0.999794	0.0501702	0.97064	0.293395	0.534939	0.998549	0.158296	0.763154	0.967389
O75420_ph860	GGYF1_HUMAN GRB10-interacting GYF protein 1 OS=Homo sapiens OX=9606 GN=GIGYF1 PE=1 SV=2	GGYF1	0.134727	0.631664	0.971137	-0.655152	0.0267779	0.721058	-0.537217	0.0792549	0.957385
O75420_ph862	GGYF1_HUMAN GRB10-interacting GYF protein 1 OS=Homo sapiens OX=9606 GN=GIGYF1 PE=1 SV=2	GGYF1	0.446782	0.43371	0.97064	-0.315119	0.578106	0.998549	-0.124875	0.842742	0.974762
O75420_ph863	GGYF1_HUMAN GRB10-interacting GYF protein 1 OS=Homo sapiens OX=9606 GN=GIGYF1 PE=1 SV=2	GGYF1	0.978708	0.0254764	0.97064	0.314522	0.424227	0.998549	0.197856	0.64964	0.961388
O75427_ph25	LRCH4_HUMAN Leucine-rich repeat and calponin homology domain-containing protein 4 OS=Homo sapiens OX=9606 GN=LRCH4 PE=1 SV=2	LRCH4	0.537403	0.2482	0.97064	0.489403	0.29069	0.998549	0.194797	0.70085	0.961388
O75427_ph513	LRCH4_HUMAN Leucine-rich repeat and calponin homology domain-containing protein 4 OS=Homo sapiens OX=9606 GN=LRCH4 PE=1 SV=2	LRCH4	#NAME?	NA	0	NA	NA	NA	NA	NA	NA
O75436_ph315	VP26A_HUMAN Vacuolar protein sorting-associated protein 26A OS=Homo sapiens OX=9606 GN=VPS26A PE=1 SV=2	VP26A	-0.14624	0.543242	0.97064	0.368805	0.106382	0.94499	0.178893	0.459191	0.957385
O75446_ph131	SAP30_HUMAN Histone deacetylase complex subunit SAP30 OS=Homo sapiens OX=9606 GN=SAP30 PE=1 SV=1	SAP30	-0.217404	0.441373	0.97064	0.0113824	0.963496	0.998549	0.175216	0.532755	0.957385
O75446_ph131_ph138	SAP30_HUMAN Histone deacetylase complex subunit SAP30 OS=Homo sapiens OX=9606 GN=SAP30 PE=1 SV=1	SAP30	-0.142591	0.567249	0.97064	0.192056	0.396077	0.998549	-0.0251746	0.918574	0.987773
O75448_ph873	MED24_HUMAN Mediator of RNA polymerase II transcription subunit 24 OS=Homo sapiens OX=9606 GN=MED24 PE=1 SV=1	MED24	0.168033	0.616777	0.97064	-0.515667	0.148825	0.998549	0.260066	0.541964	0.957385
O75449_ph109	KTNA1_HUMAN Katanin p60 ATPase-containing subunit A1 OS=Homo sapiens OX=9606 GN=KATNA1 PE=1 SV=1	KTNA1	-0.695245	0.205472	0.97064	0.314193	0.509372	0.998549	-0.359347	0.452013	0.957385
O75475_ph102	PSIP1_HUMAN PC4 and SFRS1-interacting protein OS=Homo sapiens OX=9606 GN=PSIP1 PE=1 SV=1	PSIP1	0.277417	0.660338	0.971137	0.239109	0.704586	0.998549	-0.288387	0.647898	0.961388
O75475_ph106	PSIP1_HUMAN PC4 and SFRS1-interacting protein OS=Homo sapiens OX=9606 GN=PSIP1 PE=1 SV=1	PSIP1	0.319716	0.556532	0.97064	0.21489	0.69159	0.998549	-0.262825	0.628072	0.957385
O75475_ph106_ph115	PSIP1_HUMAN PC4 and SFRS1-interacting protein OS=Homo sapiens OX=9606 GN=PSIP1 PE=1 SV=1	PSIP1	#NAME?	NA	0	Inf	NA	0	Inf	NA	0
O75475_ph118	PSIP1_HUMAN PC4 and SFRS1-interacting protein OS=Homo sapiens OX=9606 GN=PSIP1 PE=1 SV=1	PSIP1	-0.604372	NA	NA	-0.627189	NA	NA	-0.997046	NA	NA
O75475_ph122	PSIP1_HUMAN PC4 and SFRS1-interacting protein OS=Homo sapiens OX=9606 GN=PSIP1 PE=1 SV=1	PSIP1	Inf	NA	0	-0.432047	0.598453	0.998549	#NAME?	NA	0
O75475_ph129	PSIP1_HUMAN PC4 and SFRS1-interacting protein OS=Homo sapiens OX=9606 GN=PSIP1 PE=1 SV=1	PSIP1	-0.144889	0.839871	0.981379	-0.736592	0.428154	0.998549	-1.29757	0.205792	0.957385
O75475_ph141	PSIP1_HUMAN PC4 and SFRS1-interacting protein OS=Homo sapiens OX=9606 GN=PSIP1 PE=1 SV=1	PSIP1	0.272334	0.766782	0.974067	0.889538	0.289585	0.998549	-0.439365	0.594234	0.957385
O75475_ph206	PSIP1_HUMAN PC4 and SFRS1-interacting protein OS=Homo sapiens OX=9606 GN=PSIP1 PE=1 SV=1	PSIP1	0.039887	0.807177	0.977677	0.0653274	0.653646	0.998549	-0.270658	0.125264	0.957385
O75475_ph208	PSIP1_HUMAN PC4 and SFRS1-interacting protein OS=Homo sapiens OX=9606 GN=PSIP1 PE=1 SV=1	PSIP1	0.19298	0.180094	0.97064	-0.0200374	0.858384	0.998549	-0.168476	0.229669	0.957385
O75475_ph273_ph275	PSIP1_HUMAN PC4 and SFRS1-interacting protein OS=Homo sapiens OX=9606 GN=PSIP1 PE=1 SV=1	PSIP1	-0.124632	0.451992	0.97064	0.230269	0.159848	0.998549	0.0741011	0.648362	0.961388
O75494_ph106	SRS10_HUMAN Serine/arginine-rich splicing factor 10 OS=Homo sapiens OX=9606 GN=SRSF10 PE=1 SV=1	SRS10	-0.115006	0.554182	0.97064	-0.0496791	0.773596	0.998549	-0.20868	0.29276	0.957385
O75494_ph129_ph131_ph133	SRS10_HUMAN Serine/arginine-rich splicing factor 10 OS=Homo sapiens OX=9606 GN=SRSF10 PE=1 SV=1	SRS10	0.0257346	0.940345	0.992207	-0.231268	0.473662	0.998549	-0.147641	0.670643	0.961388
O75494_ph131	SRS10_HUMAN Serine/arginine-rich splicing factor 10 OS=Homo sapiens OX=9606 GN=SRSF10 PE=1 SV=1	SRS10	-0.108921	0.423782	0.97064	0.0911272	0.452524	0.998549	0.0921966	0.496367	0.957385
O75494_ph131_ph133	SRS10_HUMAN Serine/arginine-rich splicing factor 10 OS=Homo sapiens OX=9606 GN=SRSF10 PE=1 SV=1	SRS10	0.338805	0.455025	0.97064	-0.0995962	0.824281	0.998549	-0.437211	0.338778	0.957385
O75494_ph133	SRS10_HUMAN Serine/arginine-rich splicing factor 10 OS=Homo sapiens OX=9606 GN=SRSF10 PE=1 SV=1	SRS10	0.594369	0.252822	0.97064	0.241312	0.634544	0.998549	0.210273	0.710504	0.961388
O75494_ph156	SRS10_HUMAN Serine/arginine-rich splicing factor 10 OS=Homo sapiens OX=9606 GN=SRSF10 PE=1 SV=1	SRS10	-0.0294802	0.955376	0.99302	-0.134659	0.707696	0.998549	-0.210728	0.611193	0.957385
O75494_ph156_ph158	SRS10_HUMAN Serine/arginine-rich splicing factor 10 OS=Homo sapiens OX=9606 GN=SRSF10 PE=1 SV=1	SRS10	0.378261	0.319657	0.97064	-0.355232	0.348821	0.998549	-0.608687	0.120656	0.957385
O75494_ph156_ph158_ph160	SRS10_HUMAN Serine/arginine-rich splicing factor 10 OS=Homo sapiens OX=9606 GN=SRSF10 PE=1 SV=1	SRS10	-0.132679	0.831412	0.98084	#NAME?	NA	0	-0.42198	0.513952	0.957385
O75494_ph158	SRS10_HUMAN Serine/arginine-rich splicing factor 10 OS=Homo sapiens OX=9606 GN=SRSF10 PE=1 SV=1	SRS10	-0.316873	0.484541	0.97064	0.0689118	0.814779	0.998549	-0.0308083	0.926513	0.988506
O75494_ph256	SRS10_HUMAN Serine/arginine-rich splicing factor 10 OS=Homo sapiens OX=9606 GN=SRSF10 PE=1 SV=1	SRS10	-0.254944	NA	NA	0.0281873	NA	NA	#NAME?	NA	0
O75509_ph541	TNR21_HUMAN Tumor necrosis factor receptor superfamily member 21 OS=Homo sapiens OX=9606 GN=TNFRSF21 PE=1 SV=1	TNR21	NA	NA	NA	Inf	NA	0	NA	NA	NA
O75528_ph298	TADA3_HUMAN Transcriptional adapter 3 OS=Homo sapiens OX=9606 GN=TADA3 PE=1 SV=1	TADA3	-0.249123	0.393813	0.97064	-0.14913	0.5621	0.998549	-0.318075	0.284093	0.957385
O75531_ph4	BAF_HUMAN Barrier-to-autointegration factor OS=Homo sapiens OX=9606 GN=BANF1 PE=1 SV=1	BAF	0.0493553	0.828902	0.98084	-0.159406	0.488936	0.998549	-0.318113	0.178789	0.957385
O75533_ph129	SF3B1_HUMAN Splicing factor 3B subunit 1 OS=Homo sapiens OX=9606 GN=SF3B1 PE=1 SV=3	SF3B1	NA	NA	NA	Inf	NA	0	Inf	NA	0
O75533_ph129_ph142	SF3B1_HUMAN Splicing factor 3B subunit 1 OS=Homo sapiens OX=9606 GN=SF3B1 PE=1 SV=3	SF3B1	0.374018	0.599276	0.97064	0.33918	0.633362	0.998549	0.0198893	0.979943	0.997536
O75533_ph142	SF3B1_HUMAN Splicing factor 3B subunit 1 OS=Homo sapiens OX=9606 GN=SF3B1 PE=1 SV=3	SF3B1	1.45734	0.0156215	0.97064	-0.454127	0.305367	0.998549	-1.54168	0.0121233	0.957385
O75533_ph194	SF3B1_HUMAN Splicing factor 3B subunit 1 OS=Homo sapiens OX=9606 GN=SF3B1 PE=1 SV=3	SF3B1	-0.166139	0.522288	0.97064	0.109101	0.672024	0.998549	-0.127138	0.696251	0.961388
O75533_ph207_ph211	SF3B1_HUMAN Splicing factor 3B subunit 1 OS=Homo sapiens OX=9606 GN=SF3B1 PE=1 SV=3	SF3B1	1.23997	0.2456	0.97064	-0.91061	0.286162	0.998549	-1.82812	0.196059	0.957385
O75533_ph211	SF3B1_HUMAN Splicing factor 3B subunit 1 OS=Homo sapiens OX=9606 GN=SF3B1 PE=1 SV=3	SF3B1	0.11391	0.80877	0.977765	0.425708	0.372782	0.998549	-0.359715	0.449369	0.957385
O75533_ph223	SF3B1_HUMAN Splicing factor 3B subunit 1 OS=Homo sapiens OX=9606 GN=SF3B1 PE=1 SV=3	SF3B1	-0.0472869	0.897533	0.989222	0.438153	0.197426	0.998549	0.431986	0.253885	0.957385
O75533_ph223_ph227	SF3B1_HUMAN Splicing factor 3B subunit 1 OS=Homo sapiens OX=9606 GN=SF3B1 PE=1 SV=3	SF3B1	0.0594063	0.900611	0.989372	0.325135	0.498399	0.998549	0.0667325	0.900144	0.98561
O75533_ph223_ph227_ph235	SF3B1_HUMAN Splicing factor 3B subunit 1 OS=Homo sapiens OX=9606 GN=SF3B1 PE=1 SV=3	SF3B1	-0.288415	0.365359	0.97064	-0.0772005	0.781887	0.998549	-0.192717	0.540011	0.957385
O75533_ph227	SF3B1_HUMAN Splicing factor 3B subunit 1 OS=Homo sapiens OX=9606 GN=SF3B1 PE=1 SV=3	SF3B1	0.26523	0.264399	0.97064	0.140357	0.500979	0.998549	0.0189654	0.926783	0.988506
O75533_ph235	SF3B1_HUMAN Splicing factor 3B subunit 1 OS=Homo sapiens OX=9606 GN=SF3B1 PE=1 SV=3	SF3B1	0.0802442	0.84719	0.981379	0.598376	0.126581	0.980351	-0.014527	0.968863	0.996726
O75533_ph242	SF3B1_HUMAN Splicing factor 3B subunit 1 OS=Homo sapiens OX=9606 GN=SF3B1 PE=1 SV=3	SF3B1	0.223845	0.49187	0.97064	0.199358	0.539515	0.998549	-0.202837	0.57603	0.957385
O75533_ph244	SF3B1_HUMAN Splicing factor 3B subunit 1 OS=Homo sapiens OX=9606 GN=SF3B1 PE=1 SV=3	SF3B1	0.333127	0.348158	0.97064	0.321976	0.363993	0.998549	-0.331404	0.350573	0.957385
O75533_ph244_ph248	SF3B1_HUMAN Splicing factor 3B subunit 1 OS=Homo sapiens OX=9606 GN=SF3B1 PE=1 SV=3	SF3B1	-0.280122	0.463978	0.97064	-0.0617517	0.854666	0.998549	-0.49327	0.209643	0.957385
O75533_ph248	SF3B1_HUMAN Splicing factor 3B subunit 1 OS=Homo sapiens OX=9606 GN=SF3B1 PE=1 SV=3	SF3B1	0.394042	0.254097	0.97064	0.440499	0.205128	0.998549	-0.109586	0.745292	0.962555
O75533_ph257	SF3B1_HUMAN Splicing factor 3B subunit 1 OS=Homo sapiens OX=9606 GN=SF3B1 PE=1 SV=3	SF3B1	0.570245	0.384683	0.97064	0.38576	0.55329	0.998549	-0.560901	0.392294	0.957385
O75533_ph267	SF3B1_HUMAN Splicing factor 3B subunit 1 OS=Homo sapiens OX=9606 GN=SF3B1 PE=1 SV=3	SF3B1	0.581987	0.165516	0.97064	0.0479906	0.904722	0.998549	-0.000771204	0.998627	0.999757
O75533_ph267_ph273	SF3B1_HUMAN Splicing factor 3B subunit 1 OS=Homo sapiens OX=9606 GN=SF3B1 PE=1 SV=3	SF3B1	0.264304	0.587706	0.97064	0.247693	0.611117	0.998549	-0.498974	0.365416	0.957385
O75533_ph267_ph273_ph278	SF3B1_HUMAN Splicing factor 3B subunit 1 OS=Homo sapiens OX=9606 GN=SF3B1 PE=1 SV=3	SF3B1	-0.328793	0.174862	0.97064	0.18598	0.375911	0.998549	0.0901837	0.695641	0.961388
O75533_ph267_ph278	SF3B1_HUMAN Splicing factor 3B subunit 1 OS=Homo sapiens OX=9606 GN=SF3B1 PE=1 SV=3	SF3B1	-0.290269	0.316272	0.97064	0.209092	0.410281	0.998549	-1.03329	0.00328046	0.957385
O75533_ph273	SF3B1_HUMAN Splicing factor 3B subunit 1 OS=Homo sapiens OX=9606 GN=SF3B1 PE=1 SV=3	SF3B1	0.600186	0.287965	0.97064	-0.388091	0.485925	0.998549	-0.580978	0.302953	0.957385
O75533_ph278	SF3B1_HUMAN Splicing factor 3B subunit 1 OS=Homo sapiens OX=9606 GN=SF3B1 PE=1 SV=3	SF3B1	0.130708	0.852849	0.981379	0.0538157	0.939088	0.998549	-0.0237289	0.975956	0.997536
O75533_ph296	SF3B1_HUMAN Splicing factor 3B subunit 1 OS=Homo sapiens OX=9606 GN=SF3B1 PE=1 SV=3	SF3B1	0.282188	0.325231	0.97064	0.0153458	0.94993	0.998549	-0.466554	0.126913	0.957385
O75533_ph303	SF3B1_HUMAN Splicing factor 3B subunit 1 OS=Homo sapiens OX=9606 GN=SF3B1 PE=1 SV=3	SF3B1	0.183504	0.610666	0.97064	-0.337608	0.233335	0.998549	0.0358613	0.919859	0.987773
O75533_ph313	SF3B1_HUMAN Splicing factor 3B subunit 1 OS=Homo sapiens OX=9606 GN=SF3B1 PE=1 SV=3	SF3B1	-0.168954	0.597761	0.97064	0.737602	0.0243919	0.71589	0.700233	0.0496437	0.957385
O75533_ph326	SF3B1_HUMAN Splicing factor 3B subunit 1 OS=Homo sapiens OX=9606 GN=SF3B1 PE=1 SV=3	SF3B1	-0.517518	0.240025	0.97064	0.193811	0.609007	0.998549	0.351711	0.415741	0.957385
O75533_ph350	SF3B1_HUMAN Splicing factor 3B subunit 1 OS=Homo sapiens OX=9606 GN=SF3B1 PE=1 SV=3	SF3B1	-0.0396186	0.811191	0.978872	0.0420999	0.776169	0.998549	-0.0951589	0.569134	0.957385
O75533_ph432	SF3B1_HUMAN Splicing factor 3B subunit 1 OS=Homo sapiens OX=9606 GN=SF3B1 PE=1 SV=3	SF3B1	-0.191893	0.547318	0.97064	0.0887362	0.687327	0.998549	-0.00718903	0.97673	0.997536
O75533_ph434	SF3B1_HUMAN Splicing factor 3B subunit 1 OS=Homo sapiens OX=9606 GN=SF3B1 PE=1 SV=3	SF3B1	0.0736684	0.892199	0.988262	0.147411	0.717352	0.998549	-0.375575	0.411337	0.957385
O75533_ph434_ph436	SF3B1_HUMAN Splicing factor 3B subunit 1 OS=Homo sapiens OX=9606 GN=SF3B1 PE=1 SV=3	SF3B1	0.0731256	NA	NA	-0.488114	NA	NA	-0.781366	NA	NA
O75534_ph123	CSDE1_HUMAN Cold shock domain-containing protein E1 OS=Homo sapiens OX=9606 GN=CSDE1 PE=1 SV=2	CSDE1	-0.248869	NA	NA	0.921153	NA	NA	0.428153	NA	NA
O75534_ph276	CSDE1_HUMAN Cold shock domain-containing protein E1 OS=Homo sapiens OX=9606 GN=CSDE1 PE=1 SV=2	CSDE1	-0.18338	0.332045	0.97064	0.206635	0.27705	0.998549	0.100619	0.571546	0.957385
O75569_ph18	PRKRA_HUMAN Interferon-inducible double-stranded RNA-dependent protein kinase activator A OS=Homo sapiens OX=9606 GN=PRKRA PE=1 SV=1	PRKRA	0.377377	0.347811	0.97064	-0.600832	0.144945	0.993959	-0.738489	0.0789854	0.957385
O75569_ph22	PRKRA_HUMAN Interferon-inducible double-stranded RNA-dependent protein kinase activator A OS=Homo sapiens OX=9606 GN=PRKRA PE=1 SV=1	PRKRA	Inf	NA	0	-0.633602	0.430228	0.998549	-0.374515	0.682682	0.961388
O75581_ph1508	LRP6_HUMAN Low-density lipoprotein receptor-related protein 6 OS=Homo sapiens OX=9606 GN=LRP6 PE=1 SV=2	LRP6	-0.294866	0.0998312	0.97064	0.236325	0.135222	0.988731	0.0490935	0.768886	0.967979
O75581_ph1590	LRP6_HUMAN Low-density lipoprotein receptor-related protein 6 OS=Homo sapiens OX=9606 GN=LRP6 PE=1 SV=2	LRP6	-0.113677	0.619556	0.97064	-0.122052	0.55063	0.998549	-0.197264	0.394876	0.957385
O75592_ph2683	MYCB2_HUMAN E3 ubiquitin-protein ligase MYCBP2 OS=Homo sapiens OX=9606 GN=MYCBP2 PE=1 SV=4	MYCB2	0.0597277	NA	NA	#NAME?	NA	0	-0.504861	NA	NA
O75592_ph2789	MYCB2_HUMAN E3 ubiquitin-protein ligase MYCBP2 OS=Homo sapiens OX=9606 GN=MYCBP2 PE=1 SV=4	MYCB2	0.524262	0.155389	0.97064	0.249361	0.483276	0.998549	0.0597905	0.879168	0.981905
O75592_ph2812	MYCB2_HUMAN E3 ubiquitin-protein ligase MYCBP2 OS=Homo sapiens OX=9606 GN=MYCBP2 PE=1 SV=4	MYCB2	0.616881	0.0081446	0.910488	-0.340449	0.0622819	0.842042	-0.215038	0.257873	0.957385
O75592_ph2821	MYCB2_HUMAN E3 ubiquitin-protein ligase MYCBP2 OS=Homo sapiens OX=9606 GN=MYCBP2 PE=1 SV=4	MYCB2	-0.0228663	0.981471	0.996652	-0.0652526	0.935366	0.998549	#NAME?	NA	0
O75592_ph2838	MYCB2_HUMAN E3 ubiquitin-protein ligase MYCBP2 OS=Homo sapiens OX=9606 GN=MYCBP2 PE=1 SV=4	MYCB2	0.121745	0.794278	0.975122	-0.0677797	0.837211	0.998549	-0.195969	0.59772	0.957385
O75592_ph2839	MYCB2_HUMAN E3 ubiquitin-protein ligase MYCBP2 OS=Homo sapiens OX=9606 GN=MYCBP2 PE=1 SV=4	MYCB2	0.0577247	0.910416	0.991152	-0.00300844	0.99338	0.999699	-0.14533	0.721276	0.961388
O75592_ph2844	MYCB2_HUMAN E3 ubiquitin-protein ligase MYCBP2 OS=Homo sapiens OX=9606 GN=MYCBP2 PE=1 SV=4	MYCB2	-0.352495	0.502453	0.97064	0.320865	0.495064	0.998549	-0.406104	0.390646	0.957385
O75592_ph2869	MYCB2_HUMAN E3 ubiquitin-protein ligase MYCBP2 OS=Homo sapiens OX=9606 GN=MYCBP2 PE=1 SV=4	MYCB2	0.140896	0.405147	0.97064	0.164881	0.3328	0.998549	0.123061	0.512832	0.957385
O75592_ph2871	MYCB2_HUMAN E3 ubiquitin-protein ligase MYCBP2 OS=Homo sapiens OX=9606 GN=MYCBP2 PE=1 SV=4	MYCB2	0.0635544	0.778603	0.974354	0.227861	0.322909	0.998549	0.0851126	0.737564	0.962555
O75592_ph2874	MYCB2_HUMAN E3 ubiquitin-protein ligase MYCBP2 OS=Homo sapiens OX=9606 GN=MYCBP2 PE=1 SV=4	MYCB2	0.154939	0.337658	0.97064	0.160625	0.320988	0.998549	0.109711	0.540767	0.957385
O75592_ph3505	MYCB2_HUMAN E3 ubiquitin-protein ligase MYCBP2 OS=Homo sapiens OX=9606 GN=MYCBP2 PE=1 SV=4	MYCB2	0.604007	0.082549	0.97064	0.234538	0.473845	0.998549	-0.00688701	0.984808	0.998484
O75592_ph3508	MYCB2_HUMAN E3 ubiquitin-protein ligase MYCBP2 OS=Homo sapiens OX=9606 GN=MYCBP2 PE=1 SV=4	MYCB2	0.119195	0.802952	0.976476	-0.168438	0.616087	0.998549	-0.235994	0.535878	0.957385
O75643_ph225	U520_HUMAN U5 small nuclear ribonucleoprotein 200 kDa helicase OS=Homo sapiens OX=9606 GN=SNRNP200 PE=1 SV=2	U520	-0.0600224	0.815977	0.979445	0.0646148	0.779537	0.998549	-0.0315124	0.902656	0.98561
O75665_ph663	OFD1_HUMAN Oral-facial-digital syndrome 1 protein OS=Homo sapiens OX=9606 GN=OFD1 PE=1 SV=1	OFD1	#NAME?	NA	0	NA	NA	NA	NA	NA	NA
O75665_ph663_ph669	OFD1_HUMAN Oral-facial-digital syndrome 1 protein OS=Homo sapiens OX=9606 GN=OFD1 PE=1 SV=1	OFD1	Inf	NA	0	-1.34416	NA	NA	#NAME?	NA	0
O75665_ph669	OFD1_HUMAN Oral-facial-digital syndrome 1 protein OS=Homo sapiens OX=9606 GN=OFD1 PE=1 SV=1	OFD1	NA	NA	NA	NA	NA	NA	NA	NA	NA
O75665_ph686	OFD1_HUMAN Oral-facial-digital syndrome 1 protein OS=Homo sapiens OX=9606 GN=OFD1 PE=1 SV=1	OFD1	-0.0106662	0.964396	0.993283	0.31236	0.209792	0.998549	-0.0586364	0.826476	0.974701
O75665_ph762_ph774	OFD1_HUMAN Oral-facial-digital syndrome 1 protein OS=Homo sapiens OX=9606 GN=OFD1 PE=1 SV=1	OFD1	-0.0142889	0.948728	0.992283	0.284474	0.216979	0.998549	0.174238	0.488016	0.957385
O75665_ph764	OFD1_HUMAN Oral-facial-digital syndrome 1 protein OS=Homo sapiens OX=9606 GN=OFD1 PE=1 SV=1	OFD1	0.193134	0.308369	0.97064	-0.0355324	0.771002	0.998549	0.102885	0.469295	0.957385
O75665_ph774	OFD1_HUMAN Oral-facial-digital syndrome 1 protein OS=Homo sapiens OX=9606 GN=OFD1 PE=1 SV=1	OFD1	0.0308718	0.925853	0.992207	0.362929	0.238227	0.998549	0.46298	0.182856	0.957385
O75665_ph776	OFD1_HUMAN Oral-facial-digital syndrome 1 protein OS=Homo sapiens OX=9606 GN=OFD1 PE=1 SV=1	OFD1	0.186481	0.12395	0.97064	-0.0509585	0.60216	0.998549	0.166332	0.162922	0.957385
O75665_ph788	OFD1_HUMAN Oral-facial-digital syndrome 1 protein OS=Homo sapiens OX=9606 GN=OFD1 PE=1 SV=1	OFD1	Inf	NA	0	-1.84244	0.0463119	0.796516	-1.73291	0.0668396	0.957385
O75665_ph789	OFD1_HUMAN Oral-facial-digital syndrome 1 protein OS=Homo sapiens OX=9606 GN=OFD1 PE=1 SV=1	OFD1	1.68615	0.207658	0.97064	-0.206067	0.833206	0.998549	-0.167568	0.86389	0.979414
O75665_ph844	OFD1_HUMAN Oral-facial-digital syndrome 1 protein OS=Homo sapiens OX=9606 GN=OFD1 PE=1 SV=1	OFD1	0.238242	0.570119	0.97064	0.00079483	0.997908	0.999699	-0.20416	0.623776	0.957385
O75674_ph321	TM1L1_HUMAN TOM1-like protein 1 OS=Homo sapiens OX=9606 GN=TOM1L1 PE=1 SV=2	TM1L1	1.8486	0.239689	0.97064	-1.02903	0.399605	0.998549	-1.08727	0.434164	0.957385
O75674_ph323	TM1L1_HUMAN TOM1-like protein 1 OS=Homo sapiens OX=9606 GN=TOM1L1 PE=1 SV=2	TM1L1	-0.0366451	0.95381	0.99302	0.296794	0.640409	0.998549	-0.962914	0.144742	0.957385
O75676_ph681	KS6A4_HUMAN Ribosomal protein S6 kinase alpha-4 OS=Homo sapiens OX=9606 GN=RPS6KA4 PE=1 SV=1	KS6A4	0.20121	0.524785	0.97064	-0.193311	0.540939	0.998549	-0.363258	0.259172	0.957385
O75676_ph737	KS6A4_HUMAN Ribosomal protein S6 kinase alpha-4 OS=Homo sapiens OX=9606 GN=RPS6KA4 PE=1 SV=1	KS6A4	NA	NA	NA	Inf	NA	0	NA	NA	NA
O75676_ph745	KS6A4_HUMAN Ribosomal protein S6 kinase alpha-4 OS=Homo sapiens OX=9606 GN=RPS6KA4 PE=1 SV=1	KS6A4	-0.368934	0.102598	0.97064	0.259469	0.188081	0.998549	-0.115956	0.584713	0.957385
O75683_ph138	SURF6_HUMAN Surfeit locus protein 6 OS=Homo sapiens OX=9606 GN=SURF6 PE=1 SV=3	SURF6	0.281517	0.66727	0.971137	0.545462	0.409506	0.998549	-0.1579	0.808989	0.974701
O75683_ph74	SURF6_HUMAN Surfeit locus protein 6 OS=Homo sapiens OX=9606 GN=SURF6 PE=1 SV=3	SURF6	-0.036	0.867121	0.982718	0.224653	0.25864	0.998549	0.0431855	0.840974	0.974762
O75691_ph1741	UTP20_HUMAN Small subunit processome component 20 homolog OS=Homo sapiens OX=9606 GN=UTP20 PE=1 SV=3	UTP20	-0.115389	0.610297	0.97064	0.124233	0.540774	0.998549	0.180709	0.429214	0.957385
O75694_ph992	NU155_HUMAN Nuclear pore complex protein Nup155 OS=Homo sapiens OX=9606 GN=NUP155 PE=1 SV=1	NU155	-0.0947689	0.805625	0.976973	0.226047	0.515664	0.998549	0.00323401	0.993289	0.999223
O75717_ph374_ph383	WDHD1_HUMAN WD repeat and HMG-box DNA-binding protein 1 OS=Homo sapiens OX=9606 GN=WDHD1 PE=1 SV=1	WDHD1	#NAME?	NA	0	NA	NA	NA	Inf	NA	0
O75717_ph383	WDHD1_HUMAN WD repeat and HMG-box DNA-binding protein 1 OS=Homo sapiens OX=9606 GN=WDHD1 PE=1 SV=1	WDHD1	0.34985	0.561417	0.97064	-0.051847	0.9228	0.998549	-0.232205	0.665484	0.961388
O75717_ph394	WDHD1_HUMAN WD repeat and HMG-box DNA-binding protein 1 OS=Homo sapiens OX=9606 GN=WDHD1 PE=1 SV=1	WDHD1	-0.0188353	0.915566	0.991821	0.234841	0.160548	0.998549	0.228084	0.217323	0.957385
O75717_ph407	WDHD1_HUMAN WD repeat and HMG-box DNA-binding protein 1 OS=Homo sapiens OX=9606 GN=WDHD1 PE=1 SV=1	WDHD1	-0.0120095	0.947157	0.992283	0.169306	0.309268	0.998549	0.206063	0.270638	0.957385
O75717_ph868	WDHD1_HUMAN WD repeat and HMG-box DNA-binding protein 1 OS=Homo sapiens OX=9606 GN=WDHD1 PE=1 SV=1	WDHD1	-0.375818	0.121063	0.97064	0.301957	0.157878	0.998549	0.229333	0.325526	0.957385
O75781_ph116	PALM_HUMAN Paralemmin-1 OS=Homo sapiens OX=9606 GN=PALM PE=1 SV=2	PALM	-0.178108	0.310012	0.97064	-0.0855858	0.619173	0.998549	-0.245137	0.217656	0.957385
O75781_ph116_ph124	PALM_HUMAN Paralemmin-1 OS=Homo sapiens OX=9606 GN=PALM PE=1 SV=2	PALM	-0.422158	0.238107	0.97064	0.0673331	0.835901	0.998549	-0.348668	0.316274	0.957385
O75781_ph124	PALM_HUMAN Paralemmin-1 OS=Homo sapiens OX=9606 GN=PALM PE=1 SV=2	PALM	0.119555	0.655489	0.971137	0.193902	0.472364	0.998549	-0.131136	0.66155	0.961388
O75781_ph141	PALM_HUMAN Paralemmin-1 OS=Homo sapiens OX=9606 GN=PALM PE=1 SV=2	PALM	-0.363967	0.139747	0.97064	0.046131	0.82381	0.998549	0.155721	0.502921	0.957385
O75781_ph141_ph145	PALM_HUMAN Paralemmin-1 OS=Homo sapiens OX=9606 GN=PALM PE=1 SV=2	PALM	-0.125878	0.85535	0.981943	-0.529337	0.530065	0.998549	-0.218411	0.785447	0.970251
O75781_ph145	PALM_HUMAN Paralemmin-1 OS=Homo sapiens OX=9606 GN=PALM PE=1 SV=2	PALM	0.153297	0.675607	0.971971	-0.459672	0.127374	0.983219	-0.198985	0.51079	0.957385
O75781_ph162	PALM_HUMAN Paralemmin-1 OS=Homo sapiens OX=9606 GN=PALM PE=1 SV=2	PALM	0.146395	0.63895	0.971137	-0.12302	0.659375	0.998549	-0.12607	0.685557	0.961388
O75815_ph290	BCAR3_HUMAN Breast cancer anti-estrogen resistance protein 3 OS=Homo sapiens OX=9606 GN=BCAR3 PE=1 SV=1	BCAR3	0.269402	0.521139	0.97064	-0.0617814	0.882121	0.998549	-0.0990874	0.812149	0.974701
O75815_ph363	BCAR3_HUMAN Breast cancer anti-estrogen resistance protein 3 OS=Homo sapiens OX=9606 GN=BCAR3 PE=1 SV=1	BCAR3	NA	NA	NA	NA	NA	NA	NA	NA	NA
O75815_ph370	BCAR3_HUMAN Breast cancer anti-estrogen resistance protein 3 OS=Homo sapiens OX=9606 GN=BCAR3 PE=1 SV=1	BCAR3	#NAME?	NA	0	NA	NA	NA	NA	NA	NA
O75815_ph375	BCAR3_HUMAN Breast cancer anti-estrogen resistance protein 3 OS=Homo sapiens OX=9606 GN=BCAR3 PE=1 SV=1	BCAR3	-0.0600045	0.912362	0.991821	0.568078	0.258333	0.998549	0.0445419	0.927215	0.988506
O75815_ph76	BCAR3_HUMAN Breast cancer anti-estrogen resistance protein 3 OS=Homo sapiens OX=9606 GN=BCAR3 PE=1 SV=1	BCAR3	Inf	NA	0	0.0796352	NA	NA	-0.10119	NA	NA
O75815_ph83	BCAR3_HUMAN Breast cancer anti-estrogen resistance protein 3 OS=Homo sapiens OX=9606 GN=BCAR3 PE=1 SV=1	BCAR3	-0.11943	0.301723	0.97064	0.0254767	0.798796	0.998549	0.00648449	0.953867	0.993437
O75821_ph38	EIF3G_HUMAN Eukaryotic translation initiation factor 3 subunit G OS=Homo sapiens OX=9606 GN=EIF3G PE=1 SV=2	EIF3G	1.2008	0.0791532	0.97064	0.251729	0.69613	0.998549	-0.569435	0.382783	0.957385
O75821_ph41	EIF3G_HUMAN Eukaryotic translation initiation factor 3 subunit G OS=Homo sapiens OX=9606 GN=EIF3G PE=1 SV=2	EIF3G	1.15351	0.0925374	0.97064	0.244419	0.706652	0.998549	-0.609941	0.354521	0.957385
O75821_ph42	EIF3G_HUMAN Eukaryotic translation initiation factor 3 subunit G OS=Homo sapiens OX=9606 GN=EIF3G PE=1 SV=2	EIF3G	0.69912	0.417682	0.97064	0.218406	0.774406	0.998549	-0.854054	0.273981	0.957385
O75822_ph11	EIF3J_HUMAN Eukaryotic translation initiation factor 3 subunit J OS=Homo sapiens OX=9606 GN=EIF3J PE=1 SV=2	EIF3J	0.789929	0.0661171	0.97064	0.442094	0.281863	0.998549	-0.00269986	0.994633	0.999593
O75822_ph11_ph13	EIF3J_HUMAN Eukaryotic translation initiation factor 3 subunit J OS=Homo sapiens OX=9606 GN=EIF3J PE=1 SV=2	EIF3J	Inf	NA	0	0.546194	0.515908	0.998549	0.566394	0.537618	0.957385
O75822_ph13	EIF3J_HUMAN Eukaryotic translation initiation factor 3 subunit J OS=Homo sapiens OX=9606 GN=EIF3J PE=1 SV=2	EIF3J	-1.63532	0.0936627	0.97064	2.44829	0.0184072	0.674796	2.08594	0.0385971	0.957385
O75864_ph32	PPR37_HUMAN Protein phosphatase 1 regulatory subunit 37 OS=Homo sapiens OX=9606 GN=PPP1R37 PE=1 SV=4	PPR37	0.187166	NA	NA	0.0529321	NA	NA	-0.927518	NA	NA
O75864_ph561	PPR37_HUMAN Protein phosphatase 1 regulatory subunit 37 OS=Homo sapiens OX=9606 GN=PPP1R37 PE=1 SV=4	PPR37	0.138054	0.706994	0.971971	0.36403	0.329427	0.998549	-0.186427	0.612545	0.957385
O75874_ph94	IDHC_HUMAN Isocitrate dehydrogenase [NADP] cytoplasmic OS=Homo sapiens OX=9606 GN=IDH1 PE=1 SV=2	IDHC	0.0637793	0.680332	0.971971	-0.085674	0.451773	0.998549	-0.034123	0.782194	0.969731
O75909_ph324	CCNK_HUMAN Cyclin-K OS=Homo sapiens OX=9606 GN=CCNK PE=1 SV=2	CCNK	-0.0117454	0.982207	0.996652	0.428752	0.313658	0.998549	-0.443831	0.298408	0.957385
O75909_ph324_ph328	CCNK_HUMAN Cyclin-K OS=Homo sapiens OX=9606 GN=CCNK PE=1 SV=2	CCNK	0.172977	0.840669	0.981379	0.743296	0.395322	0.998549	-0.0960019	0.911101	0.98636
O75909_ph324_ph329	CCNK_HUMAN Cyclin-K OS=Homo sapiens OX=9606 GN=CCNK PE=1 SV=2	CCNK	0.343962	0.609941	0.97064	0.630704	0.356323	0.998549	0.586609	0.440106	0.957385
O75909_ph328	CCNK_HUMAN Cyclin-K OS=Homo sapiens OX=9606 GN=CCNK PE=1 SV=2	CCNK	0.278229	0.489658	0.97064	0.193179	0.629792	0.998549	-0.445543	0.275447	0.957385
O75909_ph329	CCNK_HUMAN Cyclin-K OS=Homo sapiens OX=9606 GN=CCNK PE=1 SV=2	CCNK	0.340703	0.412407	0.97064	0.249848	0.545329	0.998549	-0.539899	0.202584	0.957385
O75909_ph340	CCNK_HUMAN Cyclin-K OS=Homo sapiens OX=9606 GN=CCNK PE=1 SV=2	CCNK	0.10406	0.877009	0.985235	0.511438	0.451776	0.998549	-0.134817	0.841136	0.974762
O75925_ph485	PIAS1_HUMAN E3 SUMO-protein ligase PIAS1 OS=Homo sapiens OX=9606 GN=PIAS1 PE=1 SV=2	PIAS1	Inf	NA	0	-0.554337	NA	NA	0.0438574	NA	NA
O75925_ph488	PIAS1_HUMAN E3 SUMO-protein ligase PIAS1 OS=Homo sapiens OX=9606 GN=PIAS1 PE=1 SV=2	PIAS1	NA	NA	NA	Inf	NA	0	Inf	NA	0
O75925_ph503	PIAS1_HUMAN E3 SUMO-protein ligase PIAS1 OS=Homo sapiens OX=9606 GN=PIAS1 PE=1 SV=2	PIAS1	0.353439	0.387067	0.97064	0.361128	0.377129	0.998549	0.0329508	0.934774	0.990104
O75928_ph499	PIAS2_HUMAN E3 SUMO-protein ligase PIAS2 OS=Homo sapiens OX=9606 GN=PIAS2 PE=1 SV=3	PIAS2	-0.161397	0.312736	0.97064	0.0562898	0.68419	0.998549	0.0358951	0.815779	0.974701
O75940_ph201	SPF30_HUMAN Survival of motor neuron-related-splicing factor 30 OS=Homo sapiens OX=9606 GN=SMNDC1 PE=1 SV=1	SPF30	0.122389	0.552346	0.97064	0.424632	0.0461467	0.796516	0.135496	0.511696	0.957385
O75962_ph1779	TRIO_HUMAN Triple functional domain protein OS=Homo sapiens OX=9606 GN=TRIO PE=1 SV=2	TRIO	0.16977	0.286462	0.97064	-0.00887979	0.948741	0.998549	-0.199781	0.21782	0.957385
O75962_ph1785	TRIO_HUMAN Triple functional domain protein OS=Homo sapiens OX=9606 GN=TRIO PE=1 SV=2	TRIO	0.137013	0.788058	0.974555	0.0601065	0.897157	0.998549	-0.32352	0.529968	0.957385
O75962_ph1785_ph1786	TRIO_HUMAN Triple functional domain protein OS=Homo sapiens OX=9606 GN=TRIO PE=1 SV=2	TRIO	-0.166735	0.616513	0.97064	-0.388384	0.217154	0.998549	-0.330213	0.332384	0.957385
O75962_ph2417	TRIO_HUMAN Triple functional domain protein OS=Homo sapiens OX=9606 GN=TRIO PE=1 SV=2	TRIO	#NAME?	NA	0	Inf	NA	0	NA	NA	NA
O75962_ph2426	TRIO_HUMAN Triple functional domain protein OS=Homo sapiens OX=9606 GN=TRIO PE=1 SV=2	TRIO	-0.321051	0.179331	0.97064	-0.0736426	0.715921	0.998549	-0.1636	0.47699	0.957385
O75962_ph2429	TRIO_HUMAN Triple functional domain protein OS=Homo sapiens OX=9606 GN=TRIO PE=1 SV=2	TRIO	-0.274209	0.288209	0.97064	-0.130111	0.564084	0.998549	-0.210155	0.409479	0.957385
O75970_ph1595	MPDZ_HUMAN Multiple PDZ domain protein OS=Homo sapiens OX=9606 GN=MPDZ PE=1 SV=2	MPDZ	0.251769	0.230618	0.97064	-0.0759602	0.709104	0.998549	0.111842	0.624047	0.957385
O75970_ph230	MPDZ_HUMAN Multiple PDZ domain protein OS=Homo sapiens OX=9606 GN=MPDZ PE=1 SV=2	MPDZ	0.584068	0.285837	0.97064	0.131486	0.805279	0.998549	0.712754	0.246362	0.957385
O75970_ph345	MPDZ_HUMAN Multiple PDZ domain protein OS=Homo sapiens OX=9606 GN=MPDZ PE=1 SV=2	MPDZ	0.372148	0.30292	0.97064	0.219931	0.537118	0.998549	-0.268477	0.452854	0.957385
O75970_ph354	MPDZ_HUMAN Multiple PDZ domain protein OS=Homo sapiens OX=9606 GN=MPDZ PE=1 SV=2	MPDZ	0.403781	0.156931	0.97064	0.147306	0.592949	0.998549	-0.176478	0.522906	0.957385
O75976_ph1368	CBPD_HUMAN Carboxypeptidase D OS=Homo sapiens OX=9606 GN=CPD PE=1 SV=2	CBPD	0.381223	0.297131	0.97064	0.41276	0.26067	0.998549	-0.404989	0.269318	0.957385
O75976_ph1368_ph1370	CBPD_HUMAN Carboxypeptidase D OS=Homo sapiens OX=9606 GN=CPD PE=1 SV=2	CBPD	0.0803245	0.88247	0.986549	0.564973	0.308235	0.998549	-0.442676	0.421019	0.957385
O75976_ph1370	CBPD_HUMAN Carboxypeptidase D OS=Homo sapiens OX=9606 GN=CPD PE=1 SV=2	CBPD	0.659169	0.108037	0.97064	-0.0344897	0.929422	0.998549	-0.248202	0.527095	0.957385
O76021_ph358	RL1D1_HUMAN Ribosomal L1 domain-containing protein 1 OS=Homo sapiens OX=9606 GN=RSL1D1 PE=1 SV=3	RL1D1	0.459575	0.182377	0.97064	0.322655	0.340694	0.998549	-0.0745852	0.822715	0.974701
O76021_ph361	RL1D1_HUMAN Ribosomal L1 domain-containing protein 1 OS=Homo sapiens OX=9606 GN=RSL1D1 PE=1 SV=3	RL1D1	0.452818	0.205485	0.97064	0.319846	0.363656	0.998549	-0.0876749	0.800402	0.973937
O76021_ph392	RL1D1_HUMAN Ribosomal L1 domain-containing protein 1 OS=Homo sapiens OX=9606 GN=RSL1D1 PE=1 SV=3	RL1D1	-0.88099	0.0332241	0.97064	1.08749	0.00670377	0.475185	-0.0504306	0.877644	0.981494
O76021_ph396	RL1D1_HUMAN Ribosomal L1 domain-containing protein 1 OS=Homo sapiens OX=9606 GN=RSL1D1 PE=1 SV=3	RL1D1	0.280469	0.600872	0.97064	0.495864	0.310368	0.998549	-0.0419782	0.937102	0.990474
O76021_ph401	RL1D1_HUMAN Ribosomal L1 domain-containing protein 1 OS=Homo sapiens OX=9606 GN=RSL1D1 PE=1 SV=3	RL1D1	0.195245	0.603378	0.97064	0.267991	0.381499	0.998549	-0.350217	0.289418	0.957385
O76021_ph427	RL1D1_HUMAN Ribosomal L1 domain-containing protein 1 OS=Homo sapiens OX=9606 GN=RSL1D1 PE=1 SV=3	RL1D1	-0.839871	0.117259	0.97064	-0.0275912	0.950171	0.998549	0.0983493	0.843761	0.974762
O76021_ph443	RL1D1_HUMAN Ribosomal L1 domain-containing protein 1 OS=Homo sapiens OX=9606 GN=RSL1D1 PE=1 SV=3	RL1D1	0.100518	0.856069	0.982105	-0.0705045	0.898732	0.998549	-1.06585	0.0715518	0.957385
O76021_ph465	RL1D1_HUMAN Ribosomal L1 domain-containing protein 1 OS=Homo sapiens OX=9606 GN=RSL1D1 PE=1 SV=3	RL1D1	0.393822	0.472809	0.97064	0.924294	0.0770218	0.871598	0.662656	0.236925	0.957385
O76021_ph467	RL1D1_HUMAN Ribosomal L1 domain-containing protein 1 OS=Homo sapiens OX=9606 GN=RSL1D1 PE=1 SV=3	RL1D1	0.0329922	0.902494	0.989372	0.684654	0.01634	0.656998	0.374566	0.186327	0.957385
O76021_ph489	RL1D1_HUMAN Ribosomal L1 domain-containing protein 1 OS=Homo sapiens OX=9606 GN=RSL1D1 PE=1 SV=3	RL1D1	-0.33111	0.00555117	0.782193	0.134116	0.0111891	0.587989	-0.685532	0.00299773	0.957385
O76024_ph32	WFS1_HUMAN Wolframin OS=Homo sapiens OX=9606 GN=WFS1 PE=1 SV=2	WFS1	0.380594	0.331726	0.97064	-1.03983	0.0241144	0.71589	-0.347493	0.252045	0.957385
O76039_ph306	CDKL5_HUMAN Cyclin-dependent kinase-like 5 OS=Homo sapiens OX=9606 GN=CDKL5 PE=1 SV=1	CDKL5	-0.413217	0.635562	0.971137	-0.683506	0.304713	0.998549	-1.23431	0.0809331	0.957385
O76039_ph341	CDKL5_HUMAN Cyclin-dependent kinase-like 5 OS=Homo sapiens OX=9606 GN=CDKL5 PE=1 SV=1	CDKL5	-0.257493	0.756863	0.973672	0.2036	0.804237	0.998549	#NAME?	NA	0
O76039_ph343	CDKL5_HUMAN Cyclin-dependent kinase-like 5 OS=Homo sapiens OX=9606 GN=CDKL5 PE=1 SV=1	CDKL5	#NAME?	NA	0	Inf	NA	0	Inf	NA	0
O76039_ph407	CDKL5_HUMAN Cyclin-dependent kinase-like 5 OS=Homo sapiens OX=9606 GN=CDKL5 PE=1 SV=1	CDKL5	NA	NA	NA	Inf	NA	0	NA	NA	NA
O76039_ph472	CDKL5_HUMAN Cyclin-dependent kinase-like 5 OS=Homo sapiens OX=9606 GN=CDKL5 PE=1 SV=1	CDKL5	-0.0655605	0.634307	0.971137	0.20444	0.117986	0.969312	0.143813	0.307143	0.957385
O76039_ph479	CDKL5_HUMAN Cyclin-dependent kinase-like 5 OS=Homo sapiens OX=9606 GN=CDKL5 PE=1 SV=1	CDKL5	0.0717039	0.557087	0.97064	0.0795195	0.477703	0.998549	0.00335826	0.977839	0.997536
O76039_ph529	CDKL5_HUMAN Cyclin-dependent kinase-like 5 OS=Homo sapiens OX=9606 GN=CDKL5 PE=1 SV=1	CDKL5	NA	NA	NA	NA	NA	NA	Inf	NA	0
O76039_ph543	CDKL5_HUMAN Cyclin-dependent kinase-like 5 OS=Homo sapiens OX=9606 GN=CDKL5 PE=1 SV=1	CDKL5	0.552071	0.505944	0.97064	0.0176627	0.978556	0.998611	0.0988927	0.887317	0.983482
O76039_ph720	CDKL5_HUMAN Cyclin-dependent kinase-like 5 OS=Homo sapiens OX=9606 GN=CDKL5 PE=1 SV=1	CDKL5	0.184552	NA	NA	0.496492	NA	NA	#NAME?	NA	0
O76041_ph953	NEBL_HUMAN Nebulette OS=Homo sapiens OX=9606 GN=NEBL PE=1 SV=1	NEBL	-0.183062	0.404538	0.97064	0.123927	0.520943	0.998549	0.0866512	0.687977	0.961388
O76061_ph251	STC2_HUMAN Stanniocalcin-2 OS=Homo sapiens OX=9606 GN=STC2 PE=1 SV=1	STC2	Inf	NA	0	0.368186	0.669688	0.998549	-0.330456	0.716816	0.961388
O76061_ph254	STC2_HUMAN Stanniocalcin-2 OS=Homo sapiens OX=9606 GN=STC2 PE=1 SV=1	STC2	-0.81873	0.0811203	0.97064	0.373405	0.318088	0.998549	0.19163	0.587261	0.957385
O76080_ph48	ZFAN5_HUMAN AN1-type zinc finger protein 5 OS=Homo sapiens OX=9606 GN=ZFAND5 PE=1 SV=1	ZFAN5	0.236823	0.580297	0.97064	0.228248	0.59391	0.998549	0.140391	0.768315	0.967979
O76094_ph571	SRP72_HUMAN Signal recognition particle subunit SRP72 OS=Homo sapiens OX=9606 GN=SRP72 PE=1 SV=3	SRP72	0.0908154	0.582727	0.97064	0.102063	0.501263	0.998549	0.184702	0.279822	0.957385
O76094_ph618_ph621	SRP72_HUMAN Signal recognition particle subunit SRP72 OS=Homo sapiens OX=9606 GN=SRP72 PE=1 SV=3	SRP72	0.0732411	0.946741	0.992207	0.382977	0.727528	0.998549	1.35391	0.281446	0.957385
O76094_ph620	SRP72_HUMAN Signal recognition particle subunit SRP72 OS=Homo sapiens OX=9606 GN=SRP72 PE=1 SV=3	SRP72	0.431761	0.483825	0.97064	0.734863	0.243177	0.998549	0.819064	0.244545	0.957385
O76094_ph620_ph621	SRP72_HUMAN Signal recognition particle subunit SRP72 OS=Homo sapiens OX=9606 GN=SRP72 PE=1 SV=3	SRP72	-0.104589	0.924463	0.992207	0.685286	0.537459	0.998549	-0.238973	0.828618	0.974701
O76094_ph620_ph624	SRP72_HUMAN Signal recognition particle subunit SRP72 OS=Homo sapiens OX=9606 GN=SRP72 PE=1 SV=3	SRP72	0.39758	0.707287	0.971971	0.178828	0.86558	0.998549	-0.430855	0.684205	0.961388
O76094_ph620_ph625	SRP72_HUMAN Signal recognition particle subunit SRP72 OS=Homo sapiens OX=9606 GN=SRP72 PE=1 SV=3	SRP72	0.142552	0.892715	0.98835	0.396172	0.708466	0.998549	-0.258036	0.807285	0.974651
O76094_ph620_ph635	SRP72_HUMAN Signal recognition particle subunit SRP72 OS=Homo sapiens OX=9606 GN=SRP72 PE=1 SV=3	SRP72	-0.154884	0.856774	0.98233	0.460931	0.552388	0.998549	0.860988	0.330429	0.957385
O76094_ph621	SRP72_HUMAN Signal recognition particle subunit SRP72 OS=Homo sapiens OX=9606 GN=SRP72 PE=1 SV=3	SRP72	1.08058	0.128032	0.97064	0.368359	0.586003	0.998549	0.594976	0.434806	0.957385
O76094_ph621_ph624	SRP72_HUMAN Signal recognition particle subunit SRP72 OS=Homo sapiens OX=9606 GN=SRP72 PE=1 SV=3	SRP72	0.246056	0.823052	0.979814	0.219705	0.841705	0.998549	-0.389152	0.72398	0.961826
O76094_ph621_ph625	SRP72_HUMAN Signal recognition particle subunit SRP72 OS=Homo sapiens OX=9606 GN=SRP72 PE=1 SV=3	SRP72	0.0299933	0.978026	0.995452	0.514372	0.638142	0.998549	-0.222006	0.83858	0.974762
O76094_ph621_ph630	SRP72_HUMAN Signal recognition particle subunit SRP72 OS=Homo sapiens OX=9606 GN=SRP72 PE=1 SV=3	SRP72	0.196276	0.862376	0.982621	0.321825	0.77645	0.998549	-0.393758	0.728487	0.962555
O76094_ph621_ph637	SRP72_HUMAN Signal recognition particle subunit SRP72 OS=Homo sapiens OX=9606 GN=SRP72 PE=1 SV=3	SRP72	0.49135	0.625835	0.97068	0.374923	0.709201	0.998549	0.795471	0.482803	0.957385
O76094_ph630	SRP72_HUMAN Signal recognition particle subunit SRP72 OS=Homo sapiens OX=9606 GN=SRP72 PE=1 SV=3	SRP72	-0.0954548	0.888959	0.987754	0.227668	0.710511	0.998549	0.339138	0.621894	0.957385
O76094_ph630_ph633	SRP72_HUMAN Signal recognition particle subunit SRP72 OS=Homo sapiens OX=9606 GN=SRP72 PE=1 SV=3	SRP72	-1.5793	0.113304	0.97064	0.110681	0.902656	0.998549	0.00554732	0.996131	0.999757
O76094_ph633_ph635	SRP72_HUMAN Signal recognition particle subunit SRP72 OS=Homo sapiens OX=9606 GN=SRP72 PE=1 SV=3	SRP72	-0.953406	0.300549	0.97064	0.0750471	0.925355	0.998549	1.26977	0.176596	0.957385
O76094_ph637_ph638	SRP72_HUMAN Signal recognition particle subunit SRP72 OS=Homo sapiens OX=9606 GN=SRP72 PE=1 SV=3	SRP72	-1.23544	0.0426697	0.97064	0.581293	0.250026	0.998549	1.36518	0.0281216	0.957385
O76094_ph639	SRP72_HUMAN Signal recognition particle subunit SRP72 OS=Homo sapiens OX=9606 GN=SRP72 PE=1 SV=3	SRP72	Inf	NA	0	#NAME?	NA	0	#NAME?	NA	0
O94761_ph251	RECQ4_HUMAN ATP-dependent DNA helicase Q4 OS=Homo sapiens OX=9606 GN=RECQL4 PE=1 SV=2	RECQ4	0.205822	0.437354	0.97064	-0.213132	0.421899	0.998549	-0.395343	0.197831	0.957385
O94761_ph27	RECQ4_HUMAN ATP-dependent DNA helicase Q4 OS=Homo sapiens OX=9606 GN=RECQL4 PE=1 SV=2	RECQ4	Inf	NA	0	#NAME?	NA	0	-0.142971	0.689738	0.961388
O94761_ph323	RECQ4_HUMAN ATP-dependent DNA helicase Q4 OS=Homo sapiens OX=9606 GN=RECQL4 PE=1 SV=2	RECQ4	-0.968382	0.0732246	0.97064	0.143373	0.74519	0.998549	0.0638179	0.910098	0.986238
O94762_ph488_ph491	RECQ5_HUMAN ATP-dependent DNA helicase Q5 OS=Homo sapiens OX=9606 GN=RECQL5 PE=1 SV=2	RECQ5	-0.380559	0.339484	0.97064	0.0206233	0.952245	0.998549	0.137478	0.724624	0.961826
O94762_ph815	RECQ5_HUMAN ATP-dependent DNA helicase Q5 OS=Homo sapiens OX=9606 GN=RECQL5 PE=1 SV=2	RECQ5	-0.121669	0.2899	0.97064	0.277511	0.0172569	0.665677	0.140713	0.225271	0.957385
O94763_ph372	RMP_HUMAN Unconventional prefoldin RPB5 interactor 1 OS=Homo sapiens OX=9606 GN=URI1 PE=1 SV=3	RMP	1.21457	0.022369	0.97064	-0.317692	0.509772	0.998549	-0.413203	0.394002	0.957385
O94763_ph373	RMP_HUMAN Unconventional prefoldin RPB5 interactor 1 OS=Homo sapiens OX=9606 GN=URI1 PE=1 SV=3	RMP	0.820271	0.189219	0.97064	-0.15377	0.799145	0.998549	-0.340399	0.575142	0.957385
O94763_ph440	RMP_HUMAN Unconventional prefoldin RPB5 interactor 1 OS=Homo sapiens OX=9606 GN=URI1 PE=1 SV=3	RMP	Inf	NA	0	#NAME?	NA	0	#NAME?	NA	0
O94763_ph442	RMP_HUMAN Unconventional prefoldin RPB5 interactor 1 OS=Homo sapiens OX=9606 GN=URI1 PE=1 SV=3	RMP	Inf	NA	0	#NAME?	NA	0	-0.855969	NA	NA
O94763_ph5	RMP_HUMAN Unconventional prefoldin RPB5 interactor 1 OS=Homo sapiens OX=9606 GN=URI1 PE=1 SV=3	RMP	0.15397	0.855631	0.982014	-0.31946	0.652379	0.998549	0.195192	0.818127	0.974701
O94776_ph433	MTA2_HUMAN Metastasis-associated protein MTA2 OS=Homo sapiens OX=9606 GN=MTA2 PE=1 SV=1	MTA2	-0.173718	0.380802	0.97064	0.00715808	0.967063	0.998549	0.237391	0.239589	0.957385
O94776_ph435	MTA2_HUMAN Metastasis-associated protein MTA2 OS=Homo sapiens OX=9606 GN=MTA2 PE=1 SV=1	MTA2	-0.185962	0.369628	0.97064	0.131987	0.473133	0.998549	0.302681	0.157228	0.957385
O94776_ph534	MTA2_HUMAN Metastasis-associated protein MTA2 OS=Homo sapiens OX=9606 GN=MTA2 PE=1 SV=1	MTA2	0.0276221	0.950582	0.992712	0.3666	0.338083	0.998549	-0.557449	0.168268	0.957385
O94782_ph327	UBP1_HUMAN Ubiquitin carboxyl-terminal hydrolase 1 OS=Homo sapiens OX=9606 GN=USP1 PE=1 SV=1	UBP1	#NAME?	NA	0	Inf	NA	0	NA	NA	NA
O94782_ph475	UBP1_HUMAN Ubiquitin carboxyl-terminal hydrolase 1 OS=Homo sapiens OX=9606 GN=USP1 PE=1 SV=1	UBP1	0.0250044	0.918699	0.992082	#NAME?	NA	0	-0.431642	0.115774	0.957385
O94782_ph67	UBP1_HUMAN Ubiquitin carboxyl-terminal hydrolase 1 OS=Homo sapiens OX=9606 GN=USP1 PE=1 SV=1	UBP1	-0.170935	0.481324	0.97064	0.188829	0.44102	0.998549	-0.255824	0.246755	0.957385
O94782_ph7	UBP1_HUMAN Ubiquitin carboxyl-terminal hydrolase 1 OS=Homo sapiens OX=9606 GN=USP1 PE=1 SV=1	UBP1	-0.567638	0.485399	0.97064	-0.450593	0.459981	0.998549	-0.288248	0.652037	0.961388
O94804_ph438	STK10_HUMAN Serine/threonine-protein kinase 10 OS=Homo sapiens OX=9606 GN=STK10 PE=1 SV=1	STK10	0.136678	0.762955	0.973672	0.228211	0.615684	0.998549	-0.0883039	0.845344	0.974762
O94804_ph448_ph454	STK10_HUMAN Serine/threonine-protein kinase 10 OS=Homo sapiens OX=9606 GN=STK10 PE=1 SV=1	STK10	-0.365309	0.216089	0.97064	0.0340994	0.904342	0.998549	-0.490409	0.106681	0.957385
O94804_ph450	STK10_HUMAN Serine/threonine-protein kinase 10 OS=Homo sapiens OX=9606 GN=STK10 PE=1 SV=1	STK10	0.251996	0.405929	0.97064	-0.171759	0.567393	0.998549	-0.239518	0.47245	0.957385
O94804_ph450_ph454	STK10_HUMAN Serine/threonine-protein kinase 10 OS=Homo sapiens OX=9606 GN=STK10 PE=1 SV=1	STK10	-0.263076	0.354079	0.97064	-0.2398	0.354755	0.998549	-0.195894	0.485393	0.957385
O94804_ph454	STK10_HUMAN Serine/threonine-protein kinase 10 OS=Homo sapiens OX=9606 GN=STK10 PE=1 SV=1	STK10	0.159594	0.499417	0.97064	0.0784961	0.67317	0.998549	-0.137026	0.47288	0.957385
O94804_ph952	STK10_HUMAN Serine/threonine-protein kinase 10 OS=Homo sapiens OX=9606 GN=STK10 PE=1 SV=1	STK10	0.359629	0.444555	0.97064	0.37253	0.428774	0.998549	-0.245631	0.599302	0.957385
O94806_ph41	KPCD3_HUMAN Serine/threonine-protein kinase D3 OS=Homo sapiens OX=9606 GN=PRKD3 PE=1 SV=1	KPCD3	-0.402527	0.382988	0.97064	0.175513	0.676873	0.998549	0.181062	0.724859	0.961826
O94806_ph44	KPCD3_HUMAN Serine/threonine-protein kinase D3 OS=Homo sapiens OX=9606 GN=PRKD3 PE=1 SV=1	KPCD3	-0.667521	0.078184	0.97064	-0.297586	0.224586	0.998549	0.124007	0.641952	0.960996
O94808_ph244	GFPT2_HUMAN Glutamine--fructose-6-phosphate aminotransferase [isomerizing] 2 OS=Homo sapiens OX=9606 GN=GFPT2 PE=1 SV=3	GFPT2	0.433338	0.276881	0.97064	-0.665994	0.125365	0.980351	-0.620113	0.146247	0.957385
O94808_ph245	GFPT2_HUMAN Glutamine--fructose-6-phosphate aminotransferase [isomerizing] 2 OS=Homo sapiens OX=9606 GN=GFPT2 PE=1 SV=3	GFPT2	0.0658764	0.713669	0.971971	-0.568092	0.0455184	0.796516	#NAME?	NA	0
O94811_ph160	TPPP_HUMAN Tubulin polymerization-promoting protein OS=Homo sapiens OX=9606 GN=TPPP PE=1 SV=1	TPPP	0.777492	0.080096	0.97064	0.235224	0.575579	0.998549	0.0767949	0.854171	0.976165
O94811_ph18	TPPP_HUMAN Tubulin polymerization-promoting protein OS=Homo sapiens OX=9606 GN=TPPP PE=1 SV=1	TPPP	0.340263	0.597532	0.97064	-0.377397	0.482446	0.998549	-0.0509641	0.925344	0.988506
O94811_ph32	TPPP_HUMAN Tubulin polymerization-promoting protein OS=Homo sapiens OX=9606 GN=TPPP PE=1 SV=1	TPPP	0.604099	0.0744874	0.97064	-0.0880163	0.781975	0.998549	-0.243513	0.44839	0.957385
O94819_ph107	KBTBB_HUMAN Kelch repeat and BTB domain-containing protein 11 OS=Homo sapiens OX=9606 GN=KBTBD11 PE=1 SV=1	KBTBB	-0.203878	0.456238	0.97064	0.33755	0.229552	0.998549	0.450921	0.119193	0.957385
O94819_ph310_ph314	KBTBB_HUMAN Kelch repeat and BTB domain-containing protein 11 OS=Homo sapiens OX=9606 GN=KBTBD11 PE=1 SV=1	KBTBB	-0.268312	0.569966	0.97064	-0.001902	0.996354	0.999699	-0.0593718	0.899238	0.98561
O94819_ph314	KBTBB_HUMAN Kelch repeat and BTB domain-containing protein 11 OS=Homo sapiens OX=9606 GN=KBTBD11 PE=1 SV=1	KBTBB	0.0235864	0.881643	0.986519	0.0398222	0.802104	0.998549	-0.047487	0.815954	0.974701
O94826_ph85	TOM70_HUMAN Mitochondrial import receptor subunit TOM70 OS=Homo sapiens OX=9606 GN=TOMM70 PE=1 SV=1	TOM70	0.31938	0.469466	0.97064	0.0556996	0.898599	0.998549	-0.323931	0.46329	0.957385
O94826_ph91	TOM70_HUMAN Mitochondrial import receptor subunit TOM70 OS=Homo sapiens OX=9606 GN=TOMM70 PE=1 SV=1	TOM70	0.323638	0.552407	0.97064	0.170719	0.752757	0.998549	-0.477381	0.38464	0.957385
O94842_ph175_ph182	TOX4_HUMAN TOX high mobility group box family member 4 OS=Homo sapiens OX=9606 GN=TOX4 PE=1 SV=1	TOX4	0.0525937	0.786378	0.974555	0.107058	0.583206	0.998549	0.0735404	0.734897	0.962555
O94842_ph176_ph178_ph182	TOX4_HUMAN TOX high mobility group box family member 4 OS=Homo sapiens OX=9606 GN=TOX4 PE=1 SV=1	TOX4	-0.344396	0.393219	0.97064	0.140174	0.689427	0.998549	0.290791	0.570873	0.957385
O94842_ph176_ph181_ph182	TOX4_HUMAN TOX high mobility group box family member 4 OS=Homo sapiens OX=9606 GN=TOX4 PE=1 SV=1	TOX4	-0.480735	0.232233	0.97064	0.363776	0.302174	0.998549	0.133323	0.729262	0.962555
O94842_ph178	TOX4_HUMAN TOX high mobility group box family member 4 OS=Homo sapiens OX=9606 GN=TOX4 PE=1 SV=1	TOX4	0.379341	0.163488	0.97064	0.252464	0.340447	0.998549	0.330888	0.267824	0.957385
O94842_ph180	TOX4_HUMAN TOX high mobility group box family member 4 OS=Homo sapiens OX=9606 GN=TOX4 PE=1 SV=1	TOX4	-0.390149	0.253885	0.97064	0.188652	0.412538	0.998549	0.304216	0.253527	0.957385
O94851_ph515	MICA2_HUMAN [F-actin]-monooxygenase MICAL2 OS=Homo sapiens OX=9606 GN=MICAL2 PE=1 SV=1	MICA2	-0.253616	NA	NA	-0.0752336	NA	NA	-0.592241	NA	NA
O94854_ph458	K0754_HUMAN Uncharacterized protein KIAA0754 OS=Homo sapiens OX=9606 GN=KIAA0754 PE=2 SV=4	K0754	Inf	NA	0	-0.252435	0.432752	0.998549	-0.345955	0.313563	0.957385
O94868_ph681	FCSD2_HUMAN F-BAR and double SH3 domains protein 2 OS=Homo sapiens OX=9606 GN=FCHSD2 PE=1 SV=3	FCSD2	-0.47502	0.374334	0.97064	0.264431	0.610602	0.998549	0.291811	0.642347	0.961007
O94868_ph683	FCSD2_HUMAN F-BAR and double SH3 domains protein 2 OS=Homo sapiens OX=9606 GN=FCHSD2 PE=1 SV=3	FCSD2	0.030946	0.964834	0.993385	0.121536	0.826883	0.998549	0.241524	0.721943	0.961388
O94876_ph134	TMCC1_HUMAN Transmembrane and coiled-coil domains protein 1 OS=Homo sapiens OX=9606 GN=TMCC1 PE=1 SV=3	TMCC1	-0.326846	NA	NA	#NAME?	NA	0	#NAME?	NA	0
O94876_ph382	TMCC1_HUMAN Transmembrane and coiled-coil domains protein 1 OS=Homo sapiens OX=9606 GN=TMCC1 PE=1 SV=3	TMCC1	0.166651	0.731529	0.973522	-0.142476	0.769135	0.998549	-0.701843	0.163648	0.957385
O94880_ph280	PHF14_HUMAN PHD finger protein 14 OS=Homo sapiens OX=9606 GN=PHF14 PE=1 SV=2	PHF14	#NAME?	NA	0	Inf	NA	0	Inf	NA	0
O94880_ph287	PHF14_HUMAN PHD finger protein 14 OS=Homo sapiens OX=9606 GN=PHF14 PE=1 SV=2	PHF14	-0.447088	NA	NA	-0.39485	NA	NA	-0.279761	NA	NA
O94880_ph287_ph290	PHF14_HUMAN PHD finger protein 14 OS=Homo sapiens OX=9606 GN=PHF14 PE=1 SV=2	PHF14	0.101889	0.722745	0.972008	-0.212398	0.428309	0.998549	0.0456118	0.873243	0.980579
O94880_ph290	PHF14_HUMAN PHD finger protein 14 OS=Homo sapiens OX=9606 GN=PHF14 PE=1 SV=2	PHF14	0.0166887	0.975867	0.995384	-0.562996	0.324525	0.998549	#NAME?	NA	0
O94880_ph302	PHF14_HUMAN PHD finger protein 14 OS=Homo sapiens OX=9606 GN=PHF14 PE=1 SV=2	PHF14	0.180551	0.0437326	0.97064	-0.0145317	0.355341	0.998549	-0.0434247	0.131135	0.957385
O94880_ph530	PHF14_HUMAN PHD finger protein 14 OS=Homo sapiens OX=9606 GN=PHF14 PE=1 SV=2	PHF14	0.0494565	0.939641	0.992207	0.55723	0.400737	0.998549	-0.243926	0.738923	0.962555
O94880_ph835	PHF14_HUMAN PHD finger protein 14 OS=Homo sapiens OX=9606 GN=PHF14 PE=1 SV=2	PHF14	0.236389	0.451696	0.97064	-0.169301	0.539161	0.998549	0.370565	0.247694	0.957385
O94885_ph355	SASH1_HUMAN SAM and SH3 domain-containing protein 1 OS=Homo sapiens OX=9606 GN=SASH1 PE=1 SV=3	SASH1	0.338181	0.462682	0.97064	-0.177675	0.670141	0.998549	-0.342376	0.51687	0.957385
O94885_ph407	SASH1_HUMAN SAM and SH3 domain-containing protein 1 OS=Homo sapiens OX=9606 GN=SASH1 PE=1 SV=3	SASH1	-0.059473	0.594053	0.97064	-0.05158	0.643306	0.998549	-0.18906	0.141228	0.957385
O94885_ph442	SASH1_HUMAN SAM and SH3 domain-containing protein 1 OS=Homo sapiens OX=9606 GN=SASH1 PE=1 SV=3	SASH1	-0.266071	0.383394	0.97064	0.265873	0.383728	0.998549	0.00174944	0.995292	0.999695
O94885_ph486	SASH1_HUMAN SAM and SH3 domain-containing protein 1 OS=Homo sapiens OX=9606 GN=SASH1 PE=1 SV=3	SASH1	Inf	NA	0	-0.433491	0.568106	0.998549	-0.251689	0.736576	0.962555
O94885_ph507	SASH1_HUMAN SAM and SH3 domain-containing protein 1 OS=Homo sapiens OX=9606 GN=SASH1 PE=1 SV=3	SASH1	-0.131673	0.73298	0.973522	0.325585	0.354627	0.998549	0.262381	0.500409	0.957385
O94885_ph718	SASH1_HUMAN SAM and SH3 domain-containing protein 1 OS=Homo sapiens OX=9606 GN=SASH1 PE=1 SV=3	SASH1	-0.219792	0.67586	0.971971	0.216425	0.589419	0.998549	0.281522	0.500663	0.957385
O94885_ph721	SASH1_HUMAN SAM and SH3 domain-containing protein 1 OS=Homo sapiens OX=9606 GN=SASH1 PE=1 SV=3	SASH1	0.0744829	0.801922	0.976209	0.173846	0.56227	0.998549	0.148906	0.618481	0.957385
O94885_ph813	SASH1_HUMAN SAM and SH3 domain-containing protein 1 OS=Homo sapiens OX=9606 GN=SASH1 PE=1 SV=3	SASH1	-0.108819	0.680053	0.971971	0.372527	0.172398	0.998549	0.0924436	0.725842	0.961826
O94885_ph90	SASH1_HUMAN SAM and SH3 domain-containing protein 1 OS=Homo sapiens OX=9606 GN=SASH1 PE=1 SV=3	SASH1	0.256375	0.281542	0.97064	0.0579391	0.802737	0.998549	0.170975	0.513327	0.957385
O94887_ph22	FARP2_HUMAN FERM, ARHGEF and pleckstrin domain-containing protein 2 OS=Homo sapiens OX=9606 GN=FARP2 PE=1 SV=3	FARP2	#NAME?	NA	0	Inf	NA	0	Inf	NA	0
O94887_ph435	FARP2_HUMAN FERM, ARHGEF and pleckstrin domain-containing protein 2 OS=Homo sapiens OX=9606 GN=FARP2 PE=1 SV=3	FARP2	-0.438059	0.116565	0.97064	0.395759	0.113358	0.965792	0.38925	0.157874	0.957385
O94887_ph439	FARP2_HUMAN FERM, ARHGEF and pleckstrin domain-containing protein 2 OS=Homo sapiens OX=9606 GN=FARP2 PE=1 SV=3	FARP2	0.986403	0.0535709	0.97064	-0.438719	0.300911	0.998549	0.0454643	0.921687	0.988108
O94888_ph288	UBXN7_HUMAN UBX domain-containing protein 7 OS=Homo sapiens OX=9606 GN=UBXN7 PE=1 SV=2	UBXN7	-0.499992	0.110768	0.97064	0.531739	0.0972461	0.918445	-0.412634	0.0950555	0.957385
O94901_ph96	SUN1_HUMAN SUN domain-containing protein 1 OS=Homo sapiens OX=9606 GN=SUN1 PE=1 SV=3	SUN1	-0.276487	0.367147	0.97064	0.157832	0.560036	0.998549	-0.474764	0.0998519	0.957385
O94903_ph135	PLPHP_HUMAN Pyridoxal phosphate homeostasis protein OS=Homo sapiens OX=9606 GN=PLPBP PE=1 SV=1	PLPHP	-0.2742	0.599516	0.97064	-0.483685	0.316381	0.998549	-1.30686	0.0818325	0.957385
O94913_ph1520	PCF11_HUMAN Pre-mRNA cleavage complex 2 protein Pcf11 OS=Homo sapiens OX=9606 GN=PCF11 PE=1 SV=3	PCF11	-0.0835566	0.858828	0.982496	-0.217155	0.646258	0.998549	-0.634809	0.208063	0.957385
O94913_ph370	PCF11_HUMAN Pre-mRNA cleavage complex 2 protein Pcf11 OS=Homo sapiens OX=9606 GN=PCF11 PE=1 SV=3	PCF11	0.307325	NA	NA	-0.50119	NA	NA	#NAME?	NA	0
O94913_ph370_ph372	PCF11_HUMAN Pre-mRNA cleavage complex 2 protein Pcf11 OS=Homo sapiens OX=9606 GN=PCF11 PE=1 SV=3	PCF11	-0.0210054	0.964911	0.993385	0.159029	0.739633	0.998549	-0.351304	0.466589	0.957385
O94913_ph487	PCF11_HUMAN Pre-mRNA cleavage complex 2 protein Pcf11 OS=Homo sapiens OX=9606 GN=PCF11 PE=1 SV=3	PCF11	-0.0967256	0.703922	0.971971	-0.176401	0.453259	0.998549	0.152065	0.552624	0.957385
O94913_ph487_ph494	PCF11_HUMAN Pre-mRNA cleavage complex 2 protein Pcf11 OS=Homo sapiens OX=9606 GN=PCF11 PE=1 SV=3	PCF11	0.257725	0.653753	0.971137	0.138711	0.808699	0.998549	-0.54832	0.34653	0.957385
O94913_ph489	PCF11_HUMAN Pre-mRNA cleavage complex 2 protein Pcf11 OS=Homo sapiens OX=9606 GN=PCF11 PE=1 SV=3	PCF11	-0.202225	0.61482	0.97064	-0.203121	0.500973	0.998549	0.0868168	0.789916	0.971171
O94913_ph489_ph494	PCF11_HUMAN Pre-mRNA cleavage complex 2 protein Pcf11 OS=Homo sapiens OX=9606 GN=PCF11 PE=1 SV=3	PCF11	0.513898	0.405249	0.97064	0.0596415	0.921998	0.998549	-0.375922	0.540076	0.957385
O94913_ph494	PCF11_HUMAN Pre-mRNA cleavage complex 2 protein Pcf11 OS=Homo sapiens OX=9606 GN=PCF11 PE=1 SV=3	PCF11	-0.244086	0.652926	0.971137	0.145217	0.764238	0.998549	0.26646	0.623796	0.957385
O94913_ph509_ph511	PCF11_HUMAN Pre-mRNA cleavage complex 2 protein Pcf11 OS=Homo sapiens OX=9606 GN=PCF11 PE=1 SV=3	PCF11	0.0550742	0.897484	0.989222	0.0424125	0.920948	0.998549	-0.0297924	0.950275	0.992312
O94913_ph511	PCF11_HUMAN Pre-mRNA cleavage complex 2 protein Pcf11 OS=Homo sapiens OX=9606 GN=PCF11 PE=1 SV=3	PCF11	-0.0354759	0.859404	0.982621	0.406035	0.0423498	0.793693	0.177628	0.384199	0.957385
O94913_ph777	PCF11_HUMAN Pre-mRNA cleavage complex 2 protein Pcf11 OS=Homo sapiens OX=9606 GN=PCF11 PE=1 SV=3	PCF11	0.216971	0.535164	0.97064	-0.680294	0.0492468	0.808088	-0.614789	0.100981	0.957385
O94915_ph1908	FRYL_HUMAN Protein furry homolog-like OS=Homo sapiens OX=9606 GN=FRYL PE=1 SV=2	FRYL	0.474103	0.269235	0.97064	-0.789645	0.0858319	0.887819	#NAME?	NA	0
O94915_ph1914	FRYL_HUMAN Protein furry homolog-like OS=Homo sapiens OX=9606 GN=FRYL PE=1 SV=2	FRYL	-0.0285646	0.943596	0.992207	-0.264533	0.484456	0.998549	-0.727295	0.219713	0.957385
O94915_ph1915	FRYL_HUMAN Protein furry homolog-like OS=Homo sapiens OX=9606 GN=FRYL PE=1 SV=2	FRYL	-0.479704	0.424264	0.97064	-0.307152	0.460705	0.998549	-0.416977	0.45801	0.957385
O94915_ph1941	FRYL_HUMAN Protein furry homolog-like OS=Homo sapiens OX=9606 GN=FRYL PE=1 SV=2	FRYL	-0.0383902	0.875213	0.984534	-0.380017	0.138264	0.988731	-0.0982698	0.71979	0.961388
O94915_ph1957	FRYL_HUMAN Protein furry homolog-like OS=Homo sapiens OX=9606 GN=FRYL PE=1 SV=2	FRYL	-0.215691	NA	NA	-0.267159	NA	NA	-0.807621	NA	NA
O94915_ph1959	FRYL_HUMAN Protein furry homolog-like OS=Homo sapiens OX=9606 GN=FRYL PE=1 SV=2	FRYL	0.0084534	0.970777	0.993971	-0.0432461	0.834193	0.998549	0.0388019	0.866545	0.979598
O94915_ph1976	FRYL_HUMAN Protein furry homolog-like OS=Homo sapiens OX=9606 GN=FRYL PE=1 SV=2	FRYL	-0.208923	0.259284	0.97064	0.036013	0.822355	0.998549	-0.0264564	0.882631	0.982322
O94915_ph1978	FRYL_HUMAN Protein furry homolog-like OS=Homo sapiens OX=9606 GN=FRYL PE=1 SV=2	FRYL	-0.00532846	0.994249	0.999029	-0.17507	0.791495	0.998549	-0.978883	0.156526	0.957385
O94915_ph2272	FRYL_HUMAN Protein furry homolog-like OS=Homo sapiens OX=9606 GN=FRYL PE=1 SV=2	FRYL	0.0542112	0.847825	0.981379	-0.00840467	0.976185	0.998549	-0.417059	0.206202	0.957385
O94916_ph135	NFAT5_HUMAN Nuclear factor of activated T-cells 5 OS=Homo sapiens OX=9606 GN=NFAT5 PE=1 SV=1	NFAT5	Inf	NA	0	#NAME?	NA	0	-0.29086	NA	NA
O94916_ph560	NFAT5_HUMAN Nuclear factor of activated T-cells 5 OS=Homo sapiens OX=9606 GN=NFAT5 PE=1 SV=1	NFAT5	0.206058	0.509927	0.97064	-0.182108	0.51487	0.998549	-0.157679	0.61244	0.957385
O94916_ph561	NFAT5_HUMAN Nuclear factor of activated T-cells 5 OS=Homo sapiens OX=9606 GN=NFAT5 PE=1 SV=1	NFAT5	0.183751	0.698612	0.971971	-0.00418971	0.992094	0.99966	-0.315673	0.509115	0.957385
O94929_ph373	ABLM3_HUMAN Actin-binding LIM protein 3 OS=Homo sapiens OX=9606 GN=ABLIM3 PE=1 SV=3	ABLM3	0.0205886	0.952727	0.99302	-0.182729	0.601113	0.998549	-0.198962	0.603282	0.957385
O94929_ph388	ABLM3_HUMAN Actin-binding LIM protein 3 OS=Homo sapiens OX=9606 GN=ABLIM3 PE=1 SV=3	ABLM3	-0.263151	0.220356	0.97064	-0.18803	0.319103	0.998549	-0.149567	0.473212	0.957385
O94953_ph566	KDM4B_HUMAN Lysine-specific demethylase 4B OS=Homo sapiens OX=9606 GN=KDM4B PE=1 SV=4	KDM4B	0.258318	0.0764522	0.97064	-0.265204	0.0451562	0.796516	-0.328243	0.0324221	0.957385
O94964_ph1017	SOGA1_HUMAN Protein SOGA1 OS=Homo sapiens OX=9606 GN=SOGA1 PE=1 SV=2	SOGA1	0.516315	0.41198	0.97064	0.432904	0.440988	0.998549	0.610967	0.334617	0.957385
O94964_ph1303	SOGA1_HUMAN Protein SOGA1 OS=Homo sapiens OX=9606 GN=SOGA1 PE=1 SV=2	SOGA1	-0.227242	0.455856	0.97064	0.391864	0.16563	0.998549	0.49647	0.120973	0.957385
O94967_ph312	WDR47_HUMAN WD repeat-containing protein 47 OS=Homo sapiens OX=9606 GN=WDR47 PE=1 SV=1	WDR47	-1.01957	0.0273763	0.97064	0.132675	0.737587	0.998549	-0.380003	0.35681	0.957385
O94967_ph338	WDR47_HUMAN WD repeat-containing protein 47 OS=Homo sapiens OX=9606 GN=WDR47 PE=1 SV=1	WDR47	-0.439112	0.00421207	0.743403	0.268324	0.0202595	0.68532	0.435602	0.00435888	0.957385
O94967_ph339	WDR47_HUMAN WD repeat-containing protein 47 OS=Homo sapiens OX=9606 GN=WDR47 PE=1 SV=1	WDR47	-0.311427	0.385605	0.97064	0.121897	0.608437	0.998549	0.34762	0.22847	0.957385
O94972_ph450	TRI37_HUMAN E3 ubiquitin-protein ligase TRIM37 OS=Homo sapiens OX=9606 GN=TRIM37 PE=1 SV=2	TRI37	-0.113406	0.5951	0.97064	0.189257	0.332001	0.998549	0.125769	0.556423	0.957385
O94972_ph461	TRI37_HUMAN E3 ubiquitin-protein ligase TRIM37 OS=Homo sapiens OX=9606 GN=TRIM37 PE=1 SV=2	TRI37	0.616406	0.350981	0.97064	-0.599249	0.215368	0.998549	-0.545762	0.302678	0.957385
O94979_ph1163	SC31A_HUMAN Protein transport protein Sec31A OS=Homo sapiens OX=9606 GN=SEC31A PE=1 SV=3	SC31A	0.158103	0.687674	0.971971	0.0528261	0.880235	0.998549	-0.23383	0.508975	0.957385
O94979_ph1165	SC31A_HUMAN Protein transport protein Sec31A OS=Homo sapiens OX=9606 GN=SEC31A PE=1 SV=3	SC31A	0.242521	0.543019	0.97064	0.123699	0.727159	0.998549	-0.195283	0.583356	0.957385
O94979_ph799	SC31A_HUMAN Protein transport protein Sec31A OS=Homo sapiens OX=9606 GN=SEC31A PE=1 SV=3	SC31A	0.35622	0.495976	0.97064	0.333563	0.523313	0.998549	-0.268486	0.606426	0.957385
O94986_ph1461	CE152_HUMAN Centrosomal protein of 152 kDa OS=Homo sapiens OX=9606 GN=CEP152 PE=1 SV=4	CE152	-0.0905659	0.763828	0.973672	-0.214442	0.443325	0.998549	-0.267059	0.386074	0.957385
O94992_ph66	HEXI1_HUMAN Protein HEXIM1 OS=Homo sapiens OX=9606 GN=HEXIM1 PE=1 SV=1	HEXI1	0.986523	0.147257	0.97064	-0.0955001	0.874741	0.998549	-0.511489	0.32616	0.957385
O94992_ph69	HEXI1_HUMAN Protein HEXIM1 OS=Homo sapiens OX=9606 GN=HEXIM1 PE=1 SV=1	HEXI1	0.687307	0.415034	0.97064	-0.101776	0.899489	0.998549	-0.434646	0.596405	0.957385
O95049_ph159_ph164	ZO3_HUMAN Tight junction protein ZO-3 OS=Homo sapiens OX=9606 GN=TJP3 PE=1 SV=3	ZO3	-0.166589	0.641393	0.971137	-0.596087	0.0881975	0.892945	-0.0869616	0.807041	0.974604
O95049_ph164	ZO3_HUMAN Tight junction protein ZO-3 OS=Homo sapiens OX=9606 GN=TJP3 PE=1 SV=3	ZO3	0.040657	0.91812	0.992082	0.130212	0.742493	0.998549	-0.363253	0.366728	0.957385
O95049_ph164_ph169	ZO3_HUMAN Tight junction protein ZO-3 OS=Homo sapiens OX=9606 GN=TJP3 PE=1 SV=3	ZO3	-0.036815	0.918185	0.992082	-0.527042	0.131965	0.988495	-0.177787	0.622218	0.957385
O95049_ph203	ZO3_HUMAN Tight junction protein ZO-3 OS=Homo sapiens OX=9606 GN=TJP3 PE=1 SV=3	ZO3	-0.0606346	0.949517	0.992283	0.816325	0.40182	0.998549	-0.653891	0.54506	0.957385
O95049_ph319	ZO3_HUMAN Tight junction protein ZO-3 OS=Homo sapiens OX=9606 GN=TJP3 PE=1 SV=3	ZO3	-0.0851719	0.754162	0.973672	-0.3773	0.151598	0.998549	-0.376077	0.187709	0.957385
O95049_ph319_ph327	ZO3_HUMAN Tight junction protein ZO-3 OS=Homo sapiens OX=9606 GN=TJP3 PE=1 SV=3	ZO3	-0.432674	0.282907	0.97064	-0.172916	0.619673	0.998549	-0.303037	0.543771	0.957385
O95049_ph346	ZO3_HUMAN Tight junction protein ZO-3 OS=Homo sapiens OX=9606 GN=TJP3 PE=1 SV=3	ZO3	0.2409	0.314359	0.97064	-0.0656655	0.778661	0.998549	0.218572	0.410097	0.957385
O95049_ph591	ZO3_HUMAN Tight junction protein ZO-3 OS=Homo sapiens OX=9606 GN=TJP3 PE=1 SV=3	ZO3	0.0316945	0.900444	0.989372	-0.391509	0.1073	0.947713	-0.381358	0.155966	0.957385
O95071_ph1308	UBR5_HUMAN E3 ubiquitin-protein ligase UBR5 OS=Homo sapiens OX=9606 GN=UBR5 PE=1 SV=2	UBR5	#NAME?	NA	0	Inf	NA	0	NA	NA	NA
O95071_ph1549	UBR5_HUMAN E3 ubiquitin-protein ligase UBR5 OS=Homo sapiens OX=9606 GN=UBR5 PE=1 SV=2	UBR5	0.479362	0.0730652	0.97064	-0.0647014	0.796513	0.998549	-0.273622	0.285815	0.957385
O95071_ph2241	UBR5_HUMAN E3 ubiquitin-protein ligase UBR5 OS=Homo sapiens OX=9606 GN=UBR5 PE=1 SV=2	UBR5	Inf	NA	0	-0.399783	0.431997	0.998549	-0.536116	0.342336	0.957385
O95071_ph2483_ph2486	UBR5_HUMAN E3 ubiquitin-protein ligase UBR5 OS=Homo sapiens OX=9606 GN=UBR5 PE=1 SV=2	UBR5	-0.238912	0.460487	0.97064	-0.445177	0.189009	0.998549	-0.624353	0.0806462	0.957385
O95071_ph612	UBR5_HUMAN E3 ubiquitin-protein ligase UBR5 OS=Homo sapiens OX=9606 GN=UBR5 PE=1 SV=2	UBR5	#NAME?	NA	0	Inf	NA	0	NA	NA	NA
O95149_ph350	SPN1_HUMAN Snurportin-1 OS=Homo sapiens OX=9606 GN=SNUPN PE=1 SV=1	SPN1	-0.301741	0.0112661	0.967496	0.238983	0.0192197	0.677889	0.136017	0.192629	0.957385
O95149_ph75	SPN1_HUMAN Snurportin-1 OS=Homo sapiens OX=9606 GN=SNUPN PE=1 SV=1	SPN1	-0.13427	0.787894	0.974555	-0.157199	0.796847	0.998549	-0.105205	0.862465	0.97905
O95155_ph105	UBE4B_HUMAN Ubiquitin conjugation factor E4 B OS=Homo sapiens OX=9606 GN=UBE4B PE=1 SV=1	UBE4B	-0.0854837	0.604325	0.97064	-0.355486	0.0317011	0.755416	-0.0813692	0.62161	0.957385
O95155_ph79	UBE4B_HUMAN Ubiquitin conjugation factor E4 B OS=Homo sapiens OX=9606 GN=UBE4B PE=1 SV=1	UBE4B	-0.377981	0.547575	0.97064	0.367856	0.51159	0.998549	0.417857	0.506945	0.957385
O95155_ph79_ph88	UBE4B_HUMAN Ubiquitin conjugation factor E4 B OS=Homo sapiens OX=9606 GN=UBE4B PE=1 SV=1	UBE4B	-0.214085	0.459773	0.97064	0.123335	0.636889	0.998549	-0.0140295	0.960662	0.994317
O95155_ph803	UBE4B_HUMAN Ubiquitin conjugation factor E4 B OS=Homo sapiens OX=9606 GN=UBE4B PE=1 SV=1	UBE4B	-0.196628	0.413589	0.97064	0.381705	0.0938171	0.912244	-0.188542	0.381959	0.957385
O95155_ph87_ph88	UBE4B_HUMAN Ubiquitin conjugation factor E4 B OS=Homo sapiens OX=9606 GN=UBE4B PE=1 SV=1	UBE4B	-0.436907	0.126476	0.97064	0.106331	0.664085	0.998549	0.00301037	0.990996	0.998956
O95155_ph88	UBE4B_HUMAN Ubiquitin conjugation factor E4 B OS=Homo sapiens OX=9606 GN=UBE4B PE=1 SV=1	UBE4B	0.221261	0.731128	0.973522	0.373468	0.563727	0.998549	0.406297	0.574137	0.957385
O95197_ph30	RTN3_HUMAN Reticulon-3 OS=Homo sapiens OX=9606 GN=RTN3 PE=1 SV=2	RTN3	0.655446	0.524186	0.97064	0.411607	0.687748	0.998549	-1.10702	0.289001	0.957385
O95197_ph5_ph30	RTN3_HUMAN Reticulon-3 OS=Homo sapiens OX=9606 GN=RTN3 PE=1 SV=2	RTN3	#NAME?	NA	0	Inf	NA	0	NA	NA	NA
O95208_ph173	EPN2_HUMAN Epsin-2 OS=Homo sapiens OX=9606 GN=EPN2 PE=1 SV=3	EPN2	-0.104239	0.764349	0.973672	0.139399	0.656817	0.998549	0.13126	0.754157	0.965146
O95208_ph470	EPN2_HUMAN Epsin-2 OS=Homo sapiens OX=9606 GN=EPN2 PE=1 SV=3	EPN2	-0.32946	0.159646	0.97064	-0.201725	0.358454	0.998549	-0.208433	0.344091	0.957385
O95208_ph476	EPN2_HUMAN Epsin-2 OS=Homo sapiens OX=9606 GN=EPN2 PE=1 SV=3	EPN2	-0.205256	0.669519	0.971779	-0.539095	0.204842	0.998549	-1.50502	0.0209694	0.957385
O95208_ph486	EPN2_HUMAN Epsin-2 OS=Homo sapiens OX=9606 GN=EPN2 PE=1 SV=3	EPN2	-0.451664	0.192603	0.97064	-0.133212	0.65487	0.998549	-0.25815	0.443113	0.957385
O95218_ph114	ZRAB2_HUMAN Zinc finger Ran-binding domain-containing protein 2 OS=Homo sapiens OX=9606 GN=ZRANB2 PE=1 SV=2	ZRAB2	-0.280946	0.253365	0.97064	-0.13723	0.522997	0.998549	0.0611971	0.797135	0.973037
O95218_ph120	ZRAB2_HUMAN Zinc finger Ran-binding domain-containing protein 2 OS=Homo sapiens OX=9606 GN=ZRANB2 PE=1 SV=2	ZRAB2	0.442632	0.273282	0.97064	-0.0723358	0.8543	0.998549	0.321007	0.470755	0.957385
O95218_ph153	ZRAB2_HUMAN Zinc finger Ran-binding domain-containing protein 2 OS=Homo sapiens OX=9606 GN=ZRANB2 PE=1 SV=2	ZRAB2	0.336288	0.155724	0.97064	-0.0619839	0.780042	0.998549	0.15984	0.477665	0.957385
O95232_ph425	LC7L3_HUMAN Luc7-like protein 3 OS=Homo sapiens OX=9606 GN=LUC7L3 PE=1 SV=2	LC7L3	-0.168	0.639346	0.971137	-0.196168	0.539173	0.998549	-0.280225	0.438981	0.957385
O95232_ph431	LC7L3_HUMAN Luc7-like protein 3 OS=Homo sapiens OX=9606 GN=LUC7L3 PE=1 SV=2	LC7L3	-0.230435	0.587464	0.97064	-0.287239	0.45121	0.998549	-0.50407	0.248244	0.957385
O95235_ph532	KI20A_HUMAN Kinesin-like protein KIF20A OS=Homo sapiens OX=9606 GN=KIF20A PE=1 SV=1	KI20A	-0.299253	0.232571	0.97064	0.28022	0.209702	0.998549	-0.0150991	0.950139	0.992312
O95239_ph1126	KIF4A_HUMAN Chromosome-associated kinesin KIF4A OS=Homo sapiens OX=9606 GN=KIF4A PE=1 SV=3	KIF4A	-0.525728	0.0728348	0.97064	0.0526764	0.782004	0.998549	-0.220726	0.337049	0.957385
O95239_ph1225	KIF4A_HUMAN Chromosome-associated kinesin KIF4A OS=Homo sapiens OX=9606 GN=KIF4A PE=1 SV=3	KIF4A	0.267534	0.287654	0.97064	0.0449801	0.837046	0.998549	0.0897549	0.714214	0.961388
O95239_ph394	KIF4A_HUMAN Chromosome-associated kinesin KIF4A OS=Homo sapiens OX=9606 GN=KIF4A PE=1 SV=3	KIF4A	-0.0771218	0.790369	0.974555	-0.253203	0.33984	0.998549	-0.266592	0.367478	0.957385
O95239_ph799	KIF4A_HUMAN Chromosome-associated kinesin KIF4A OS=Homo sapiens OX=9606 GN=KIF4A PE=1 SV=3	KIF4A	-0.65775	0.0298599	0.97064	0.131969	0.518343	0.998549	-0.0461898	0.841099	0.974762
O95239_ph799_ph801	KIF4A_HUMAN Chromosome-associated kinesin KIF4A OS=Homo sapiens OX=9606 GN=KIF4A PE=1 SV=3	KIF4A	-0.310393	0.224943	0.97064	-0.351105	0.134271	0.988495	-0.291852	0.248906	0.957385
O95239_ph801	KIF4A_HUMAN Chromosome-associated kinesin KIF4A OS=Homo sapiens OX=9606 GN=KIF4A PE=1 SV=3	KIF4A	0.730891	0.00341367	0.726744	-0.408375	0.0384949	0.778937	0.125736	0.52668	0.957385
O95251_ph102	KAT7_HUMAN Histone acetyltransferase KAT7 OS=Homo sapiens OX=9606 GN=KAT7 PE=1 SV=1	KAT7	-0.199258	0.214301	0.97064	0.149569	0.291793	0.998549	0.162806	0.304023	0.957385
O95251_ph102_ph104	KAT7_HUMAN Histone acetyltransferase KAT7 OS=Homo sapiens OX=9606 GN=KAT7 PE=1 SV=1	KAT7	-0.272756	0.106537	0.97064	-0.189633	0.179551	0.998549	-0.359231	0.0489176	0.957385
O95251_ph104	KAT7_HUMAN Histone acetyltransferase KAT7 OS=Homo sapiens OX=9606 GN=KAT7 PE=1 SV=1	KAT7	-0.15099	0.184212	0.97064	0.0590772	0.546038	0.998549	0.0532735	0.625666	0.957385
O95251_ph162	KAT7_HUMAN Histone acetyltransferase KAT7 OS=Homo sapiens OX=9606 GN=KAT7 PE=1 SV=1	KAT7	-0.189938	0.583792	0.97064	-0.051475	0.828438	0.998549	-0.604246	0.131255	0.957385
O95251_ph57	KAT7_HUMAN Histone acetyltransferase KAT7 OS=Homo sapiens OX=9606 GN=KAT7 PE=1 SV=1	KAT7	0.661237	0.364664	0.97064	0.124195	0.862671	0.998549	-1.07344	0.15122	0.957385
O95251_ph64	KAT7_HUMAN Histone acetyltransferase KAT7 OS=Homo sapiens OX=9606 GN=KAT7 PE=1 SV=1	KAT7	-0.0261543	0.943793	0.992207	0.0967006	0.794617	0.998549	0.187949	0.651831	0.961388
O95251_ph88	KAT7_HUMAN Histone acetyltransferase KAT7 OS=Homo sapiens OX=9606 GN=KAT7 PE=1 SV=1	KAT7	0.33084	0.62069	0.97064	0.508514	0.449826	0.998549	-0.604079	0.371513	0.957385
O95251_ph97_ph100_ph102	KAT7_HUMAN Histone acetyltransferase KAT7 OS=Homo sapiens OX=9606 GN=KAT7 PE=1 SV=1	KAT7	0.0592955	0.938026	0.992207	-0.643595	0.3406	0.998549	-0.951789	0.25037	0.957385
O95251_ph97_ph104	KAT7_HUMAN Histone acetyltransferase KAT7 OS=Homo sapiens OX=9606 GN=KAT7 PE=1 SV=1	KAT7	-0.34406	0.07785	0.97064	-0.137626	0.360949	0.998549	-0.149239	0.4916	0.957385
O95251_ph99_ph100_ph102	KAT7_HUMAN Histone acetyltransferase KAT7 OS=Homo sapiens OX=9606 GN=KAT7 PE=1 SV=1	KAT7	0.90514	0.157547	0.97064	-0.504835	0.390809	0.998549	-0.0228699	0.968143	0.996497
O95292_ph150	VAPB_HUMAN Vesicle-associated membrane protein-associated protein B/C OS=Homo sapiens OX=9606 GN=VAPB PE=1 SV=3	VAPB	Inf	NA	0	-0.130435	0.425337	0.998549	-0.550263	0.1423	0.957385
O95292_ph154_ph160	VAPB_HUMAN Vesicle-associated membrane protein-associated protein B/C OS=Homo sapiens OX=9606 GN=VAPB PE=1 SV=3	VAPB	-0.827831	NA	NA	#NAME?	NA	0	#NAME?	NA	0
O95292_ph158	VAPB_HUMAN Vesicle-associated membrane protein-associated protein B/C OS=Homo sapiens OX=9606 GN=VAPB PE=1 SV=3	VAPB	1.04987	0.00496014	0.782193	-0.261126	0.382073	0.998549	-0.725046	0.048366	0.957385
O95292_ph160	VAPB_HUMAN Vesicle-associated membrane protein-associated protein B/C OS=Homo sapiens OX=9606 GN=VAPB PE=1 SV=3	VAPB	0.099561	0.598097	0.97064	-0.164614	0.388697	0.998549	-0.110765	0.600595	0.957385
O95295_ph133	SNAPN_HUMAN SNARE-associated protein Snapin OS=Homo sapiens OX=9606 GN=SNAPIN PE=1 SV=1	SNAPN	-0.490316	0.373702	0.97064	0.812104	0.117079	0.969312	0.648228	0.247227	0.957385
O95295_ph14	SNAPN_HUMAN SNARE-associated protein Snapin OS=Homo sapiens OX=9606 GN=SNAPIN PE=1 SV=1	SNAPN	-0.0236737	0.972537	0.993971	0.293297	0.633734	0.998549	0.205862	0.765133	0.967609
O95297_ph210	MPZL1_HUMAN Myelin protein zero-like protein 1 OS=Homo sapiens OX=9606 GN=MPZL1 PE=1 SV=1	MPZL1	#NAME?	NA	0	NA	NA	NA	NA	NA	NA
O95297_ph219	MPZL1_HUMAN Myelin protein zero-like protein 1 OS=Homo sapiens OX=9606 GN=MPZL1 PE=1 SV=1	MPZL1	0.135146	0.74167	0.973672	0.244221	0.553464	0.998549	-0.260389	0.57174	0.957385
O95297_ph223	MPZL1_HUMAN Myelin protein zero-like protein 1 OS=Homo sapiens OX=9606 GN=MPZL1 PE=1 SV=1	MPZL1	-0.61305	0.47512	0.97064	0.260439	0.78267	0.998549	#NAME?	NA	0
O95297_ph263	MPZL1_HUMAN Myelin protein zero-like protein 1 OS=Homo sapiens OX=9606 GN=MPZL1 PE=1 SV=1	MPZL1	0.19423	0.520495	0.97064	0.176834	0.521578	0.998549	-0.255948	0.40168	0.957385
O95359_ph2072	TACC2_HUMAN Transforming acidic coiled-coil-containing protein 2 OS=Homo sapiens OX=9606 GN=TACC2 PE=1 SV=3	TACC2	0.184626	0.434727	0.97064	-0.340412	0.124372	0.978624	-0.205991	0.385271	0.957385
O95359_ph2226	TACC2_HUMAN Transforming acidic coiled-coil-containing protein 2 OS=Homo sapiens OX=9606 GN=TACC2 PE=1 SV=3	TACC2	0.417499	0.453524	0.97064	0.574068	0.256758	0.998549	0.275491	0.618276	0.957385
O95359_ph2314_ph2321	TACC2_HUMAN Transforming acidic coiled-coil-containing protein 2 OS=Homo sapiens OX=9606 GN=TACC2 PE=1 SV=3	TACC2	0.163869	0.796731	0.975122	0.597465	0.355875	0.998549	0.435741	0.542788	0.957385
O95359_ph2317	TACC2_HUMAN Transforming acidic coiled-coil-containing protein 2 OS=Homo sapiens OX=9606 GN=TACC2 PE=1 SV=3	TACC2	0.431469	0.336546	0.97064	0.274082	0.535778	0.998549	-0.159881	0.745346	0.962555
O95359_ph2317_ph2321	TACC2_HUMAN Transforming acidic coiled-coil-containing protein 2 OS=Homo sapiens OX=9606 GN=TACC2 PE=1 SV=3	TACC2	0.733027	0.446611	0.97064	0.216047	0.820667	0.998549	-0.921639	0.341755	0.957385
O95359_ph2321	TACC2_HUMAN Transforming acidic coiled-coil-containing protein 2 OS=Homo sapiens OX=9606 GN=TACC2 PE=1 SV=3	TACC2	Inf	NA	0	#NAME?	NA	0	#NAME?	NA	0
O95359_ph2359	TACC2_HUMAN Transforming acidic coiled-coil-containing protein 2 OS=Homo sapiens OX=9606 GN=TACC2 PE=1 SV=3	TACC2	-0.0087477	0.983932	0.997486	0.0590721	0.879208	0.998549	0.0100697	0.981504	0.997536
O95359_ph2367	TACC2_HUMAN Transforming acidic coiled-coil-containing protein 2 OS=Homo sapiens OX=9606 GN=TACC2 PE=1 SV=3	TACC2	0.0493733	0.72234	0.972008	-0.0168826	0.890674	0.998549	0.16348	0.25401	0.957385
O95359_ph2387	TACC2_HUMAN Transforming acidic coiled-coil-containing protein 2 OS=Homo sapiens OX=9606 GN=TACC2 PE=1 SV=3	TACC2	0.435315	0.504109	0.97064	0.113278	0.860858	0.998549	-0.65578	0.319521	0.957385
O95359_ph2390	TACC2_HUMAN Transforming acidic coiled-coil-containing protein 2 OS=Homo sapiens OX=9606 GN=TACC2 PE=1 SV=3	TACC2	0.490857	0.414243	0.97064	0.194757	0.743232	0.998549	-0.760067	0.214192	0.957385
O95359_ph2512	TACC2_HUMAN Transforming acidic coiled-coil-containing protein 2 OS=Homo sapiens OX=9606 GN=TACC2 PE=1 SV=3	TACC2	0.19798	0.214162	0.97064	0.0171584	0.898414	0.998549	0.227867	0.158344	0.957385
O95359_ph2557	TACC2_HUMAN Transforming acidic coiled-coil-containing protein 2 OS=Homo sapiens OX=9606 GN=TACC2 PE=1 SV=3	TACC2	-0.278093	0.438462	0.97064	0.0823174	0.762905	0.998549	0.0542862	0.847799	0.974884
O95359_ph2561	TACC2_HUMAN Transforming acidic coiled-coil-containing protein 2 OS=Homo sapiens OX=9606 GN=TACC2 PE=1 SV=3	TACC2	#NAME?	NA	0	Inf	NA	0	Inf	NA	0
O95359_ph2562	TACC2_HUMAN Transforming acidic coiled-coil-containing protein 2 OS=Homo sapiens OX=9606 GN=TACC2 PE=1 SV=3	TACC2	NA	NA	NA	Inf	NA	0	Inf	NA	0
O95359_ph2567	TACC2_HUMAN Transforming acidic coiled-coil-containing protein 2 OS=Homo sapiens OX=9606 GN=TACC2 PE=1 SV=3	TACC2	0.595213	0.345975	0.97064	0.132449	0.831115	0.998549	-0.711051	0.263702	0.957385
O95359_ph2569	TACC2_HUMAN Transforming acidic coiled-coil-containing protein 2 OS=Homo sapiens OX=9606 GN=TACC2 PE=1 SV=3	TACC2	0.574993	0.373644	0.97064	0.133653	0.833741	0.998549	-0.768132	0.240186	0.957385
O95361_ph16	TRI16_HUMAN Tripartite motif-containing protein 16 OS=Homo sapiens OX=9606 GN=TRIM16 PE=1 SV=3	TRI16	-0.216118	0.585156	0.97064	-0.559873	0.0949124	0.912244	0.190232	0.537557	0.957385
O95361_ph24	TRI16_HUMAN Tripartite motif-containing protein 16 OS=Homo sapiens OX=9606 GN=TRIM16 PE=1 SV=3	TRI16	-0.0264567	0.96897	0.993971	-0.849495	0.102733	0.933741	-0.00625694	0.990715	0.998956
O95361_ph38	TRI16_HUMAN Tripartite motif-containing protein 16 OS=Homo sapiens OX=9606 GN=TRIM16 PE=1 SV=3	TRI16	0.00387233	0.993333	0.999029	-0.559709	0.116078	0.969312	0.0175595	0.961777	0.994412
O95361_ph55	TRI16_HUMAN Tripartite motif-containing protein 16 OS=Homo sapiens OX=9606 GN=TRIM16 PE=1 SV=3	TRI16	-0.0414991	0.825932	0.980649	0.0165093	0.921999	0.998549	-0.01202	0.949151	0.992044
O95361_ph60	TRI16_HUMAN Tripartite motif-containing protein 16 OS=Homo sapiens OX=9606 GN=TRIM16 PE=1 SV=3	TRI16	-0.0414989	0.825933	0.980649	0.0165094	0.921999	0.998549	-0.0120197	0.949152	0.992044
O95365_ph337	ZBT7A_HUMAN Zinc finger and BTB domain-containing protein 7A OS=Homo sapiens OX=9606 GN=ZBTB7A PE=1 SV=1	ZBT7A	-0.0498908	0.795871	0.975122	0.142602	0.41316	0.998549	-0.00801273	0.966796	0.995936
O95365_ph526	ZBT7A_HUMAN Zinc finger and BTB domain-containing protein 7A OS=Homo sapiens OX=9606 GN=ZBTB7A PE=1 SV=1	ZBT7A	0.261147	0.617873	0.97064	0.136469	0.793604	0.998549	-0.526755	0.321404	0.957385
O95365_ph549	ZBT7A_HUMAN Zinc finger and BTB domain-containing protein 7A OS=Homo sapiens OX=9606 GN=ZBTB7A PE=1 SV=1	ZBT7A	0.282299	0.481797	0.97064	0.153952	0.699304	0.998549	-0.310997	0.43933	0.957385
O95382_ph957	M3K6_HUMAN Mitogen-activated protein kinase kinase kinase 6 OS=Homo sapiens OX=9606 GN=MAP3K6 PE=1 SV=3	M3K6	0.670322	0.270949	0.97064	0.182273	0.596631	0.998549	-0.074797	0.84635	0.974762
O95391_ph215	SLU7_HUMAN Pre-mRNA-splicing factor SLU7 OS=Homo sapiens OX=9606 GN=SLU7 PE=1 SV=2	SLU7	0.240089	0.751226	0.973672	-0.081251	0.914411	0.998549	-1.09648	0.162994	0.957385
O95394_ph62	AGM1_HUMAN Phosphoacetylglucosamine mutase OS=Homo sapiens OX=9606 GN=PGM3 PE=1 SV=1	AGM1	-0.137429	0.603219	0.97064	0.438406	0.152675	0.998549	-0.3625	0.248186	0.957385
O95394_ph64	AGM1_HUMAN Phosphoacetylglucosamine mutase OS=Homo sapiens OX=9606 GN=PGM3 PE=1 SV=1	AGM1	0.242441	0.565594	0.97064	0.408292	0.2869	0.998549	-0.481227	0.213928	0.957385
O95400_ph195	CD2B2_HUMAN CD2 antigen cytoplasmic tail-binding protein 2 OS=Homo sapiens OX=9606 GN=CD2BP2 PE=1 SV=1	CD2B2	0.603557	0.426844	0.97064	0.188124	0.802204	0.998549	-0.690829	0.364908	0.957385
O95402_ph7	MED26_HUMAN Mediator of RNA polymerase II transcription subunit 26 OS=Homo sapiens OX=9606 GN=MED26 PE=1 SV=2	MED26	NA	NA	NA	Inf	NA	0	Inf	NA	0
O95425_ph1225	SVIL_HUMAN Supervillin OS=Homo sapiens OX=9606 GN=SVIL PE=1 SV=2	SVIL	-0.20032	0.753736	0.973672	0.0340547	0.951996	0.998549	-0.022234	0.972159	0.997251
O95425_ph221	SVIL_HUMAN Supervillin OS=Homo sapiens OX=9606 GN=SVIL PE=1 SV=2	SVIL	0.464821	0.310075	0.97064	0.292256	0.517771	0.998549	0.213274	0.671313	0.961388
O95425_ph238	SVIL_HUMAN Supervillin OS=Homo sapiens OX=9606 GN=SVIL PE=1 SV=2	SVIL	-0.277068	0.195537	0.97064	-0.00174591	0.991466	0.99966	-0.339878	0.143238	0.957385
O95425_ph238_ph245	SVIL_HUMAN Supervillin OS=Homo sapiens OX=9606 GN=SVIL PE=1 SV=2	SVIL	NA	NA	NA	Inf	NA	0	NA	NA	NA
O95425_ph245	SVIL_HUMAN Supervillin OS=Homo sapiens OX=9606 GN=SVIL PE=1 SV=2	SVIL	0.404557	0.373831	0.97064	0.0721886	0.871823	0.998549	-0.219675	0.661692	0.961388
O95425_ph270	SVIL_HUMAN Supervillin OS=Homo sapiens OX=9606 GN=SVIL PE=1 SV=2	SVIL	0.283805	0.520524	0.97064	-0.376841	0.369566	0.998549	-0.203999	0.622495	0.957385
O95425_ph50	SVIL_HUMAN Supervillin OS=Homo sapiens OX=9606 GN=SVIL PE=1 SV=2	SVIL	-0.183895	0.729753	0.973522	0.140385	0.767922	0.998549	-0.10353	0.845473	0.974762
O95425_ph545	SVIL_HUMAN Supervillin OS=Homo sapiens OX=9606 GN=SVIL PE=1 SV=2	SVIL	0.225196	0.464569	0.97064	-0.151514	0.54212	0.998549	-0.26826	0.303967	0.957385
O95425_ph549	SVIL_HUMAN Supervillin OS=Homo sapiens OX=9606 GN=SVIL PE=1 SV=2	SVIL	-0.00159842	0.996984	0.999431	0.0219989	0.949222	0.998549	-0.309021	0.40302	0.957385
O95425_ph657	SVIL_HUMAN Supervillin OS=Homo sapiens OX=9606 GN=SVIL PE=1 SV=2	SVIL	#NAME?	NA	0	NA	NA	NA	Inf	NA	0
O95425_ph673	SVIL_HUMAN Supervillin OS=Homo sapiens OX=9606 GN=SVIL PE=1 SV=2	SVIL	-0.0881546	0.811636	0.978872	-0.298822	0.407795	0.998549	-0.17133	0.689974	0.961388
O95425_ph707	SVIL_HUMAN Supervillin OS=Homo sapiens OX=9606 GN=SVIL PE=1 SV=2	SVIL	-0.494051	0.193842	0.97064	-0.462446	0.18409	0.998549	-0.397661	0.28533	0.957385
O95425_ph907	SVIL_HUMAN Supervillin OS=Homo sapiens OX=9606 GN=SVIL PE=1 SV=2	SVIL	NA	NA	NA	NA	NA	NA	NA	NA	NA
O95425_ph961	SVIL_HUMAN Supervillin OS=Homo sapiens OX=9606 GN=SVIL PE=1 SV=2	SVIL	NA	NA	NA	NA	NA	NA	Inf	NA	0
O95429_ph179	BAG4_HUMAN BAG family molecular chaperone regulator 4 OS=Homo sapiens OX=9606 GN=BAG4 PE=1 SV=1	BAG4	0.144011	0.615177	0.97064	0.237888	0.410296	0.998549	-0.115199	0.68706	0.961388
O95453_ph163	PARN_HUMAN Poly(A)-specific ribonuclease PARN OS=Homo sapiens OX=9606 GN=PARN PE=1 SV=1	PARN	-0.856959	0.174012	0.97064	0.746773	0.183586	0.998549	0.532517	0.380942	0.957385
O95453_ph557	PARN_HUMAN Poly(A)-specific ribonuclease PARN OS=Homo sapiens OX=9606 GN=PARN PE=1 SV=1	PARN	0.14518	0.683886	0.971971	-1.02954	0.0076932	0.507663	-0.129404	0.716423	0.961388
O95453_ph619	PARN_HUMAN Poly(A)-specific ribonuclease PARN OS=Homo sapiens OX=9606 GN=PARN PE=1 SV=1	PARN	0.314215	0.496251	0.97064	0.422511	0.363722	0.998549	-0.169426	0.711927	0.961388
O95466_ph1031	FMNL1_HUMAN Formin-like protein 1 OS=Homo sapiens OX=9606 GN=FMNL1 PE=1 SV=3	FMNL1	-0.614641	0.0534251	0.97064	0.228652	0.375451	0.998549	0.633788	0.0478569	0.957385
O95466_ph184	FMNL1_HUMAN Formin-like protein 1 OS=Homo sapiens OX=9606 GN=FMNL1 PE=1 SV=3	FMNL1	0.272114	0.731215	0.973522	-0.21999	0.709711	0.998549	-1.11526	0.120806	0.957385
O95466_ph189	FMNL1_HUMAN Formin-like protein 1 OS=Homo sapiens OX=9606 GN=FMNL1 PE=1 SV=3	FMNL1	NA	NA	NA	NA	NA	NA	NA	NA	NA
O95466_ph624	FMNL1_HUMAN Formin-like protein 1 OS=Homo sapiens OX=9606 GN=FMNL1 PE=1 SV=3	FMNL1	-0.740919	NA	NA	-0.408242	NA	NA	#NAME?	NA	0
O95487_ph1224	SC24B_HUMAN Protein transport protein Sec24B OS=Homo sapiens OX=9606 GN=SEC24B PE=1 SV=2	SC24B	Inf	NA	0	#NAME?	NA	0	#NAME?	NA	0
O95544_ph48	NADK_HUMAN NAD kinase OS=Homo sapiens OX=9606 GN=NADK PE=1 SV=1	NADK	0.140107	0.442338	0.97064	0.0745308	0.680036	0.998549	-0.00301027	0.988069	0.998956
O95544_ph62	NADK_HUMAN NAD kinase OS=Homo sapiens OX=9606 GN=NADK PE=1 SV=1	NADK	0.265196	0.306268	0.97064	-0.44613	0.0376308	0.775038	-0.298524	0.163033	0.957385
O95544_ph64	NADK_HUMAN NAD kinase OS=Homo sapiens OX=9606 GN=NADK PE=1 SV=1	NADK	0.0395985	0.81063	0.978677	-0.567897	0.00330993	0.361562	-0.208968	0.225187	0.957385
O95573_ph683	ACSL3_HUMAN Long-chain-fatty-acid--CoA ligase 3 OS=Homo sapiens OX=9606 GN=ACSL3 PE=1 SV=3	ACSL3	0.306314	0.116077	0.97064	0.0492819	0.761587	0.998549	-0.113317	0.536116	0.957385
O95613_ph3246_ph3249_ph3252	PCNT_HUMAN Pericentrin OS=Homo sapiens OX=9606 GN=PCNT PE=1 SV=4	PCNT	0.259664	0.729802	0.973522	-0.361709	0.570608	0.998549	#NAME?	NA	0
O95628_ph301	CNOT4_HUMAN CCR4-NOT transcription complex subunit 4 OS=Homo sapiens OX=9606 GN=CNOT4 PE=1 SV=3	CNOT4	0.171817	NA	NA	#NAME?	NA	0	#NAME?	NA	0
O95628_ph324	CNOT4_HUMAN CCR4-NOT transcription complex subunit 4 OS=Homo sapiens OX=9606 GN=CNOT4 PE=1 SV=3	CNOT4	0.377122	0.369283	0.97064	0.403269	0.338103	0.998549	-0.292669	0.483203	0.957385
O95628_ph432	CNOT4_HUMAN CCR4-NOT transcription complex subunit 4 OS=Homo sapiens OX=9606 GN=CNOT4 PE=1 SV=3	CNOT4	0.132015	0.714078	0.971971	0.374982	0.153862	0.998549	0.230028	0.419571	0.957385
O95628_ph439	CNOT4_HUMAN CCR4-NOT transcription complex subunit 4 OS=Homo sapiens OX=9606 GN=CNOT4 PE=1 SV=3	CNOT4	Inf	NA	0	#NAME?	NA	0	0.0920626	NA	NA
O95639_ph200	CPSF4_HUMAN Cleavage and polyadenylation specificity factor subunit 4 OS=Homo sapiens OX=9606 GN=CPSF4 PE=1 SV=1	CPSF4	-0.00509518	0.959265	0.99302	-0.499558	0.00629978	0.469646	-0.184918	0.101503	0.957385
O95671_ph19	ASML_HUMAN Probable bifunctional dTTP/UTP pyrophosphatase/methyltransferase protein OS=Homo sapiens OX=9606 GN=ASMTL PE=1 SV=3	ASML	0.231468	0.50385	0.97064	-0.0164807	0.961639	0.998549	-0.202444	0.592153	0.957385
O95671_ph21	ASML_HUMAN Probable bifunctional dTTP/UTP pyrophosphatase/methyltransferase protein OS=Homo sapiens OX=9606 GN=ASMTL PE=1 SV=3	ASML	0.337135	0.581932	0.97064	-0.0710263	0.907028	0.998549	-0.185342	0.781177	0.969731
O95671_ph234	ASML_HUMAN Probable bifunctional dTTP/UTP pyrophosphatase/methyltransferase protein OS=Homo sapiens OX=9606 GN=ASMTL PE=1 SV=3	ASML	0.386391	0.409074	0.97064	0.300291	0.518746	0.998549	0.0696639	0.892572	0.984924
O95671_ph239	ASML_HUMAN Probable bifunctional dTTP/UTP pyrophosphatase/methyltransferase protein OS=Homo sapiens OX=9606 GN=ASMTL PE=1 SV=3	ASML	0.430931	0.304076	0.97064	0.234031	0.570618	0.998549	0.0697573	0.879046	0.981905
O95671_ph255	ASML_HUMAN Probable bifunctional dTTP/UTP pyrophosphatase/methyltransferase protein OS=Homo sapiens OX=9606 GN=ASMTL PE=1 SV=3	ASML	-0.308179	0.293383	0.97064	0.0357009	0.894152	0.998549	-0.0373695	0.894324	0.985227
O95674_ph21	CDS2_HUMAN Phosphatidate cytidylyltransferase 2 OS=Homo sapiens OX=9606 GN=CDS2 PE=1 SV=1	CDS2	0.0628696	0.917023	0.992082	0.201477	0.738972	0.998549	-0.308468	0.610986	0.957385
O95674_ph21_ph33	CDS2_HUMAN Phosphatidate cytidylyltransferase 2 OS=Homo sapiens OX=9606 GN=CDS2 PE=1 SV=1	CDS2	-0.229157	0.345644	0.97064	-0.20643	0.337158	0.998549	-0.32578	0.189721	0.957385
O95674_ph33	CDS2_HUMAN Phosphatidate cytidylyltransferase 2 OS=Homo sapiens OX=9606 GN=CDS2 PE=1 SV=1	CDS2	0.630123	0.267815	0.97064	-0.149013	0.788559	0.998549	-0.512913	0.363195	0.957385
O95677_ph361	EYA4_HUMAN Eyes absent homolog 4 OS=Homo sapiens OX=9606 GN=EYA4 PE=1 SV=2	EYA4	-0.462613	0.241073	0.97064	0.040186	0.906059	0.998549	-0.011936	0.980219	0.997536
O95684_ph143_ph160	FR1OP_HUMAN FGFR1 oncogene partner OS=Homo sapiens OX=9606 GN=FGFR1OP PE=1 SV=1	FR1OP	-0.266488	0.69258	0.971971	0.352158	0.560829	0.998549	0.156931	0.815465	0.974701
O95684_ph144_ph160	FR1OP_HUMAN FGFR1 oncogene partner OS=Homo sapiens OX=9606 GN=FGFR1OP PE=1 SV=1	FR1OP	1.89825	NA	NA	0.10743	NA	NA	#NAME?	NA	0
O95684_ph152_ph160	FR1OP_HUMAN FGFR1 oncogene partner OS=Homo sapiens OX=9606 GN=FGFR1OP PE=1 SV=1	FR1OP	-0.15654	0.837706	0.980909	-1.3218	0.0746188	0.861369	0.304825	0.690889	0.961388
O95684_ph156	FR1OP_HUMAN FGFR1 oncogene partner OS=Homo sapiens OX=9606 GN=FGFR1OP PE=1 SV=1	FR1OP	-0.0839372	0.896104	0.989118	-0.110935	0.834172	0.998549	-0.549571	0.476079	0.957385
O95684_ph156_ph160	FR1OP_HUMAN FGFR1 oncogene partner OS=Homo sapiens OX=9606 GN=FGFR1OP PE=1 SV=1	FR1OP	0.283521	0.415549	0.97064	0.105782	0.758167	0.998549	0.112945	0.768688	0.967979
O95684_ph160	FR1OP_HUMAN FGFR1 oncogene partner OS=Homo sapiens OX=9606 GN=FGFR1OP PE=1 SV=1	FR1OP	NA	NA	NA	Inf	NA	0	Inf	NA	0
O95685_ph46	PPR3D_HUMAN Protein phosphatase 1 regulatory subunit 3D OS=Homo sapiens OX=9606 GN=PPP1R3D PE=1 SV=1	PPR3D	0.391186	0.590891	0.97064	0.457513	0.530411	0.998549	-0.722194	0.327488	0.957385
O95696_ph1052_ph1055	BRD1_HUMAN Bromodomain-containing protein 1 OS=Homo sapiens OX=9606 GN=BRD1 PE=1 SV=1	BRD1	0.208326	0.618113	0.97064	0.166031	0.662567	0.998549	-0.104449	0.801021	0.973945
O95696_ph128	BRD1_HUMAN Bromodomain-containing protein 1 OS=Homo sapiens OX=9606 GN=BRD1 PE=1 SV=1	BRD1	0.319479	0.525915	0.97064	0.284456	0.517109	0.998549	0.394222	0.459141	0.957385
O95696_ph18	BRD1_HUMAN Bromodomain-containing protein 1 OS=Homo sapiens OX=9606 GN=BRD1 PE=1 SV=1	BRD1	-0.134355	0.512497	0.97064	-0.0535632	0.676114	0.998549	-0.623002	0.126782	0.957385
O95696_ph18_ph25	BRD1_HUMAN Bromodomain-containing protein 1 OS=Homo sapiens OX=9606 GN=BRD1 PE=1 SV=1	BRD1	-0.238191	0.388285	0.97064	0.202708	0.410783	0.998549	0.0714657	0.791767	0.972057
O95696_ph25	BRD1_HUMAN Bromodomain-containing protein 1 OS=Homo sapiens OX=9606 GN=BRD1 PE=1 SV=1	BRD1	-0.106117	NA	NA	-0.0732332	NA	NA	-0.0956504	NA	NA
O95696_ph486	BRD1_HUMAN Bromodomain-containing protein 1 OS=Homo sapiens OX=9606 GN=BRD1 PE=1 SV=1	BRD1	0.0539543	0.885085	0.987059	0.322541	0.34326	0.998549	-0.182104	0.587705	0.957385
O95696_ph801	BRD1_HUMAN Bromodomain-containing protein 1 OS=Homo sapiens OX=9606 GN=BRD1 PE=1 SV=1	BRD1	0.261131	0.482124	0.97064	0.0960461	0.794298	0.998549	-0.394564	0.294081	0.957385
O95696_ph803	BRD1_HUMAN Bromodomain-containing protein 1 OS=Homo sapiens OX=9606 GN=BRD1 PE=1 SV=1	BRD1	0.261469	0.48154	0.97064	0.0957073	0.794994	0.998549	-0.394903	0.293656	0.957385
O95696_ph804	BRD1_HUMAN Bromodomain-containing protein 1 OS=Homo sapiens OX=9606 GN=BRD1 PE=1 SV=1	BRD1	-0.100402	0.779776	0.974354	0.0997114	0.756299	0.998549	-0.392864	0.234752	0.957385
O95714_ph2928	HERC2_HUMAN E3 ubiquitin-protein ligase HERC2 OS=Homo sapiens OX=9606 GN=HERC2 PE=1 SV=2	HERC2	0.204885	0.393775	0.97064	0.205949	0.340187	0.998549	-0.016102	0.945545	0.991405
O95714_ph647	HERC2_HUMAN E3 ubiquitin-protein ligase HERC2 OS=Homo sapiens OX=9606 GN=HERC2 PE=1 SV=2	HERC2	0.692221	0.394665	0.97064	0.0592986	0.952142	0.998549	-0.0707699	0.929252	0.989423
O95747_ph325	OXSR1_HUMAN Serine/threonine-protein kinase OSR1 OS=Homo sapiens OX=9606 GN=OXSR1 PE=1 SV=1	OXSR1	0.0805274	0.870845	0.983609	0.583972	0.251608	0.998549	-0.253942	0.609963	0.957385
O95747_ph339	OXSR1_HUMAN Serine/threonine-protein kinase OSR1 OS=Homo sapiens OX=9606 GN=OXSR1 PE=1 SV=1	OXSR1	0.582537	0.27846	0.97064	0.0280233	0.957435	0.998549	-0.688273	0.204349	0.957385
O95757_ph545	HS74L_HUMAN Heat shock 70 kDa protein 4L OS=Homo sapiens OX=9606 GN=HSPA4L PE=1 SV=3	HS74L	0.369806	0.444154	0.97064	#NAME?	NA	0	#NAME?	NA	0
O95757_ph74	HS74L_HUMAN Heat shock 70 kDa protein 4L OS=Homo sapiens OX=9606 GN=HSPA4L PE=1 SV=3	HS74L	0.304767	0.292027	0.97064	-0.0417851	0.881429	0.998549	0.112718	0.717474	0.961388
O95758_ph56	PTBP3_HUMAN Polypyrimidine tract-binding protein 3 OS=Homo sapiens OX=9606 GN=PTBP3 PE=1 SV=2	PTBP3	0.277086	0.396227	0.97064	0.179843	0.578766	0.998549	-0.23559	0.468972	0.957385
O95758_ph58	PTBP3_HUMAN Polypyrimidine tract-binding protein 3 OS=Homo sapiens OX=9606 GN=PTBP3 PE=1 SV=2	PTBP3	0.293441	0.718708	0.971971	0.0964029	0.90559	0.998549	-0.859929	0.300296	0.957385
O95759_ph464	TBCD8_HUMAN TBC1 domain family member 8 OS=Homo sapiens OX=9606 GN=TBC1D8 PE=1 SV=3	TBCD8	Inf	NA	0	-0.0209714	NA	NA	#NAME?	NA	0
O95772_ph15	STR3N_HUMAN STARD3 N-terminal-like protein OS=Homo sapiens OX=9606 GN=STARD3NL PE=1 SV=1	STR3N	0.00875697	0.971383	0.993971	0.422735	0.106182	0.943806	-0.0402325	0.882865	0.982322
O95772_ph17_ph18_ph21	STR3N_HUMAN STARD3 N-terminal-like protein OS=Homo sapiens OX=9606 GN=STARD3NL PE=1 SV=1	STR3N	Inf	NA	0	#NAME?	NA	0	#NAME?	NA	0
O95772_ph18_ph21	STR3N_HUMAN STARD3 N-terminal-like protein OS=Homo sapiens OX=9606 GN=STARD3NL PE=1 SV=1	STR3N	0.163151	0.81454	0.979445	0.308808	0.621535	0.998549	0.230527	0.793379	0.972479
O95785_ph1006_ph1017	WIZ_HUMAN Protein Wiz OS=Homo sapiens OX=9606 GN=WIZ PE=1 SV=2	WIZ	-0.515089	NA	NA	#NAME?	NA	0	#NAME?	NA	0
O95785_ph1010_ph1017	WIZ_HUMAN Protein Wiz OS=Homo sapiens OX=9606 GN=WIZ PE=1 SV=2	WIZ	-0.192766	0.732193	0.973522	-0.16529	0.747751	0.998549	-0.623509	0.287101	0.957385
O95785_ph1012_ph1017	WIZ_HUMAN Protein Wiz OS=Homo sapiens OX=9606 GN=WIZ PE=1 SV=2	WIZ	-0.190869	0.73162	0.973522	-0.172109	0.734749	0.998549	-0.623789	0.28154	0.957385
O95785_ph1017	WIZ_HUMAN Protein Wiz OS=Homo sapiens OX=9606 GN=WIZ PE=1 SV=2	WIZ	-0.899625	0.577686	0.97064	#NAME?	NA	0	-0.78148	0.555088	0.957385
O95785_ph1094_ph1106	WIZ_HUMAN Protein Wiz OS=Homo sapiens OX=9606 GN=WIZ PE=1 SV=2	WIZ	0.717569	0.583503	0.97064	-2.47411	0.060589	0.838519	-0.754635	0.48382	0.957385
O95785_ph1106	WIZ_HUMAN Protein Wiz OS=Homo sapiens OX=9606 GN=WIZ PE=1 SV=2	WIZ	1.1074	0.329149	0.97064	-1.13545	0.267731	0.998549	-1.79528	0.130572	0.957385
O95785_ph1134	WIZ_HUMAN Protein Wiz OS=Homo sapiens OX=9606 GN=WIZ PE=1 SV=2	WIZ	0.155964	NA	NA	-0.17863	NA	NA	0.0497143	NA	NA
O95785_ph1146	WIZ_HUMAN Protein Wiz OS=Homo sapiens OX=9606 GN=WIZ PE=1 SV=2	WIZ	Inf	NA	0	#NAME?	NA	0	-0.323078	NA	NA
O95785_ph1151	WIZ_HUMAN Protein Wiz OS=Homo sapiens OX=9606 GN=WIZ PE=1 SV=2	WIZ	-1.21443	0.128732	0.97064	0.955483	0.130742	0.988495	1.17529	0.0923211	0.957385
O95785_ph1153	WIZ_HUMAN Protein Wiz OS=Homo sapiens OX=9606 GN=WIZ PE=1 SV=2	WIZ	-0.46053	0.283021	0.97064	0.490684	0.166032	0.998549	0.894564	0.0317205	0.957385
O95785_ph983	WIZ_HUMAN Protein Wiz OS=Homo sapiens OX=9606 GN=WIZ PE=1 SV=2	WIZ	#NAME?	NA	0	Inf	NA	0	Inf	NA	0
O95785_ph996	WIZ_HUMAN Protein Wiz OS=Homo sapiens OX=9606 GN=WIZ PE=1 SV=2	WIZ	NA	NA	NA	Inf	NA	0	Inf	NA	0
O95793_ph278	STAU1_HUMAN Double-stranded RNA-binding protein Staufen homolog 1 OS=Homo sapiens OX=9606 GN=STAU1 PE=1 SV=2	STAU1	0.0384253	0.924648	0.992207	0.336922	0.364095	0.998549	-0.291919	0.429239	0.957385
O95793_ph281	STAU1_HUMAN Double-stranded RNA-binding protein Staufen homolog 1 OS=Homo sapiens OX=9606 GN=STAU1 PE=1 SV=2	STAU1	0.074567	0.695408	0.971971	0.0182617	0.914312	0.998549	0.300152	0.135803	0.957385
O95810_ph284	CAVN2_HUMAN Caveolae-associated protein 2 OS=Homo sapiens OX=9606 GN=CAVIN2 PE=1 SV=3	CAVN2	-0.0876877	0.800767	0.976003	0.487152	0.136612	0.988731	-0.0976584	0.753549	0.965014
O95810_ph284_ph293	CAVN2_HUMAN Caveolae-associated protein 2 OS=Homo sapiens OX=9606 GN=CAVIN2 PE=1 SV=3	CAVN2	-0.12544	0.6368	0.971137	0.157671	0.55404	0.998549	0.0456393	0.877308	0.981277
O95810_ph287_ph293	CAVN2_HUMAN Caveolae-associated protein 2 OS=Homo sapiens OX=9606 GN=CAVIN2 PE=1 SV=3	CAVN2	-0.226178	0.432385	0.97064	0.284914	0.326322	0.998549	0.342291	0.293052	0.957385
O95810_ph288	CAVN2_HUMAN Caveolae-associated protein 2 OS=Homo sapiens OX=9606 GN=CAVIN2 PE=1 SV=3	CAVN2	0.130684	0.598967	0.97064	0.352847	0.169273	0.998549	-0.12986	0.601248	0.957385
O95810_ph288_ph293	CAVN2_HUMAN Caveolae-associated protein 2 OS=Homo sapiens OX=9606 GN=CAVIN2 PE=1 SV=3	CAVN2	-0.213781	0.600085	0.97064	0.279944	0.494038	0.998549	-0.226069	0.579538	0.957385
O95810_ph293	CAVN2_HUMAN Caveolae-associated protein 2 OS=Homo sapiens OX=9606 GN=CAVIN2 PE=1 SV=3	CAVN2	0.472075	0.276357	0.97064	0.227703	0.592929	0.998549	-0.0362283	0.931841	0.98996
O95816_ph20	BAG2_HUMAN BAG family molecular chaperone regulator 2 OS=Homo sapiens OX=9606 GN=BAG2 PE=1 SV=1	BAG2	Inf	NA	0	#NAME?	NA	0	-0.376709	0.0930454	0.957385
O95817_ph134	BAG3_HUMAN BAG family molecular chaperone regulator 3 OS=Homo sapiens OX=9606 GN=BAG3 PE=1 SV=3	BAG3	0.0526476	0.927678	0.992207	0.100607	0.862357	0.998549	-0.469093	0.424496	0.957385
O95817_ph136	BAG3_HUMAN BAG family molecular chaperone regulator 3 OS=Homo sapiens OX=9606 GN=BAG3 PE=1 SV=3	BAG3	-0.237	0.405658	0.97064	-0.057883	0.836994	0.998549	-0.210423	0.459039	0.957385
O95817_ph171	BAG3_HUMAN BAG family molecular chaperone regulator 3 OS=Homo sapiens OX=9606 GN=BAG3 PE=1 SV=3	BAG3	0.337859	0.61297	0.97064	0.250395	0.707052	0.998549	0.369598	0.620561	0.957385
O95817_ph173	BAG3_HUMAN BAG family molecular chaperone regulator 3 OS=Homo sapiens OX=9606 GN=BAG3 PE=1 SV=3	BAG3	0.349232	0.604939	0.97064	0.256327	0.703425	0.998549	0.378883	0.615562	0.957385
O95817_ph194	BAG3_HUMAN BAG family molecular chaperone regulator 3 OS=Homo sapiens OX=9606 GN=BAG3 PE=1 SV=3	BAG3	-0.384939	0.326234	0.97064	0.302602	0.432975	0.998549	-0.81571	0.113891	0.957385
O95817_ph195	BAG3_HUMAN BAG family molecular chaperone regulator 3 OS=Homo sapiens OX=9606 GN=BAG3 PE=1 SV=3	BAG3	-0.197624	0.684456	0.971971	-0.0141211	0.973714	0.998549	-0.296947	0.597097	0.957385
O95817_ph274_ph275_ph283_ph289	BAG3_HUMAN BAG family molecular chaperone regulator 3 OS=Homo sapiens OX=9606 GN=BAG3 PE=1 SV=3	BAG3	-0.533332	0.0776222	0.97064	0.222355	0.375713	0.998549	0.334836	0.24525	0.957385
O95817_ph274_ph275_ph284_ph289	BAG3_HUMAN BAG family molecular chaperone regulator 3 OS=Homo sapiens OX=9606 GN=BAG3 PE=1 SV=3	BAG3	-0.370981	0.532555	0.97064	0.160555	0.761037	0.998549	-0.583413	0.281336	0.957385
O95817_ph275	BAG3_HUMAN BAG family molecular chaperone regulator 3 OS=Homo sapiens OX=9606 GN=BAG3 PE=1 SV=3	BAG3	0.134588	0.560321	0.97064	-0.204118	0.381191	0.998549	-0.377234	0.117762	0.957385
O95817_ph275_ph279	BAG3_HUMAN BAG family molecular chaperone regulator 3 OS=Homo sapiens OX=9606 GN=BAG3 PE=1 SV=3	BAG3	-0.0433718	0.942372	0.992207	-0.222179	0.711867	0.998549	-1.04906	0.0980036	0.957385
O95817_ph275_ph279_ph285_ph289	BAG3_HUMAN BAG family molecular chaperone regulator 3 OS=Homo sapiens OX=9606 GN=BAG3 PE=1 SV=3	BAG3	-0.492146	0.0750163	0.97064	0.222355	0.334216	0.998549	0.321205	0.223849	0.957385
O95817_ph279_ph284_ph289	BAG3_HUMAN BAG family molecular chaperone regulator 3 OS=Homo sapiens OX=9606 GN=BAG3 PE=1 SV=3	BAG3	-0.383384	0.335063	0.97064	-0.0932718	0.807271	0.998549	0.0269802	0.943612	0.991081
O95817_ph283_ph289	BAG3_HUMAN BAG family molecular chaperone regulator 3 OS=Homo sapiens OX=9606 GN=BAG3 PE=1 SV=3	BAG3	0.046217	0.873313	0.983883	0.424495	0.160445	0.998549	0.422007	0.208131	0.957385
O95817_ph284_ph285_ph289	BAG3_HUMAN BAG family molecular chaperone regulator 3 OS=Homo sapiens OX=9606 GN=BAG3 PE=1 SV=3	BAG3	-0.604514	0.0330346	0.97064	0.291776	0.197085	0.998549	0.307589	0.227014	0.957385
O95817_ph285	BAG3_HUMAN BAG family molecular chaperone regulator 3 OS=Homo sapiens OX=9606 GN=BAG3 PE=1 SV=3	BAG3	0.529521	0.253702	0.97064	0.143572	0.750728	0.998549	-0.293379	0.51909	0.957385
O95817_ph285_ph289	BAG3_HUMAN BAG family molecular chaperone regulator 3 OS=Homo sapiens OX=9606 GN=BAG3 PE=1 SV=3	BAG3	-0.140922	0.786943	0.974555	0.374636	0.476574	0.998549	0.0611824	0.916298	0.987688
O95817_ph285_ph289_ph291	BAG3_HUMAN BAG family molecular chaperone regulator 3 OS=Homo sapiens OX=9606 GN=BAG3 PE=1 SV=3	BAG3	#NAME?	NA	0	Inf	NA	0	Inf	NA	0
O95817_ph285_ph291	BAG3_HUMAN BAG family molecular chaperone regulator 3 OS=Homo sapiens OX=9606 GN=BAG3 PE=1 SV=3	BAG3	0.317714	0.458244	0.97064	0.0995332	0.81412	0.998549	0.569348	0.244071	0.957385
O95817_ph289	BAG3_HUMAN BAG family molecular chaperone regulator 3 OS=Homo sapiens OX=9606 GN=BAG3 PE=1 SV=3	BAG3	0.307925	0.133257	0.97064	0.273909	0.177127	0.998549	0.334695	0.1433	0.957385
O95817_ph291	BAG3_HUMAN BAG family molecular chaperone regulator 3 OS=Homo sapiens OX=9606 GN=BAG3 PE=1 SV=3	BAG3	-0.322477	0.311971	0.97064	0.261092	0.353238	0.998549	0.322092	0.312519	0.957385
O95817_ph377	BAG3_HUMAN BAG family molecular chaperone regulator 3 OS=Homo sapiens OX=9606 GN=BAG3 PE=1 SV=3	BAG3	0.823192	0.288149	0.97064	-0.218655	0.77327	0.998549	-0.875806	0.259801	0.957385
O95817_ph377_ph381	BAG3_HUMAN BAG family molecular chaperone regulator 3 OS=Homo sapiens OX=9606 GN=BAG3 PE=1 SV=3	BAG3	0.687405	0.711316	0.971971	-0.683532	0.655298	0.998549	-0.0425111	0.978473	0.997536
O95817_ph377_ph385	BAG3_HUMAN BAG family molecular chaperone regulator 3 OS=Homo sapiens OX=9606 GN=BAG3 PE=1 SV=3	BAG3	-0.00593885	0.985116	0.997494	0.161119	0.574637	0.998549	0.521173	0.124162	0.957385
O95817_ph377_ph386	BAG3_HUMAN BAG family molecular chaperone regulator 3 OS=Homo sapiens OX=9606 GN=BAG3 PE=1 SV=3	BAG3	0.724929	0.337519	0.97064	0.35629	0.632294	0.998549	-0.371897	0.617609	0.957385
O95817_ph377_ph392	BAG3_HUMAN BAG family molecular chaperone regulator 3 OS=Homo sapiens OX=9606 GN=BAG3 PE=1 SV=3	BAG3	0.14758	0.623053	0.97064	0.115067	0.667836	0.998549	0.57816	0.0750238	0.957385
O95817_ph381	BAG3_HUMAN BAG family molecular chaperone regulator 3 OS=Homo sapiens OX=9606 GN=BAG3 PE=1 SV=3	BAG3	-0.67664	0.149759	0.97064	0.514539	0.182161	0.998549	0.469654	0.19873	0.957385
O95817_ph386	BAG3_HUMAN BAG family molecular chaperone regulator 3 OS=Homo sapiens OX=9606 GN=BAG3 PE=1 SV=3	BAG3	0.691394	0.323054	0.97064	0.254295	0.711268	0.998549	0.284904	0.710697	0.961388
O95817_ph389	BAG3_HUMAN BAG family molecular chaperone regulator 3 OS=Homo sapiens OX=9606 GN=BAG3 PE=1 SV=3	BAG3	0.253883	0.369642	0.97064	0.0350111	0.899686	0.998549	0.476459	0.144669	0.957385
O95817_ph406	BAG3_HUMAN BAG family molecular chaperone regulator 3 OS=Homo sapiens OX=9606 GN=BAG3 PE=1 SV=3	BAG3	-0.191152	0.648346	0.971137	0.516564	0.187826	0.998549	0.752985	0.096082	0.957385
O95819_ph629	M4K4_HUMAN Mitogen-activated protein kinase kinase kinase kinase 4 OS=Homo sapiens OX=9606 GN=MAP4K4 PE=1 SV=2	M4K4	0.372134	0.307454	0.97064	-0.119135	0.739234	0.998549	0.0829395	0.81654	0.974701
O95819_ph629_ph631	M4K4_HUMAN Mitogen-activated protein kinase kinase kinase kinase 4 OS=Homo sapiens OX=9606 GN=MAP4K4 PE=1 SV=2	M4K4	-0.180468	0.789898	0.974555	-0.480441	0.43711	0.998549	-0.749838	0.287807	0.957385
O95819_ph631	M4K4_HUMAN Mitogen-activated protein kinase kinase kinase kinase 4 OS=Homo sapiens OX=9606 GN=MAP4K4 PE=1 SV=2	M4K4	0.212154	0.492456	0.97064	0.0710538	0.816687	0.998549	-0.280964	0.366631	0.957385
O95819_ph639	M4K4_HUMAN Mitogen-activated protein kinase kinase kinase kinase 4 OS=Homo sapiens OX=9606 GN=MAP4K4 PE=1 SV=2	M4K4	0.0111684	0.964893	0.993385	-0.0620452	0.80709	0.998549	-0.144612	0.61238	0.957385
O95819_ph710	M4K4_HUMAN Mitogen-activated protein kinase kinase kinase kinase 4 OS=Homo sapiens OX=9606 GN=MAP4K4 PE=1 SV=2	M4K4	-0.139421	NA	NA	#NAME?	NA	0	-0.953816	NA	NA
O95819_ph715	M4K4_HUMAN Mitogen-activated protein kinase kinase kinase kinase 4 OS=Homo sapiens OX=9606 GN=MAP4K4 PE=1 SV=2	M4K4	-0.6757	0.433391	0.97064	-0.519765	0.445715	0.998549	-0.363535	0.621615	0.957385
O95819_ph830	M4K4_HUMAN Mitogen-activated protein kinase kinase kinase kinase 4 OS=Homo sapiens OX=9606 GN=MAP4K4 PE=1 SV=2	M4K4	-0.322199	0.371331	0.97064	-0.29649	0.391625	0.998549	0.289332	0.41837	0.957385
O95819_ph842	M4K4_HUMAN Mitogen-activated protein kinase kinase kinase kinase 4 OS=Homo sapiens OX=9606 GN=MAP4K4 PE=1 SV=2	M4K4	0.0999266	0.865008	0.982621	-0.338528	0.566972	0.998549	-0.833537	0.171738	0.957385
O95831_ph268	AIFM1_HUMAN Apoptosis-inducing factor 1, mitochondrial OS=Homo sapiens OX=9606 GN=AIFM1 PE=1 SV=1	AIFM1	0.0407938	0.951138	0.992765	0.24187	0.717112	0.998549	-1.03858	0.137141	0.957385
O95835_ph181	LATS1_HUMAN Serine/threonine-protein kinase LATS1 OS=Homo sapiens OX=9606 GN=LATS1 PE=1 SV=1	LATS1	-0.443906	0.0492428	0.97064	0.400808	0.0475006	0.799526	0.153997	0.455658	0.957385
O95835_ph246	LATS1_HUMAN Serine/threonine-protein kinase LATS1 OS=Homo sapiens OX=9606 GN=LATS1 PE=1 SV=1	LATS1	0.123285	0.664119	0.971137	0.240873	0.362911	0.998549	-0.0901626	0.750118	0.963942
O95835_ph277	LATS1_HUMAN Serine/threonine-protein kinase LATS1 OS=Homo sapiens OX=9606 GN=LATS1 PE=1 SV=1	LATS1	-0.110298	0.533055	0.97064	-0.215594	0.198566	0.998549	-0.159771	0.372289	0.957385
O95835_ph462	LATS1_HUMAN Serine/threonine-protein kinase LATS1 OS=Homo sapiens OX=9606 GN=LATS1 PE=1 SV=1	LATS1	0.278681	0.547732	0.97064	0.0283181	0.950943	0.998549	-0.298389	0.520219	0.957385
O95835_ph464	LATS1_HUMAN Serine/threonine-protein kinase LATS1 OS=Homo sapiens OX=9606 GN=LATS1 PE=1 SV=1	LATS1	0.285492	0.470488	0.97064	0.0173554	0.964611	0.998549	0.00776206	0.985839	0.9987
O95835_ph613	LATS1_HUMAN Serine/threonine-protein kinase LATS1 OS=Homo sapiens OX=9606 GN=LATS1 PE=1 SV=1	LATS1	-0.243363	0.244114	0.97064	0.261859	0.163124	0.998549	0.103739	0.609296	0.957385
O95935_ph131	TBX18_HUMAN T-box transcription factor TBX18 OS=Homo sapiens OX=9606 GN=TBX18 PE=1 SV=3	TBX18	0.418561	0.300805	0.97064	0.171043	0.628901	0.998549	0.183618	0.642468	0.961023
O95935_ph543	TBX18_HUMAN T-box transcription factor TBX18 OS=Homo sapiens OX=9606 GN=TBX18 PE=1 SV=3	TBX18	Inf	NA	0	-0.439335	NA	NA	-0.323216	NA	NA
O95935_ph8	TBX18_HUMAN T-box transcription factor TBX18 OS=Homo sapiens OX=9606 GN=TBX18 PE=1 SV=3	TBX18	-0.115658	0.544581	0.97064	-0.248977	0.1604	0.998549	-0.0478056	0.800705	0.973937
O95983_ph85	MBD3_HUMAN Methyl-CpG-binding domain protein 3 OS=Homo sapiens OX=9606 GN=MBD3 PE=1 SV=1	MBD3	0.0122235	0.957963	0.99302	-0.21982	0.354008	0.998549	-0.368665	0.175532	0.957385
O95999_ph138	BCL10_HUMAN B-cell lymphoma/leukemia 10 OS=Homo sapiens OX=9606 GN=BCL10 PE=1 SV=1	BCL10	NA	NA	NA	NA	NA	NA	Inf	NA	0
O96007_ph20	MOC2B_HUMAN Molybdopterin synthase catalytic subunit OS=Homo sapiens OX=9606 GN=MOCS2 PE=1 SV=1	MOC2B	Inf	NA	0	#NAME?	NA	0	-0.172666	0.804496	0.974453
O96013_ph104	PAK4_HUMAN Serine/threonine-protein kinase PAK 4 OS=Homo sapiens OX=9606 GN=PAK4 PE=1 SV=1	PAK4	0.289651	0.442917	0.97064	0.431675	0.259361	0.998549	-0.115799	0.756731	0.965373
O96013_ph167	PAK4_HUMAN Serine/threonine-protein kinase PAK 4 OS=Homo sapiens OX=9606 GN=PAK4 PE=1 SV=1	PAK4	0.0661981	0.8969	0.989222	0.205584	0.688226	0.998549	-0.226967	0.657989	0.961388
O96013_ph181	PAK4_HUMAN Serine/threonine-protein kinase PAK 4 OS=Homo sapiens OX=9606 GN=PAK4 PE=1 SV=1	PAK4	0.348415	0.479135	0.97064	-0.0757211	0.876608	0.998549	-0.242063	0.621167	0.957385
O96013_ph187	PAK4_HUMAN Serine/threonine-protein kinase PAK 4 OS=Homo sapiens OX=9606 GN=PAK4 PE=1 SV=1	PAK4	-0.412876	0.143909	0.97064	0.541259	0.0499106	0.809868	0.219235	0.411282	0.957385
O96013_ph207	PAK4_HUMAN Serine/threonine-protein kinase PAK 4 OS=Homo sapiens OX=9606 GN=PAK4 PE=1 SV=1	PAK4	0.279101	0.478975	0.97064	-0.218607	0.577656	0.998549	-0.281989	0.474534	0.957385
O96013_ph258	PAK4_HUMAN Serine/threonine-protein kinase PAK 4 OS=Homo sapiens OX=9606 GN=PAK4 PE=1 SV=1	PAK4	0.209935	0.564055	0.97064	0.315702	0.339503	0.998549	0.384689	0.299953	0.957385
O96013_ph267	PAK4_HUMAN Serine/threonine-protein kinase PAK 4 OS=Homo sapiens OX=9606 GN=PAK4 PE=1 SV=1	PAK4	0.0432776	0.914954	0.991821	0.397849	0.286588	0.998549	0.554726	0.190646	0.957385
O96013_ph277	PAK4_HUMAN Serine/threonine-protein kinase PAK 4 OS=Homo sapiens OX=9606 GN=PAK4 PE=1 SV=1	PAK4	-0.000786023	0.998703	0.999431	0.410397	0.353651	0.998549	0.622008	0.216708	0.957385
O96013_ph291	PAK4_HUMAN Serine/threonine-protein kinase PAK 4 OS=Homo sapiens OX=9606 GN=PAK4 PE=1 SV=1	PAK4	0.796376	0.393913	0.97064	-0.439411	0.634692	0.998549	-0.691497	0.457564	0.957385
O96013_ph474	PAK4_HUMAN Serine/threonine-protein kinase PAK 4 OS=Homo sapiens OX=9606 GN=PAK4 PE=1 SV=1	PAK4	0.354839	0.176041	0.97064	0.20423	0.425023	0.998549	-0.272501	0.291743	0.957385
O96013_ph478	PAK4_HUMAN Serine/threonine-protein kinase PAK 4 OS=Homo sapiens OX=9606 GN=PAK4 PE=1 SV=1	PAK4	0.308259	0.468718	0.97064	0.379146	0.375324	0.998549	-0.163074	0.699354	0.961388
O96013_ph480	PAK4_HUMAN Serine/threonine-protein kinase PAK 4 OS=Homo sapiens OX=9606 GN=PAK4 PE=1 SV=1	PAK4	0.398013	0.24864	0.97064	0.160585	0.634155	0.998549	-0.275505	0.418237	0.957385
O96013_ph97	PAK4_HUMAN Serine/threonine-protein kinase PAK 4 OS=Homo sapiens OX=9606 GN=PAK4 PE=1 SV=1	PAK4	0.464921	0.460846	0.97064	0.158128	0.80009	0.998549	-0.274477	0.66107	0.961388
O96013_ph97_ph104	PAK4_HUMAN Serine/threonine-protein kinase PAK 4 OS=Homo sapiens OX=9606 GN=PAK4 PE=1 SV=1	PAK4	-0.182356	0.650317	0.971137	0.120054	0.764838	0.998549	-0.270902	0.502746	0.957385
O96013_ph99	PAK4_HUMAN Serine/threonine-protein kinase PAK 4 OS=Homo sapiens OX=9606 GN=PAK4 PE=1 SV=1	PAK4	0.481635	0.483377	0.97064	0.434431	0.526519	0.998549	-0.075356	0.911846	0.98636
O96013_ph99_ph104	PAK4_HUMAN Serine/threonine-protein kinase PAK 4 OS=Homo sapiens OX=9606 GN=PAK4 PE=1 SV=1	PAK4	-0.181438	0.660143	0.971137	0.117493	0.775353	0.998549	-0.27488	0.507386	0.957385
O96019_ph233	ACL6A_HUMAN Actin-like protein 6A OS=Homo sapiens OX=9606 GN=ACTL6A PE=1 SV=1	ACL6A	0.112752	0.74052	0.973672	0.357325	0.303898	0.998549	0.168613	0.658396	0.961388
O96028_ph110_ph115_ph121	NSD2_HUMAN Histone-lysine N-methyltransferase NSD2 OS=Homo sapiens OX=9606 GN=NSD2 PE=1 SV=1	NSD2	0.693302	NA	NA	-1.64815	NA	NA	#NAME?	NA	0
O96028_ph110_ph121	NSD2_HUMAN Histone-lysine N-methyltransferase NSD2 OS=Homo sapiens OX=9606 GN=NSD2 PE=1 SV=1	NSD2	#NAME?	NA	0	Inf	NA	0	NA	NA	NA
O96028_ph121	NSD2_HUMAN Histone-lysine N-methyltransferase NSD2 OS=Homo sapiens OX=9606 GN=NSD2 PE=1 SV=1	NSD2	0.0912843	0.701628	0.971971	0.24023	0.272922	0.998549	0.355392	0.155757	0.957385
O96028_ph437	NSD2_HUMAN Histone-lysine N-methyltransferase NSD2 OS=Homo sapiens OX=9606 GN=NSD2 PE=1 SV=1	NSD2	-0.70371	0.322069	0.97064	1.03634	0.125231	0.980351	0.732699	0.303649	0.957385
O96028_ph544	NSD2_HUMAN Histone-lysine N-methyltransferase NSD2 OS=Homo sapiens OX=9606 GN=NSD2 PE=1 SV=1	NSD2	-0.386198	0.38054	0.97064	0.0952115	0.808152	0.998549	-0.426796	0.389608	0.957385
P00352_ph337	AL1A1_HUMAN Retinal dehydrogenase 1 OS=Homo sapiens OX=9606 GN=ALDH1A1 PE=1 SV=2	AL1A1	0.400809	0.274301	0.97064	-0.164719	0.558701	0.998549	#NAME?	NA	0
P00352_ph4_ph6	AL1A1_HUMAN Retinal dehydrogenase 1 OS=Homo sapiens OX=9606 GN=ALDH1A1 PE=1 SV=2	AL1A1	1.38003	0.366974	0.97064	0.833772	0.504486	0.998549	0.835647	0.556263	0.957385
P00352_ph413	AL1A1_HUMAN Retinal dehydrogenase 1 OS=Homo sapiens OX=9606 GN=ALDH1A1 PE=1 SV=2	AL1A1	-0.0211537	0.915493	0.991821	0.0856793	0.63279	0.998549	0.244801	0.236492	0.957385
P00352_ph75	AL1A1_HUMAN Retinal dehydrogenase 1 OS=Homo sapiens OX=9606 GN=ALDH1A1 PE=1 SV=2	AL1A1	0.0504833	0.894886	0.98874	0.0126774	0.970312	0.998549	-0.552074	0.125541	0.957385
P00390_ph343_ph351	GSHR_HUMAN Glutathione reductase, mitochondrial OS=Homo sapiens OX=9606 GN=GSR PE=1 SV=2	GSHR	0.0691279	0.922134	0.992207	-0.689739	0.480808	0.998549	-0.515697	0.572718	0.957385
P00441_ph108	SODC_HUMAN Superoxide dismutase [Cu-Zn] OS=Homo sapiens OX=9606 GN=SOD1 PE=1 SV=2	SODC	0.159148	0.392366	0.97064	0.336599	0.0839857	0.881787	-0.201422	0.28308	0.957385
P00441_ph99	SODC_HUMAN Superoxide dismutase [Cu-Zn] OS=Homo sapiens OX=9606 GN=SOD1 PE=1 SV=2	SODC	0.388672	0.388056	0.97064	0.324566	0.468912	0.998549	0.231254	0.642183	0.960996
P00519_ph569	ABL1_HUMAN Tyrosine-protein kinase ABL1 OS=Homo sapiens OX=9606 GN=ABL1 PE=1 SV=4	ABL1	0.424607	0.391186	0.97064	0.316651	0.472108	0.998549	0.425288	0.390456	0.957385
P00519_ph620	ABL1_HUMAN Tyrosine-protein kinase ABL1 OS=Homo sapiens OX=9606 GN=ABL1 PE=1 SV=4	ABL1	-0.373337	0.193623	0.97064	-0.217242	0.434761	0.998549	-0.167438	0.544312	0.957385
P00519_ph683	ABL1_HUMAN Tyrosine-protein kinase ABL1 OS=Homo sapiens OX=9606 GN=ABL1 PE=1 SV=4	ABL1	-0.235055	0.272405	0.97064	-0.00195734	0.991724	0.99966	-0.00534029	0.97939	0.997536
P00519_ph718	ABL1_HUMAN Tyrosine-protein kinase ABL1 OS=Homo sapiens OX=9606 GN=ABL1 PE=1 SV=4	ABL1	0.768541	0.321254	0.97064	#NAME?	NA	0	-0.302838	0.609444	0.957385
P00519_ph781	ABL1_HUMAN Tyrosine-protein kinase ABL1 OS=Homo sapiens OX=9606 GN=ABL1 PE=1 SV=4	ABL1	0.303402	0.672384	0.971971	0.958334	0.252701	0.998549	0.295829	0.711839	0.961388
P00519_ph915	ABL1_HUMAN Tyrosine-protein kinase ABL1 OS=Homo sapiens OX=9606 GN=ABL1 PE=1 SV=4	ABL1	Inf	NA	0	-0.179341	0.546391	0.998549	-0.460578	0.27748	0.957385
P00519_ph917	ABL1_HUMAN Tyrosine-protein kinase ABL1 OS=Homo sapiens OX=9606 GN=ABL1 PE=1 SV=4	ABL1	-0.100887	0.803453	0.976537	0.0225063	0.951395	0.998549	-0.226817	0.579343	0.957385
P00533_ph1037	EGFR_HUMAN Epidermal growth factor receptor OS=Homo sapiens OX=9606 GN=EGFR PE=1 SV=2	EGFR	0.635265	0.0888904	0.97064	-1.26582	0.00256177	0.325205	-0.595263	0.0587094	0.957385
P00533_ph1037_ph1041	EGFR_HUMAN Epidermal growth factor receptor OS=Homo sapiens OX=9606 GN=EGFR PE=1 SV=2	EGFR	0.777433	0.0315643	0.97064	-1.88209	0.000338341	0.138959	-0.989698	0.0307876	0.957385
P00533_ph1037_ph1042	EGFR_HUMAN Epidermal growth factor receptor OS=Homo sapiens OX=9606 GN=EGFR PE=1 SV=2	EGFR	0.782539	0.0313707	0.97064	-1.71884	0.000209726	0.127271	-0.994801	0.0307411	0.957385
P00533_ph1041_ph1042	EGFR_HUMAN Epidermal growth factor receptor OS=Homo sapiens OX=9606 GN=EGFR PE=1 SV=2	EGFR	NA	NA	NA	NA	NA	NA	NA	NA	NA
P00533_ph1042	EGFR_HUMAN Epidermal growth factor receptor OS=Homo sapiens OX=9606 GN=EGFR PE=1 SV=2	EGFR	0.390953	0.00819457	0.910488	-1.24297	7.09335e-07	0.00330172	-0.564703	0.000877887	0.957385
P00533_ph1166	EGFR_HUMAN Epidermal growth factor receptor OS=Homo sapiens OX=9606 GN=EGFR PE=1 SV=2	EGFR	Inf	NA	0	-4.46226	0.0463966	0.796516	-3.33873	0.0691981	0.957385
P00533_ph1172	EGFR_HUMAN Epidermal growth factor receptor OS=Homo sapiens OX=9606 GN=EGFR PE=1 SV=2	EGFR	NA	NA	NA	Inf	NA	0	Inf	NA	0
P00533_ph1197	EGFR_HUMAN Epidermal growth factor receptor OS=Homo sapiens OX=9606 GN=EGFR PE=1 SV=2	EGFR	0.654922	0.455146	0.97064	-0.414445	0.518096	0.998549	-0.920687	0.225783	0.957385
P00533_ph693	EGFR_HUMAN Epidermal growth factor receptor OS=Homo sapiens OX=9606 GN=EGFR PE=1 SV=2	EGFR	1.34479	0.0138029	0.97064	-0.130317	0.787155	0.998549	0.00588968	0.99025	0.998956
P00533_ph695	EGFR_HUMAN Epidermal growth factor receptor OS=Homo sapiens OX=9606 GN=EGFR PE=1 SV=2	EGFR	0.178022	0.84689	0.981379	1.13244	0.183864	0.998549	1.30206	0.130883	0.957385
P00533_ph991	EGFR_HUMAN Epidermal growth factor receptor OS=Homo sapiens OX=9606 GN=EGFR PE=1 SV=2	EGFR	0.46818	0.207647	0.97064	-0.405848	0.220997	0.998549	-0.0918695	0.774442	0.968785
P00533_ph993	EGFR_HUMAN Epidermal growth factor receptor OS=Homo sapiens OX=9606 GN=EGFR PE=1 SV=2	EGFR	0.705117	0.0606393	0.97064	-0.593509	0.0747005	0.861369	0.25076	0.469509	0.957385
P00558_ph203	PGK1_HUMAN Phosphoglycerate kinase 1 OS=Homo sapiens OX=9606 GN=PGK1 PE=1 SV=3	PGK1	0.638476	0.139505	0.97064	0.557692	0.192417	0.998549	-0.0245487	0.952664	0.992933
P01106_ph293	MYC_HUMAN Myc proto-oncogene protein OS=Homo sapiens OX=9606 GN=MYC PE=1 SV=1	MYC	0.0218584	NA	NA	0.312693	NA	NA	-0.552792	NA	NA
P01106_ph58_ph62	MYC_HUMAN Myc proto-oncogene protein OS=Homo sapiens OX=9606 GN=MYC PE=1 SV=1	MYC	-0.886405	0.364393	0.97064	0.128863	0.889035	0.998549	0.493341	0.646069	0.961388
P02545_ph12	LMNA_HUMAN Prelamin-A/C OS=Homo sapiens OX=9606 GN=LMNA PE=1 SV=1	LMNA	0.0695927	0.835226	0.98084	0.218097	0.517891	0.998549	0.706641	0.0518513	0.957385
P02545_ph18	LMNA_HUMAN Prelamin-A/C OS=Homo sapiens OX=9606 GN=LMNA PE=1 SV=1	LMNA	0.233328	0.330224	0.97064	0.21125	0.376444	0.998549	0.0286239	0.903142	0.98561
P02545_ph19	LMNA_HUMAN Prelamin-A/C OS=Homo sapiens OX=9606 GN=LMNA PE=1 SV=1	LMNA	0.489673	0.235445	0.97064	-0.00880247	0.982498	0.998845	-0.445386	0.27827	0.957385
P02545_ph19_ph22	LMNA_HUMAN Prelamin-A/C OS=Homo sapiens OX=9606 GN=LMNA PE=1 SV=1	LMNA	-0.469751	0.0367636	0.97064	0.521443	0.0142929	0.635228	0.108749	0.578215	0.957385
P02545_ph22	LMNA_HUMAN Prelamin-A/C OS=Homo sapiens OX=9606 GN=LMNA PE=1 SV=1	LMNA	0.73887	0.355686	0.97064	0.340486	0.666227	0.998549	-0.453377	0.566833	0.957385
P02545_ph277	LMNA_HUMAN Prelamin-A/C OS=Homo sapiens OX=9606 GN=LMNA PE=1 SV=1	LMNA	0.237731	0.629434	0.971137	0.346499	0.484115	0.998549	-0.541411	0.280761	0.957385
P02545_ph282	LMNA_HUMAN Prelamin-A/C OS=Homo sapiens OX=9606 GN=LMNA PE=1 SV=1	LMNA	0.216045	0.559966	0.97064	0.423864	0.261577	0.998549	-0.11252	0.760309	0.966432
P02545_ph3	LMNA_HUMAN Prelamin-A/C OS=Homo sapiens OX=9606 GN=LMNA PE=1 SV=1	LMNA	1.13964	0.0682887	0.97064	0.295901	0.392202	0.998549	0.0862021	0.819677	0.974701
P02545_ph301	LMNA_HUMAN Prelamin-A/C OS=Homo sapiens OX=9606 GN=LMNA PE=1 SV=1	LMNA	0.331809	0.530599	0.97064	-0.399549	0.451878	0.998549	-0.345756	0.558476	0.957385
P02545_ph390	LMNA_HUMAN Prelamin-A/C OS=Homo sapiens OX=9606 GN=LMNA PE=1 SV=1	LMNA	0.325464	0.345907	0.97064	0.404279	0.246017	0.998549	0.0362133	0.915005	0.987293
P02545_ph390_ph392	LMNA_HUMAN Prelamin-A/C OS=Homo sapiens OX=9606 GN=LMNA PE=1 SV=1	LMNA	0.215659	0.654289	0.971137	0.2333	0.628303	0.998549	-0.280671	0.561094	0.957385
P02545_ph392	LMNA_HUMAN Prelamin-A/C OS=Homo sapiens OX=9606 GN=LMNA PE=1 SV=1	LMNA	0.330122	0.387684	0.97064	0.472873	0.222821	0.998549	0.113255	0.76398	0.967446
P02545_ph394	LMNA_HUMAN Prelamin-A/C OS=Homo sapiens OX=9606 GN=LMNA PE=1 SV=1	LMNA	0.544869	0.41289	0.97064	0.681908	0.309015	0.998549	-0.368515	0.576991	0.957385
P02545_ph403	LMNA_HUMAN Prelamin-A/C OS=Homo sapiens OX=9606 GN=LMNA PE=1 SV=1	LMNA	0.0216623	0.978348	0.995452	0.633964	0.435218	0.998549	-0.943721	0.255043	0.957385
P02545_ph403_ph404	LMNA_HUMAN Prelamin-A/C OS=Homo sapiens OX=9606 GN=LMNA PE=1 SV=1	LMNA	0.464649	0.651451	0.971137	-0.410028	0.689894	0.998549	-0.751195	0.468051	0.957385
P02545_ph403_ph404_ph406	LMNA_HUMAN Prelamin-A/C OS=Homo sapiens OX=9606 GN=LMNA PE=1 SV=1	LMNA	-0.883134	0.0170039	0.97064	0.27657	0.141181	0.988731	-0.0166519	0.899572	0.98561
P02545_ph403_ph404_ph407	LMNA_HUMAN Prelamin-A/C OS=Homo sapiens OX=9606 GN=LMNA PE=1 SV=1	LMNA	-0.554095	0.161081	0.97064	-0.0870385	0.753992	0.998549	-0.215768	0.522891	0.957385
P02545_ph403_ph406	LMNA_HUMAN Prelamin-A/C OS=Homo sapiens OX=9606 GN=LMNA PE=1 SV=1	LMNA	0.464244	0.626203	0.970808	0.419497	0.659569	0.998549	-0.739486	0.441086	0.957385
P02545_ph403_ph407	LMNA_HUMAN Prelamin-A/C OS=Homo sapiens OX=9606 GN=LMNA PE=1 SV=1	LMNA	0.464062	0.318131	0.97064	0.390069	0.39821	0.998549	0.563742	0.280016	0.957385
P02545_ph404	LMNA_HUMAN Prelamin-A/C OS=Homo sapiens OX=9606 GN=LMNA PE=1 SV=1	LMNA	0.780286	0.347719	0.97064	0.00963781	0.990582	0.99966	-1.36506	0.11208	0.957385
P02545_ph404_ph406	LMNA_HUMAN Prelamin-A/C OS=Homo sapiens OX=9606 GN=LMNA PE=1 SV=1	LMNA	0.392522	0.521539	0.97064	0.252814	0.678161	0.998549	0.369767	0.588198	0.957385
P02545_ph404_ph407	LMNA_HUMAN Prelamin-A/C OS=Homo sapiens OX=9606 GN=LMNA PE=1 SV=1	LMNA	0.477569	0.491396	0.97064	0.125025	0.855798	0.998549	-0.784907	0.265434	0.957385
P02545_ph406	LMNA_HUMAN Prelamin-A/C OS=Homo sapiens OX=9606 GN=LMNA PE=1 SV=1	LMNA	1.0135	0.368213	0.97064	-0.18328	0.86872	0.998549	-1.52111	0.185181	0.957385
P02545_ph406_ph407	LMNA_HUMAN Prelamin-A/C OS=Homo sapiens OX=9606 GN=LMNA PE=1 SV=1	LMNA	0.414504	0.571978	0.97064	0.0569111	0.937766	0.998549	-0.688761	0.352935	0.957385
P02545_ph409	LMNA_HUMAN Prelamin-A/C OS=Homo sapiens OX=9606 GN=LMNA PE=1 SV=1	LMNA	0.989656	0.375551	0.97064	-0.20942	0.849046	0.998549	-1.49424	0.189237	0.957385
P02545_ph409_ph414	LMNA_HUMAN Prelamin-A/C OS=Homo sapiens OX=9606 GN=LMNA PE=1 SV=1	LMNA	Inf	NA	0	0.0747436	0.779895	0.998549	-0.417213	0.242125	0.957385
P02545_ph414	LMNA_HUMAN Prelamin-A/C OS=Homo sapiens OX=9606 GN=LMNA PE=1 SV=1	LMNA	0.0752459	0.929264	0.992207	0.657195	0.443428	0.998549	-0.416889	0.624446	0.957385
P02545_ph426	LMNA_HUMAN Prelamin-A/C OS=Homo sapiens OX=9606 GN=LMNA PE=1 SV=1	LMNA	-0.273744	0.517303	0.97064	-0.102482	0.756456	0.998549	0.0421888	0.897739	0.985608
P02545_ph428	LMNA_HUMAN Prelamin-A/C OS=Homo sapiens OX=9606 GN=LMNA PE=1 SV=1	LMNA	0.129697	0.620304	0.97064	-0.266152	0.316651	0.998549	-0.422055	0.122575	0.957385
P02545_ph429	LMNA_HUMAN Prelamin-A/C OS=Homo sapiens OX=9606 GN=LMNA PE=1 SV=1	LMNA	0.0653632	0.790275	0.974555	-0.214155	0.389889	0.998549	-0.378456	0.139973	0.957385
P02545_ph458	LMNA_HUMAN Prelamin-A/C OS=Homo sapiens OX=9606 GN=LMNA PE=1 SV=1	LMNA	0.269284	0.629451	0.971137	-0.143886	0.795837	0.998549	-0.182618	0.769066	0.967979
P02545_ph463	LMNA_HUMAN Prelamin-A/C OS=Homo sapiens OX=9606 GN=LMNA PE=1 SV=1	LMNA	-0.0923976	0.795106	0.975122	-0.0233663	0.947574	0.998549	-0.42363	0.245845	0.957385
P02545_ph568	LMNA_HUMAN Prelamin-A/C OS=Homo sapiens OX=9606 GN=LMNA PE=1 SV=1	LMNA	0.11378	0.709255	0.971971	-0.100706	0.741229	0.998549	0.0875752	0.797109	0.973037
P02545_ph603	LMNA_HUMAN Prelamin-A/C OS=Homo sapiens OX=9606 GN=LMNA PE=1 SV=1	LMNA	0.0274053	0.959795	0.99302	-0.528678	0.301814	0.998549	-0.371199	0.500396	0.957385
P02545_ph616	LMNA_HUMAN Prelamin-A/C OS=Homo sapiens OX=9606 GN=LMNA PE=1 SV=1	LMNA	-0.505771	0.192507	0.97064	0.0796476	0.810625	0.998549	0.153355	0.680737	0.961388
P02545_ph625	LMNA_HUMAN Prelamin-A/C OS=Homo sapiens OX=9606 GN=LMNA PE=1 SV=1	LMNA	-0.340005	0.104927	0.97064	0.47083	0.0206723	0.685673	0.19497	0.328219	0.957385
P02545_ph626	LMNA_HUMAN Prelamin-A/C OS=Homo sapiens OX=9606 GN=LMNA PE=1 SV=1	LMNA	-0.261539	0.198544	0.97064	0.379743	0.0475741	0.799526	0.113516	0.563348	0.957385
P02545_ph628	LMNA_HUMAN Prelamin-A/C OS=Homo sapiens OX=9606 GN=LMNA PE=1 SV=1	LMNA	-0.0784196	0.836556	0.98084	0.324026	0.400243	0.998549	-0.543988	0.168012	0.957385
P02545_ph632	LMNA_HUMAN Prelamin-A/C OS=Homo sapiens OX=9606 GN=LMNA PE=1 SV=1	LMNA	-0.123926	0.614594	0.97064	0.319799	0.161045	0.998549	0.0533371	0.827605	0.974701
P02545_ph636	LMNA_HUMAN Prelamin-A/C OS=Homo sapiens OX=9606 GN=LMNA PE=1 SV=1	LMNA	0.0944167	0.49933	0.97064	-0.0990649	0.425217	0.998549	-0.0267657	0.846476	0.974762
P02545_ph94	LMNA_HUMAN Prelamin-A/C OS=Homo sapiens OX=9606 GN=LMNA PE=1 SV=1	LMNA	Inf	NA	0	0.0366852	0.979926	0.998845	-0.779583	0.628857	0.95741
P02686_ph146	MBP_HUMAN Myelin basic protein OS=Homo sapiens OX=9606 GN=MBP PE=1 SV=3	MBP	-0.501711	0.412772	0.97064	0.739928	0.249266	0.998549	-0.292304	0.698361	0.961388
P02686_ph40	MBP_HUMAN Myelin basic protein OS=Homo sapiens OX=9606 GN=MBP PE=1 SV=3	MBP	-0.45312	0.211711	0.97064	-0.585113	0.127621	0.983974	0.140846	0.668353	0.961388
P02686_ph96	MBP_HUMAN Myelin basic protein OS=Homo sapiens OX=9606 GN=MBP PE=1 SV=3	MBP	0.267698	0.10452	0.97064	-0.303117	0.048319	0.800372	-0.0641547	0.675464	0.961388
P02751_ph1009_ph1012	FINC_HUMAN Fibronectin OS=Homo sapiens OX=9606 GN=FN1 PE=1 SV=4	FINC	NA	NA	NA	Inf	NA	0	Inf	NA	0
P02765_ph138	FETUA_HUMAN Alpha-2-HS-glycoprotein OS=Homo sapiens OX=9606 GN=AHSG PE=1 SV=2	FETUA	0.469145	0.352965	0.97064	0.276221	0.580255	0.998549	-0.0972187	0.844863	0.974762
P02768_ph267	ALBU_HUMAN Serum albumin OS=Homo sapiens OX=9606 GN=ALB PE=1 SV=2	ALBU	Inf	NA	0	#NAME?	NA	0	#NAME?	NA	0
P02786_ph34	TFR1_HUMAN Transferrin receptor protein 1 OS=Homo sapiens OX=9606 GN=TFRC PE=1 SV=2	TFR1	NA	NA	NA	Inf	NA	0	NA	NA	NA
P02794_ph179	FRIH_HUMAN Ferritin heavy chain OS=Homo sapiens OX=9606 GN=FTH1 PE=1 SV=2	FRIH	0.381571	0.408049	0.97064	0.296378	0.518243	0.998549	-0.575202	0.21992	0.957385
P02794_ph183	FRIH_HUMAN Ferritin heavy chain OS=Homo sapiens OX=9606 GN=FTH1 PE=1 SV=2	FRIH	0.17198	0.622049	0.97064	0.432226	0.226678	0.998549	-0.222943	0.524155	0.957385
P04049_ph232	RAF1_HUMAN RAF proto-oncogene serine/threonine-protein kinase OS=Homo sapiens OX=9606 GN=RAF1 PE=1 SV=1	RAF1	0.142443	0.621687	0.97064	-0.221269	0.446669	0.998549	-0.224463	0.488955	0.957385
P04049_ph233	RAF1_HUMAN RAF proto-oncogene serine/threonine-protein kinase OS=Homo sapiens OX=9606 GN=RAF1 PE=1 SV=1	RAF1	0.21273	0.65411	0.971137	-0.26732	0.574284	0.998549	-0.805023	0.106301	0.957385
P04049_ph234	RAF1_HUMAN RAF proto-oncogene serine/threonine-protein kinase OS=Homo sapiens OX=9606 GN=RAF1 PE=1 SV=1	RAF1	0.219947	0.643661	0.971137	-0.279122	0.558187	0.998549	-0.819593	0.101085	0.957385
P04049_ph244	RAF1_HUMAN RAF proto-oncogene serine/threonine-protein kinase OS=Homo sapiens OX=9606 GN=RAF1 PE=1 SV=1	RAF1	-0.115183	0.475007	0.97064	-0.0611019	0.663224	0.998549	-0.263591	0.127759	0.957385
P04049_ph257	RAF1_HUMAN RAF proto-oncogene serine/threonine-protein kinase OS=Homo sapiens OX=9606 GN=RAF1 PE=1 SV=1	RAF1	0.239676	0.46416	0.97064	0.232598	0.47719	0.998549	-0.0975969	0.763616	0.967389
P04049_ph259	RAF1_HUMAN RAF proto-oncogene serine/threonine-protein kinase OS=Homo sapiens OX=9606 GN=RAF1 PE=1 SV=1	RAF1	-0.138899	0.785687	0.974555	0.247224	0.629485	0.998549	-0.224277	0.661365	0.961388
P04049_ph287_ph296_ph301	RAF1_HUMAN RAF proto-oncogene serine/threonine-protein kinase OS=Homo sapiens OX=9606 GN=RAF1 PE=1 SV=1	RAF1	-0.442944	0.472042	0.97064	-0.0370821	0.934131	0.998549	-0.342218	0.495179	0.957385
P04049_ph289_ph294_ph301	RAF1_HUMAN RAF proto-oncogene serine/threonine-protein kinase OS=Homo sapiens OX=9606 GN=RAF1 PE=1 SV=1	RAF1	-0.299648	0.605879	0.97064	-0.0734684	0.864019	0.998549	-0.272942	0.565823	0.957385
P04049_ph29	RAF1_HUMAN RAF proto-oncogene serine/threonine-protein kinase OS=Homo sapiens OX=9606 GN=RAF1 PE=1 SV=1	RAF1	0.408431	0.141478	0.97064	0.0314908	0.880076	0.998549	0.0564913	0.787055	0.970413
P04049_ph291	RAF1_HUMAN RAF proto-oncogene serine/threonine-protein kinase OS=Homo sapiens OX=9606 GN=RAF1 PE=1 SV=1	RAF1	-0.358636	0.396008	0.97064	0.0102949	0.977782	0.998549	0.135994	0.743988	0.962555
P04049_ph294	RAF1_HUMAN RAF proto-oncogene serine/threonine-protein kinase OS=Homo sapiens OX=9606 GN=RAF1 PE=1 SV=1	RAF1	-0.33448	0.0679194	0.97064	-0.00567331	0.969801	0.998549	0.173591	0.313192	0.957385
P04049_ph296	RAF1_HUMAN RAF proto-oncogene serine/threonine-protein kinase OS=Homo sapiens OX=9606 GN=RAF1 PE=1 SV=1	RAF1	-0.337414	0.0389475	0.97064	-0.00518949	0.968091	0.998549	0.129102	0.384883	0.957385
P04049_ph296_ph301	RAF1_HUMAN RAF proto-oncogene serine/threonine-protein kinase OS=Homo sapiens OX=9606 GN=RAF1 PE=1 SV=1	RAF1	Inf	NA	0	-0.073465	0.840791	0.998549	#NAME?	NA	0
P04049_ph301	RAF1_HUMAN RAF proto-oncogene serine/threonine-protein kinase OS=Homo sapiens OX=9606 GN=RAF1 PE=1 SV=1	RAF1	0.270935	0.460343	0.97064	0.311339	0.347173	0.998549	0.0174513	0.96153	0.994412
P04049_ph43	RAF1_HUMAN RAF proto-oncogene serine/threonine-protein kinase OS=Homo sapiens OX=9606 GN=RAF1 PE=1 SV=1	RAF1	-0.0553782	0.765504	0.973672	0.273074	0.120487	0.971018	0.270062	0.165851	0.957385
P04049_ph621	RAF1_HUMAN RAF proto-oncogene serine/threonine-protein kinase OS=Homo sapiens OX=9606 GN=RAF1 PE=1 SV=1	RAF1	0.176536	0.568335	0.97064	0.45189	0.157927	0.998549	-0.0946202	0.758699	0.966043
P04049_ph642	RAF1_HUMAN RAF proto-oncogene serine/threonine-protein kinase OS=Homo sapiens OX=9606 GN=RAF1 PE=1 SV=1	RAF1	0.878992	0.115144	0.97064	-0.0327398	0.926318	0.998549	-0.375884	0.358654	0.957385
P04075_ph46	ALDOA_HUMAN Fructose-bisphosphate aldolase A OS=Homo sapiens OX=9606 GN=ALDOA PE=1 SV=2	ALDOA	0.975814	0.125636	0.97064	-0.318818	0.601829	0.998549	-0.477521	0.437534	0.957385
P04083_ph34	ANXA1_HUMAN Annexin A1 OS=Homo sapiens OX=9606 GN=ANXA1 PE=1 SV=2	ANXA1	0.881286	0.383919	0.97064	-0.607895	0.498845	0.998549	0.255563	0.797428	0.973037
P04083_ph37	ANXA1_HUMAN Annexin A1 OS=Homo sapiens OX=9606 GN=ANXA1 PE=1 SV=2	ANXA1	-0.221937	0.681946	0.971971	0.232717	0.631377	0.998549	-0.575384	0.246908	0.957385
P04083_ph41	ANXA1_HUMAN Annexin A1 OS=Homo sapiens OX=9606 GN=ANXA1 PE=1 SV=2	ANXA1	0.298845	0.692073	0.971971	0.0535676	0.93649	0.998549	-0.719499	0.298153	0.957385
P04150_ph134	GCR_HUMAN Glucocorticoid receptor OS=Homo sapiens OX=9606 GN=NR3C1 PE=1 SV=1	GCR	1.01111	0.0111109	0.967496	#NAME?	NA	0	-0.83771	0.0252308	0.957385
P04150_ph267	GCR_HUMAN Glucocorticoid receptor OS=Homo sapiens OX=9606 GN=NR3C1 PE=1 SV=1	GCR	0.0642592	0.801475	0.976209	-0.0665701	0.770964	0.998549	-0.0514401	0.840363	0.974762
P04150_ph269	GCR_HUMAN Glucocorticoid receptor OS=Homo sapiens OX=9606 GN=NR3C1 PE=1 SV=1	GCR	0.0996624	0.756678	0.973672	-0.0600205	0.834644	0.998549	-0.016055	0.960049	0.994317
P04150_ph45	GCR_HUMAN Glucocorticoid receptor OS=Homo sapiens OX=9606 GN=NR3C1 PE=1 SV=1	GCR	-0.26522	0.305318	0.97064	0.113205	0.611095	0.998549	0.0266076	0.915219	0.987447
P04150_ph8	GCR_HUMAN Glucocorticoid receptor OS=Homo sapiens OX=9606 GN=NR3C1 PE=1 SV=1	GCR	0.0588539	0.919771	0.992207	0.0154828	0.971624	0.998549	0.0715942	0.902515	0.98561
P04183_ph13	KITH_HUMAN Thymidine kinase, cytosolic OS=Homo sapiens OX=9606 GN=TK1 PE=1 SV=2	KITH	0.0140686	0.956279	0.99302	0.688386	0.0170276	0.665677	0.0430622	0.866802	0.97975
P04183_ph15	KITH_HUMAN Thymidine kinase, cytosolic OS=Homo sapiens OX=9606 GN=TK1 PE=1 SV=2	KITH	-0.315775	0.161701	0.97064	0.772035	0.00175697	0.288639	0.272149	0.222521	0.957385
P04183_ph231	KITH_HUMAN Thymidine kinase, cytosolic OS=Homo sapiens OX=9606 GN=TK1 PE=1 SV=2	KITH	0.199531	0.532678	0.97064	0.321992	0.32031	0.998549	-0.395386	0.227121	0.957385
P04406_ph151	G3P_HUMAN Glyceraldehyde-3-phosphate dehydrogenase OS=Homo sapiens OX=9606 GN=GAPDH PE=1 SV=3	G3P	0.46119	NA	NA	-0.393848	NA	NA	#NAME?	NA	0
P04406_ph83	G3P_HUMAN Glyceraldehyde-3-phosphate dehydrogenase OS=Homo sapiens OX=9606 GN=GAPDH PE=1 SV=3	G3P	0.460078	0.522265	0.97064	-0.175025	0.783846	0.998549	0.265216	0.710464	0.961388
P04626_ph1166	ERBB2_HUMAN Receptor tyrosine-protein kinase erbB-2 OS=Homo sapiens OX=9606 GN=ERBB2 PE=1 SV=1	ERBB2	-0.287146	0.330967	0.97064	-0.355503	0.184986	0.998549	-0.240381	0.411508	0.957385
P04626_ph1174	ERBB2_HUMAN Receptor tyrosine-protein kinase erbB-2 OS=Homo sapiens OX=9606 GN=ERBB2 PE=1 SV=1	ERBB2	-0.0229933	0.957015	0.99302	-0.331381	0.428754	0.998549	-0.355492	0.485371	0.957385
P04626_ph701	ERBB2_HUMAN Receptor tyrosine-protein kinase erbB-2 OS=Homo sapiens OX=9606 GN=ERBB2 PE=1 SV=1	ERBB2	NA	NA	NA	Inf	NA	0	NA	NA	NA
P04626_ph998	ERBB2_HUMAN Receptor tyrosine-protein kinase erbB-2 OS=Homo sapiens OX=9606 GN=ERBB2 PE=1 SV=1	ERBB2	NA	NA	NA	Inf	NA	0	Inf	NA	0
P04637_ph315	P53_HUMAN Cellular tumor antigen p53 OS=Homo sapiens OX=9606 GN=TP53 PE=1 SV=4	P53	-0.869682	0.200191	0.97064	0.425274	0.467624	0.998549	0.559599	0.39019	0.957385
P04637_ph392	P53_HUMAN Cellular tumor antigen p53 OS=Homo sapiens OX=9606 GN=TP53 PE=1 SV=4	P53	-0.154767	0.711975	0.971971	0.208117	0.589141	0.998549	-0.142521	0.733628	0.962555
P04792_ph15	HSPB1_HUMAN Heat shock protein beta-1 OS=Homo sapiens OX=9606 GN=HSPB1 PE=1 SV=2	HSPB1	1.0688	0.0183606	0.97064	-1.69622	0.000900209	0.197062	-0.791995	0.0671769	0.957385
P04792_ph174	HSPB1_HUMAN Heat shock protein beta-1 OS=Homo sapiens OX=9606 GN=HSPB1 PE=1 SV=2	HSPB1	0.570628	0.074539	0.97064	#NAME?	NA	0	-0.834367	0.0370261	0.957385
P04792_ph176	HSPB1_HUMAN Heat shock protein beta-1 OS=Homo sapiens OX=9606 GN=HSPB1 PE=1 SV=2	HSPB1	0.542742	0.267964	0.97064	-0.567961	0.180471	0.998549	#NAME?	NA	0
P04792_ph199	HSPB1_HUMAN Heat shock protein beta-1 OS=Homo sapiens OX=9606 GN=HSPB1 PE=1 SV=2	HSPB1	-0.250547	0.424546	0.97064	-0.627267	0.0441891	0.796044	-0.202683	0.51563	0.957385
P04792_ph78_ph82	HSPB1_HUMAN Heat shock protein beta-1 OS=Homo sapiens OX=9606 GN=HSPB1 PE=1 SV=2	HSPB1	2.04124	0.000212255	0.240379	-3.56033	4.06331e-07	0.002837	-0.562922	0.163577	0.957385
P04792_ph82	HSPB1_HUMAN Heat shock protein beta-1 OS=Homo sapiens OX=9606 GN=HSPB1 PE=1 SV=2	HSPB1	0.948962	0.0115577	0.969747	-0.901395	0.0153275	0.636462	-0.354958	0.291887	0.957385
P04792_ph83	HSPB1_HUMAN Heat shock protein beta-1 OS=Homo sapiens OX=9606 GN=HSPB1 PE=1 SV=2	HSPB1	-4.16537	0.208672	0.97064	4.00023	0.331619	0.998549	0.138765	0.961064	0.994359
P04792_ph98	HSPB1_HUMAN Heat shock protein beta-1 OS=Homo sapiens OX=9606 GN=HSPB1 PE=1 SV=2	HSPB1	-0.225807	0.698281	0.971971	-0.486488	0.352977	0.998549	-0.612102	0.256977	0.957385
P04920_ph113	B3A2_HUMAN Anion exchange protein 2 OS=Homo sapiens OX=9606 GN=SLC4A2 PE=1 SV=4	B3A2	0.590652	0.198757	0.97064	0.309209	0.488973	0.998549	0.285592	0.566201	0.957385
P04920_ph113_ph132	B3A2_HUMAN Anion exchange protein 2 OS=Homo sapiens OX=9606 GN=SLC4A2 PE=1 SV=4	B3A2	-0.0850542	0.86069	0.982621	-0.225868	0.604831	0.998549	-0.387699	0.431677	0.957385
P04920_ph132	B3A2_HUMAN Anion exchange protein 2 OS=Homo sapiens OX=9606 GN=SLC4A2 PE=1 SV=4	B3A2	-0.119971	0.889139	0.987754	0.471246	0.543485	0.998549	-0.901168	0.254884	0.957385
P04920_ph141	B3A2_HUMAN Anion exchange protein 2 OS=Homo sapiens OX=9606 GN=SLC4A2 PE=1 SV=4	B3A2	0.21648	0.65991	0.971137	-0.300899	0.496823	0.998549	-0.0715726	0.883859	0.982635
P04920_ph144	B3A2_HUMAN Anion exchange protein 2 OS=Homo sapiens OX=9606 GN=SLC4A2 PE=1 SV=4	B3A2	0.233406	0.215732	0.97064	-0.255363	0.137033	0.988731	-0.118974	0.515788	0.957385
P04920_ph169	B3A2_HUMAN Anion exchange protein 2 OS=Homo sapiens OX=9606 GN=SLC4A2 PE=1 SV=4	B3A2	0.355309	0.334715	0.97064	0.24689	0.498609	0.998549	-0.0514994	0.886776	0.983344
P04920_ph169_ph173	B3A2_HUMAN Anion exchange protein 2 OS=Homo sapiens OX=9606 GN=SLC4A2 PE=1 SV=4	B3A2	-0.571782	0.352009	0.97064	0.0503045	0.889959	0.998549	0.226241	0.637051	0.959258
P04920_ph170	B3A2_HUMAN Anion exchange protein 2 OS=Homo sapiens OX=9606 GN=SLC4A2 PE=1 SV=4	B3A2	0.352201	0.583029	0.97064	0.397987	0.535765	0.998549	0.331872	0.64298	0.961072
P04920_ph172	B3A2_HUMAN Anion exchange protein 2 OS=Homo sapiens OX=9606 GN=SLC4A2 PE=1 SV=4	B3A2	0.557441	0.244767	0.97064	0.232312	0.620158	0.998549	-0.0579903	0.901088	0.98561
P04920_ph173	B3A2_HUMAN Anion exchange protein 2 OS=Homo sapiens OX=9606 GN=SLC4A2 PE=1 SV=4	B3A2	0.323397	0.258828	0.97064	0.218624	0.439059	0.998549	-0.119923	0.668665	0.961388
P04920_ph243	B3A2_HUMAN Anion exchange protein 2 OS=Homo sapiens OX=9606 GN=SLC4A2 PE=1 SV=4	B3A2	Inf	NA	0	-0.552204	0.247103	0.998549	#NAME?	NA	0
P04920_ph443	B3A2_HUMAN Anion exchange protein 2 OS=Homo sapiens OX=9606 GN=SLC4A2 PE=1 SV=4	B3A2	-0.41816	0.557796	0.97064	-0.842354	0.199493	0.998549	-0.690817	0.287267	0.957385
P04920_ph443_ph446	B3A2_HUMAN Anion exchange protein 2 OS=Homo sapiens OX=9606 GN=SLC4A2 PE=1 SV=4	B3A2	0.190801	0.600513	0.97064	-1.02312	0.0146753	0.636331	-0.638886	0.134653	0.957385
P04920_ph443_ph446_ph449	B3A2_HUMAN Anion exchange protein 2 OS=Homo sapiens OX=9606 GN=SLC4A2 PE=1 SV=4	B3A2	-0.0545052	0.620721	0.97064	-1.1066	0.00154068	0.262366	-0.646812	0.00731476	0.957385
P04920_ph443_ph461	B3A2_HUMAN Anion exchange protein 2 OS=Homo sapiens OX=9606 GN=SLC4A2 PE=1 SV=4	B3A2	-0.326307	0.17033	0.97064	-1.07286	0.000548432	0.164567	-0.572548	0.029549	0.957385
P05023_ph16	AT1A1_HUMAN Sodium/potassium-transporting ATPase subunit alpha-1 OS=Homo sapiens OX=9606 GN=ATP1A1 PE=1 SV=1	AT1A1	0.0784484	0.799753	0.975728	0.125103	0.686517	0.998549	-0.481178	0.181692	0.957385
P05023_ph260	AT1A1_HUMAN Sodium/potassium-transporting ATPase subunit alpha-1 OS=Homo sapiens OX=9606 GN=ATP1A1 PE=1 SV=1	AT1A1	0.896573	0.037227	0.97064	0.516063	0.204606	0.998549	-0.232887	0.557071	0.957385
P05023_ph55	AT1A1_HUMAN Sodium/potassium-transporting ATPase subunit alpha-1 OS=Homo sapiens OX=9606 GN=ATP1A1 PE=1 SV=1	AT1A1	0.966617	0.0576474	0.97064	0.616404	0.205537	0.998549	0.268807	0.612554	0.957385
P05023_ph57	AT1A1_HUMAN Sodium/potassium-transporting ATPase subunit alpha-1 OS=Homo sapiens OX=9606 GN=ATP1A1 PE=1 SV=1	AT1A1	0.701406	0.141815	0.97064	0.584971	0.214239	0.998549	0.198527	0.697551	0.961388
P05091_ph283	ALDH2_HUMAN Aldehyde dehydrogenase, mitochondrial OS=Homo sapiens OX=9606 GN=ALDH2 PE=1 SV=2	ALDH2	0.472106	0.298525	0.97064	0.386712	0.391175	0.998549	-0.135808	0.760348	0.966432
P05114_ph7	HMGN1_HUMAN Non-histone chromosomal protein HMG-14 OS=Homo sapiens OX=9606 GN=HMGN1 PE=1 SV=3	HMGN1	0.057385	0.872665	0.983883	-0.607465	0.0784487	0.874443	-0.458248	0.218484	0.957385
P05386_ph101_ph104	RLA1_HUMAN 60S acidic ribosomal protein P1 OS=Homo sapiens OX=9606 GN=RPLP1 PE=1 SV=1	RLA1	Inf	NA	0	-0.291743	0.802035	0.998549	1.17137	0.401268	0.957385
P05387_ph17	RLA2_HUMAN 60S acidic ribosomal protein P2 OS=Homo sapiens OX=9606 GN=RPLP2 PE=1 SV=1	RLA2	0.873874	0.0937453	0.97064	0.0893975	0.856095	0.998549	-0.510921	0.309661	0.957385
P05387_ph19	RLA2_HUMAN 60S acidic ribosomal protein P2 OS=Homo sapiens OX=9606 GN=RPLP2 PE=1 SV=1	RLA2	-0.0068562	0.966516	0.993385	-0.0438921	0.764357	0.998549	-0.0872773	0.595782	0.957385
P05387_ph64	RLA2_HUMAN 60S acidic ribosomal protein P2 OS=Homo sapiens OX=9606 GN=RPLP2 PE=1 SV=1	RLA2	-0.0043257	0.995094	0.999212	-0.378756	0.594702	0.998549	-0.53674	0.51092	0.957385
P05387_ph79	RLA2_HUMAN 60S acidic ribosomal protein P2 OS=Homo sapiens OX=9606 GN=RPLP2 PE=1 SV=1	RLA2	-0.0192592	0.971513	0.993971	-0.211282	0.672947	0.998549	-0.105255	0.875486	0.980829
P05455_ph362	LA_HUMAN Lupus La protein OS=Homo sapiens OX=9606 GN=SSB PE=1 SV=2	LA	0.0305505	0.952284	0.993012	0.329865	0.521592	0.998549	-0.168589	0.741756	0.962555
P05455_ph366	LA_HUMAN Lupus La protein OS=Homo sapiens OX=9606 GN=SSB PE=1 SV=2	LA	0.146442	0.725152	0.972931	0.255632	0.541405	0.998549	-0.225391	0.589661	0.957385
P05455_ph379	LA_HUMAN Lupus La protein OS=Homo sapiens OX=9606 GN=SSB PE=1 SV=2	LA	0.585116	0.451849	0.97064	0.0601634	0.937012	0.998549	-0.462548	0.548865	0.957385
P05455_ph92	LA_HUMAN Lupus La protein OS=Homo sapiens OX=9606 GN=SSB PE=1 SV=2	LA	NA	NA	NA	Inf	NA	0	Inf	NA	0
P05455_ph94	LA_HUMAN Lupus La protein OS=Homo sapiens OX=9606 GN=SSB PE=1 SV=2	LA	Inf	NA	0	-0.202784	0.698968	0.998549	-0.281944	0.54378	0.957385
P05556_ph777	ITB1_HUMAN Integrin beta-1 OS=Homo sapiens OX=9606 GN=ITGB1 PE=1 SV=2	ITB1	NA	NA	NA	Inf	NA	0	NA	NA	NA
P05783_ph10	K1C18_HUMAN Keratin, type I cytoskeletal 18 OS=Homo sapiens OX=9606 GN=KRT18 PE=1 SV=2	K1C18	-0.156673	0.747652	0.973672	-0.382293	0.447588	0.998549	-0.730126	0.183426	0.957385
P05783_ph100	K1C18_HUMAN Keratin, type I cytoskeletal 18 OS=Homo sapiens OX=9606 GN=KRT18 PE=1 SV=2	K1C18	0.176726	0.568178	0.97064	0.0660947	0.830045	0.998549	-0.125124	0.685193	0.961388
P05783_ph11	K1C18_HUMAN Keratin, type I cytoskeletal 18 OS=Homo sapiens OX=9606 GN=KRT18 PE=1 SV=2	K1C18	0.177639	0.379051	0.97064	-0.279131	0.136972	0.988731	0.194298	0.337828	0.957385
P05783_ph13	K1C18_HUMAN Keratin, type I cytoskeletal 18 OS=Homo sapiens OX=9606 GN=KRT18 PE=1 SV=2	K1C18	0.329751	0.183657	0.97064	-0.432018	0.0899878	0.90004	0.0070941	0.978708	0.997536
P05783_ph15	K1C18_HUMAN Keratin, type I cytoskeletal 18 OS=Homo sapiens OX=9606 GN=KRT18 PE=1 SV=2	K1C18	0.673025	0.287959	0.97064	-0.334208	0.591521	0.998549	-0.679075	0.283836	0.957385
P05783_ph18	K1C18_HUMAN Keratin, type I cytoskeletal 18 OS=Homo sapiens OX=9606 GN=KRT18 PE=1 SV=2	K1C18	0.473843	0.240769	0.97064	-0.317785	0.424585	0.998549	-0.482465	0.232768	0.957385
P05783_ph23	K1C18_HUMAN Keratin, type I cytoskeletal 18 OS=Homo sapiens OX=9606 GN=KRT18 PE=1 SV=2	K1C18	0.539058	0.35643	0.97064	-0.291131	0.614244	0.998549	-0.385401	0.50622	0.957385
P05783_ph24	K1C18_HUMAN Keratin, type I cytoskeletal 18 OS=Homo sapiens OX=9606 GN=KRT18 PE=1 SV=2	K1C18	0.507659	0.204904	0.97064	-0.483926	0.225468	0.998549	0.259237	0.551785	0.957385
P05783_ph30	K1C18_HUMAN Keratin, type I cytoskeletal 18 OS=Homo sapiens OX=9606 GN=KRT18 PE=1 SV=2	K1C18	0.470859	0.3122	0.97064	-0.462839	0.32019	0.998549	-0.784589	0.103304	0.957385
P05783_ph305	K1C18_HUMAN Keratin, type I cytoskeletal 18 OS=Homo sapiens OX=9606 GN=KRT18 PE=1 SV=2	K1C18	0.236616	0.205294	0.97064	-0.0308814	0.808342	0.998549	-0.207442	0.167951	0.957385
P05783_ph31	K1C18_HUMAN Keratin, type I cytoskeletal 18 OS=Homo sapiens OX=9606 GN=KRT18 PE=1 SV=2	K1C18	0.173508	0.504848	0.97064	-0.581143	0.0400061	0.783069	0.0682897	0.812855	0.974701
P05783_ph34	K1C18_HUMAN Keratin, type I cytoskeletal 18 OS=Homo sapiens OX=9606 GN=KRT18 PE=1 SV=2	K1C18	0.383558	0.580032	0.97064	-0.681553	0.423322	0.998549	-1.22443	0.111193	0.957385
P05783_ph36	K1C18_HUMAN Keratin, type I cytoskeletal 18 OS=Homo sapiens OX=9606 GN=KRT18 PE=1 SV=2	K1C18	-0.139137	0.576149	0.97064	0.171874	0.444215	0.998549	0.439609	0.102878	0.957385
P05783_ph399	K1C18_HUMAN Keratin, type I cytoskeletal 18 OS=Homo sapiens OX=9606 GN=KRT18 PE=1 SV=2	K1C18	0.0686874	0.902337	0.989372	0.572359	0.327205	0.998549	-0.728991	0.324141	0.957385
P05783_ph401	K1C18_HUMAN Keratin, type I cytoskeletal 18 OS=Homo sapiens OX=9606 GN=KRT18 PE=1 SV=2	K1C18	NA	NA	NA	NA	NA	NA	NA	NA	NA
P05783_ph420	K1C18_HUMAN Keratin, type I cytoskeletal 18 OS=Homo sapiens OX=9606 GN=KRT18 PE=1 SV=2	K1C18	0.106722	0.703446	0.971971	-0.23882	0.349277	0.998549	-0.559497	0.0427549	0.957385
P05783_ph422	K1C18_HUMAN Keratin, type I cytoskeletal 18 OS=Homo sapiens OX=9606 GN=KRT18 PE=1 SV=2	K1C18	-0.314057	0.558305	0.97064	#NAME?	NA	0	-0.480508	0.353883	0.957385
P05783_ph47	K1C18_HUMAN Keratin, type I cytoskeletal 18 OS=Homo sapiens OX=9606 GN=KRT18 PE=1 SV=2	K1C18	0.0124602	0.985753	0.997494	0.443877	0.482093	0.998549	0.570825	0.42049	0.957385
P05783_ph49	K1C18_HUMAN Keratin, type I cytoskeletal 18 OS=Homo sapiens OX=9606 GN=KRT18 PE=1 SV=2	K1C18	-0.782643	0.326623	0.97064	0.444963	0.416749	0.998549	0.478844	0.437942	0.957385
P05783_ph51	K1C18_HUMAN Keratin, type I cytoskeletal 18 OS=Homo sapiens OX=9606 GN=KRT18 PE=1 SV=2	K1C18	0.746007	0.108291	0.97064	-0.422942	0.346063	0.998549	-0.4682	0.298774	0.957385
P05783_ph53	K1C18_HUMAN Keratin, type I cytoskeletal 18 OS=Homo sapiens OX=9606 GN=KRT18 PE=1 SV=2	K1C18	0.708416	0.274863	0.97064	-0.135721	0.830508	0.998549	-0.41018	0.520739	0.957385
P05783_ph60	K1C18_HUMAN Keratin, type I cytoskeletal 18 OS=Homo sapiens OX=9606 GN=KRT18 PE=1 SV=2	K1C18	0.663444	0.1771	0.97064	-0.370135	0.440195	0.998549	-0.51979	0.283733	0.957385
P05783_ph65	K1C18_HUMAN Keratin, type I cytoskeletal 18 OS=Homo sapiens OX=9606 GN=KRT18 PE=1 SV=2	K1C18	0.711656	0.144798	0.97064	-0.688422	0.157308	0.998549	-0.404825	0.393521	0.957385
P05783_ph7	K1C18_HUMAN Keratin, type I cytoskeletal 18 OS=Homo sapiens OX=9606 GN=KRT18 PE=1 SV=2	K1C18	0.705318	0.199561	0.97064	-0.608805	0.263994	0.998549	-0.154788	0.794386	0.97298
P05783_ph8	K1C18_HUMAN Keratin, type I cytoskeletal 18 OS=Homo sapiens OX=9606 GN=KRT18 PE=1 SV=2	K1C18	0.515159	0.244902	0.97064	-0.858619	0.0642239	0.842042	-0.213298	0.658759	0.961388
P05787_ph10	K2C8_HUMAN Keratin, type II cytoskeletal 8 OS=Homo sapiens OX=9606 GN=KRT8 PE=1 SV=7	K2C8	Inf	NA	0	#NAME?	NA	0	-0.846771	0.107809	0.957385
P05787_ph104	K2C8_HUMAN Keratin, type II cytoskeletal 8 OS=Homo sapiens OX=9606 GN=KRT8 PE=1 SV=7	K2C8	-0.0691405	0.889832	0.987754	-0.49917	0.236713	0.998549	-0.440914	0.325317	0.957385
P05787_ph13	K2C8_HUMAN Keratin, type II cytoskeletal 8 OS=Homo sapiens OX=9606 GN=KRT8 PE=1 SV=7	K2C8	-0.284565	0.666775	0.971137	0.225629	0.702443	0.998549	-0.511776	0.392236	0.957385
P05787_ph15	K2C8_HUMAN Keratin, type II cytoskeletal 8 OS=Homo sapiens OX=9606 GN=KRT8 PE=1 SV=7	K2C8	0.445701	0.320381	0.97064	-0.126508	0.773621	0.998549	-0.887143	0.0614224	0.957385
P05787_ph2	K2C8_HUMAN Keratin, type II cytoskeletal 8 OS=Homo sapiens OX=9606 GN=KRT8 PE=1 SV=7	K2C8	-0.0155728	0.963753	0.993254	0.0148453	0.965445	0.998549	-0.182096	0.597176	0.957385
P05787_ph21	K2C8_HUMAN Keratin, type II cytoskeletal 8 OS=Homo sapiens OX=9606 GN=KRT8 PE=1 SV=7	K2C8	2.3017	0.0813114	0.97064	-1.32308	0.295491	0.998549	-2.12128	0.104949	0.957385
P05787_ph21_ph24	K2C8_HUMAN Keratin, type II cytoskeletal 8 OS=Homo sapiens OX=9606 GN=KRT8 PE=1 SV=7	K2C8	-0.119218	0.838819	0.981379	0.0908843	0.876722	0.998549	0.318872	0.62811	0.957385
P05787_ph22	K2C8_HUMAN Keratin, type II cytoskeletal 8 OS=Homo sapiens OX=9606 GN=KRT8 PE=1 SV=7	K2C8	-0.0902927	0.843633	0.981379	-0.280031	0.543365	0.998549	-0.305106	0.50845	0.957385
P05787_ph24	K2C8_HUMAN Keratin, type II cytoskeletal 8 OS=Homo sapiens OX=9606 GN=KRT8 PE=1 SV=7	K2C8	-0.123838	0.721354	0.971971	-0.168328	0.628564	0.998549	-0.186967	0.591448	0.957385
P05787_ph25	K2C8_HUMAN Keratin, type II cytoskeletal 8 OS=Homo sapiens OX=9606 GN=KRT8 PE=1 SV=7	K2C8	0.34425	0.779011	0.974354	-0.40311	0.742612	0.998549	-0.106616	0.930649	0.989939
P05787_ph253	K2C8_HUMAN Keratin, type II cytoskeletal 8 OS=Homo sapiens OX=9606 GN=KRT8 PE=1 SV=7	K2C8	0.208981	0.399585	0.97064	-0.1411	0.565664	0.998549	-0.28158	0.313918	0.957385
P05787_ph258	K2C8_HUMAN Keratin, type II cytoskeletal 8 OS=Homo sapiens OX=9606 GN=KRT8 PE=1 SV=7	K2C8	Inf	NA	0	-0.756137	0.0163732	0.656998	-1.16904	0.00856678	0.957385
P05787_ph26	K2C8_HUMAN Keratin, type II cytoskeletal 8 OS=Homo sapiens OX=9606 GN=KRT8 PE=1 SV=7	K2C8	0.0355975	0.935775	0.992207	-0.293729	0.509729	0.998549	-0.212427	0.632125	0.957653
P05787_ph27	K2C8_HUMAN Keratin, type II cytoskeletal 8 OS=Homo sapiens OX=9606 GN=KRT8 PE=1 SV=7	K2C8	0.201363	0.933639	0.992207	-2.18477	0.373778	0.998549	-0.092826	0.969377	0.996958
P05787_ph274	K2C8_HUMAN Keratin, type II cytoskeletal 8 OS=Homo sapiens OX=9606 GN=KRT8 PE=1 SV=7	K2C8	-0.190666	0.682055	0.971971	-0.311773	0.462942	0.998549	-0.280933	0.548359	0.957385
P05787_ph280_ph282_ph286	K2C8_HUMAN Keratin, type II cytoskeletal 8 OS=Homo sapiens OX=9606 GN=KRT8 PE=1 SV=7	K2C8	-0.0166732	NA	NA	#NAME?	NA	0	0.882517	NA	NA
P05787_ph315	K2C8_HUMAN Keratin, type II cytoskeletal 8 OS=Homo sapiens OX=9606 GN=KRT8 PE=1 SV=7	K2C8	-0.438707	0.0940462	0.97064	0.716619	0.00710209	0.488528	0.279495	0.263584	0.957385
P05787_ph34	K2C8_HUMAN Keratin, type II cytoskeletal 8 OS=Homo sapiens OX=9606 GN=KRT8 PE=1 SV=7	K2C8	0.0162365	0.964756	0.993385	0.0695026	0.85008	0.998549	-0.457756	0.226366	0.957385
P05787_ph37	K2C8_HUMAN Keratin, type II cytoskeletal 8 OS=Homo sapiens OX=9606 GN=KRT8 PE=1 SV=7	K2C8	0.00523576	0.990853	0.998643	-0.478436	0.305003	0.998549	-0.425335	0.359754	0.957385
P05787_ph415	K2C8_HUMAN Keratin, type II cytoskeletal 8 OS=Homo sapiens OX=9606 GN=KRT8 PE=1 SV=7	K2C8	1.51831	0.0862275	0.97064	0.546883	0.513592	0.998549	-0.278572	0.737604	0.962555
P05787_ph417	K2C8_HUMAN Keratin, type II cytoskeletal 8 OS=Homo sapiens OX=9606 GN=KRT8 PE=1 SV=7	K2C8	1.40714	0.233161	0.97064	0.34265	0.765563	0.998549	-0.953145	0.412296	0.957385
P05787_ph424	K2C8_HUMAN Keratin, type II cytoskeletal 8 OS=Homo sapiens OX=9606 GN=KRT8 PE=1 SV=7	K2C8	1.04944	0.239829	0.97064	1.02103	0.252067	0.998549	0.38406	0.658898	0.961388
P05787_ph425	K2C8_HUMAN Keratin, type II cytoskeletal 8 OS=Homo sapiens OX=9606 GN=KRT8 PE=1 SV=7	K2C8	1.52501	0.0864743	0.97064	0.593604	0.481271	0.998549	-0.0720669	0.931141	0.98996
P05787_ph427	K2C8_HUMAN Keratin, type II cytoskeletal 8 OS=Homo sapiens OX=9606 GN=KRT8 PE=1 SV=7	K2C8	1.38478	0.0132959	0.97064	1.14374	0.0325673	0.755416	-0.013835	0.976662	0.997536
P05787_ph43	K2C8_HUMAN Keratin, type II cytoskeletal 8 OS=Homo sapiens OX=9606 GN=KRT8 PE=1 SV=7	K2C8	0.155463	0.560565	0.97064	-0.301656	0.267306	0.998549	-0.292749	0.281026	0.957385
P05787_ph431	K2C8_HUMAN Keratin, type II cytoskeletal 8 OS=Homo sapiens OX=9606 GN=KRT8 PE=1 SV=7	K2C8	1.52501	0.0864743	0.97064	0.593604	0.481271	0.998549	-0.0720669	0.931141	0.98996
P05787_ph432	K2C8_HUMAN Keratin, type II cytoskeletal 8 OS=Homo sapiens OX=9606 GN=KRT8 PE=1 SV=7	K2C8	1.5557	0.0865948	0.97064	0.508846	0.552924	0.998549	-0.350071	0.681908	0.961388
P05787_ph436	K2C8_HUMAN Keratin, type II cytoskeletal 8 OS=Homo sapiens OX=9606 GN=KRT8 PE=1 SV=7	K2C8	1.41927	0.203967	0.97064	0.190485	0.860297	0.998549	-1.12556	0.308104	0.957385
P05787_ph437	K2C8_HUMAN Keratin, type II cytoskeletal 8 OS=Homo sapiens OX=9606 GN=KRT8 PE=1 SV=7	K2C8	0.743526	0.401362	0.97064	1.10099	0.221328	0.998549	0.420573	0.631792	0.957653
P05787_ph438	K2C8_HUMAN Keratin, type II cytoskeletal 8 OS=Homo sapiens OX=9606 GN=KRT8 PE=1 SV=7	K2C8	1.66629	0.0511061	0.97064	0.0347579	0.964407	0.998549	-0.81019	0.310094	0.957385
P05787_ph441	K2C8_HUMAN Keratin, type II cytoskeletal 8 OS=Homo sapiens OX=9606 GN=KRT8 PE=1 SV=7	K2C8	0.731373	0.406028	0.97064	1.33333	0.143528	0.993959	0.52394	0.548547	0.957385
P05787_ph455	K2C8_HUMAN Keratin, type II cytoskeletal 8 OS=Homo sapiens OX=9606 GN=KRT8 PE=1 SV=7	K2C8	-0.595927	0.185832	0.97064	-0.342488	0.330961	0.998549	-0.55683	0.208414	0.957385
P05787_ph457	K2C8_HUMAN Keratin, type II cytoskeletal 8 OS=Homo sapiens OX=9606 GN=KRT8 PE=1 SV=7	K2C8	-0.939851	NA	NA	-0.593431	NA	NA	#NAME?	NA	0
P05787_ph458	K2C8_HUMAN Keratin, type II cytoskeletal 8 OS=Homo sapiens OX=9606 GN=KRT8 PE=1 SV=7	K2C8	-0.709619	0.379471	0.97064	-0.725302	0.247152	0.998549	-0.646068	0.415461	0.957385
P05787_ph475	K2C8_HUMAN Keratin, type II cytoskeletal 8 OS=Homo sapiens OX=9606 GN=KRT8 PE=1 SV=7	K2C8	1.25395	0.0125813	0.97064	-0.153634	0.685444	0.998549	0.171779	0.686417	0.961388
P05787_ph477	K2C8_HUMAN Keratin, type II cytoskeletal 8 OS=Homo sapiens OX=9606 GN=KRT8 PE=1 SV=7	K2C8	Inf	NA	0	-0.987361	0.207163	0.998549	-0.90513	0.224518	0.957385
P05787_ph478	K2C8_HUMAN Keratin, type II cytoskeletal 8 OS=Homo sapiens OX=9606 GN=KRT8 PE=1 SV=7	K2C8	1.35464	0.118128	0.97064	-1.64707	0.0775206	0.871598	-0.0762292	0.873189	0.980579
P05787_ph9	K2C8_HUMAN Keratin, type II cytoskeletal 8 OS=Homo sapiens OX=9606 GN=KRT8 PE=1 SV=7	K2C8	0.0339622	0.917834	0.992082	-0.135919	0.680659	0.998549	-0.122046	0.711535	0.961388
P06400_ph249	RB_HUMAN Retinoblastoma-associated protein OS=Homo sapiens OX=9606 GN=RB1 PE=1 SV=2	RB	0.283818	0.298177	0.97064	0.411924	0.140466	0.988731	0.323612	0.291367	0.957385
P06400_ph350	RB_HUMAN Retinoblastoma-associated protein OS=Homo sapiens OX=9606 GN=RB1 PE=1 SV=2	RB	#NAME?	NA	0	Inf	NA	0	Inf	NA	0
P06400_ph356	RB_HUMAN Retinoblastoma-associated protein OS=Homo sapiens OX=9606 GN=RB1 PE=1 SV=2	RB	-0.072161	0.928754	0.992207	-0.636242	0.436445	0.998549	-1.00292	0.228492	0.957385
P06400_ph37	RB_HUMAN Retinoblastoma-associated protein OS=Homo sapiens OX=9606 GN=RB1 PE=1 SV=2	RB	-0.206801	0.705202	0.971971	0.416014	0.397751	0.998549	0.45518	0.41096	0.957385
P06400_ph373	RB_HUMAN Retinoblastoma-associated protein OS=Homo sapiens OX=9606 GN=RB1 PE=1 SV=2	RB	0.516574	0.446529	0.97064	0.541055	0.42579	0.998549	-0.415415	0.538806	0.957385
P06400_ph606_ph612	RB_HUMAN Retinoblastoma-associated protein OS=Homo sapiens OX=9606 GN=RB1 PE=1 SV=2	RB	0.09083	0.888019	0.987754	-0.162466	0.801312	0.998549	-0.402271	0.535828	0.957385
P06400_ph608_ph612	RB_HUMAN Retinoblastoma-associated protein OS=Homo sapiens OX=9606 GN=RB1 PE=1 SV=2	RB	-0.0253272	0.962705	0.99302	-0.209377	0.699918	0.998549	-0.17539	0.746582	0.96272
P06400_ph612	RB_HUMAN Retinoblastoma-associated protein OS=Homo sapiens OX=9606 GN=RB1 PE=1 SV=2	RB	-0.00320228	0.9921	0.99901	-0.206464	0.481197	0.998549	0.296017	0.371264	0.957385
P06400_ph795	RB_HUMAN Retinoblastoma-associated protein OS=Homo sapiens OX=9606 GN=RB1 PE=1 SV=2	RB	Inf	NA	0	#NAME?	NA	0	#NAME?	NA	0
P06400_ph821	RB_HUMAN Retinoblastoma-associated protein OS=Homo sapiens OX=9606 GN=RB1 PE=1 SV=2	RB	-0.177307	0.655506	0.971137	-0.151664	0.588299	0.998549	0.0380027	0.902677	0.98561
P06400_ph821_ph823	RB_HUMAN Retinoblastoma-associated protein OS=Homo sapiens OX=9606 GN=RB1 PE=1 SV=2	RB	-1.24888	0.0532065	0.97064	0.515537	0.231462	0.998549	-0.0593622	0.892128	0.984692
P06400_ph821_ph826	RB_HUMAN Retinoblastoma-associated protein OS=Homo sapiens OX=9606 GN=RB1 PE=1 SV=2	RB	-0.780744	0.280788	0.97064	1.51057	0.0735105	0.858997	0.587477	0.401582	0.957385
P06400_ph826	RB_HUMAN Retinoblastoma-associated protein OS=Homo sapiens OX=9606 GN=RB1 PE=1 SV=2	RB	-0.0736627	0.75587	0.973672	-0.351849	0.202255	0.998549	0.083301	0.781761	0.969731
P06454_ph10	PTMA_HUMAN Prothymosin alpha OS=Homo sapiens OX=9606 GN=PTMA PE=1 SV=2	PTMA	2.88684	2.99498e-05	0.0678364	0.530584	0.0317408	0.755416	0.292188	0.164729	0.957385
P06454_ph2	PTMA_HUMAN Prothymosin alpha OS=Homo sapiens OX=9606 GN=PTMA PE=1 SV=2	PTMA	-0.681369	0.269118	0.97064	1.15976	0.0501328	0.809868	1.01644	0.111507	0.957385
P06454_ph9	PTMA_HUMAN Prothymosin alpha OS=Homo sapiens OX=9606 GN=PTMA PE=1 SV=2	PTMA	0.346977	0.0379349	0.97064	0.259677	0.0713455	0.852833	0.0395305	0.788087	0.971081
P06493_ph15	CDK1_HUMAN Cyclin-dependent kinase 1 OS=Homo sapiens OX=9606 GN=CDK1 PE=1 SV=3	CDK1	-0.0112019	0.978275	0.995452	0.448234	0.244267	0.998549	-0.0108748	0.97891	0.997536
P06493_ph161	CDK1_HUMAN Cyclin-dependent kinase 1 OS=Homo sapiens OX=9606 GN=CDK1 PE=1 SV=3	CDK1	0.187764	0.469448	0.97064	0.0931463	0.685474	0.998549	-0.0744423	0.771731	0.968179
P06493_ph19	CDK1_HUMAN Cyclin-dependent kinase 1 OS=Homo sapiens OX=9606 GN=CDK1 PE=1 SV=3	CDK1	0.0347144	0.912434	0.991821	-0.105397	0.697383	0.998549	-0.0384076	0.888572	0.983683
P06576_ph528	ATPB_HUMAN ATP synthase subunit beta, mitochondrial OS=Homo sapiens OX=9606 GN=ATP5F1B PE=1 SV=3	ATPB	-0.28363	0.537192	0.97064	-0.313359	0.458103	0.998549	-0.139864	0.801449	0.973984
P06576_ph529	ATPB_HUMAN ATP synthase subunit beta, mitochondrial OS=Homo sapiens OX=9606 GN=ATP5F1B PE=1 SV=3	ATPB	-0.255975	0.523607	0.97064	-0.235847	0.519852	0.998549	-0.0765888	0.874621	0.980579
P06733_ph254	ENOA_HUMAN Alpha-enolase OS=Homo sapiens OX=9606 GN=ENO1 PE=1 SV=2	ENOA	0.164934	0.551316	0.97064	-0.0973074	0.701091	0.998549	-0.486725	0.107291	0.957385
P06733_ph263	ENOA_HUMAN Alpha-enolase OS=Homo sapiens OX=9606 GN=ENO1 PE=1 SV=2	ENOA	-0.192233	0.358256	0.97064	0.357238	0.073286	0.85878	0.192038	0.358723	0.957385
P06737_ph430	PYGL_HUMAN Glycogen phosphorylase, liver form OS=Homo sapiens OX=9606 GN=PYGL PE=1 SV=4	PYGL	-0.229519	0.461327	0.97064	-0.324497	0.306986	0.998549	-0.177975	0.564711	0.957385
P06744_ph107	G6PI_HUMAN Glucose-6-phosphate isomerase OS=Homo sapiens OX=9606 GN=GPI PE=1 SV=4	G6PI	-0.0944559	0.803577	0.976537	0.0276963	0.934641	0.998549	0.013768	0.971039	0.997107
P06744_ph109	G6PI_HUMAN Glucose-6-phosphate isomerase OS=Homo sapiens OX=9606 GN=GPI PE=1 SV=4	G6PI	0.244226	0.513009	0.97064	0.0154243	0.962786	0.998549	0.0354303	0.923643	0.98812
P06748_ph112	NPM_HUMAN Nucleophosmin OS=Homo sapiens OX=9606 GN=NPM1 PE=1 SV=2	NPM	0.906229	0.259108	0.97064	0.0859161	0.912628	0.998549	-1.03109	0.20235	0.957385
P06748_ph125	NPM_HUMAN Nucleophosmin OS=Homo sapiens OX=9606 GN=NPM1 PE=1 SV=2	NPM	0.467426	0.352564	0.97064	-0.272082	0.584194	0.998549	-0.0705056	0.886602	0.983344
P06748_ph137	NPM_HUMAN Nucleophosmin OS=Homo sapiens OX=9606 GN=NPM1 PE=1 SV=2	NPM	0.510813	0.548274	0.97064	-0.462156	0.586536	0.998549	1.36737	0.122882	0.957385
P06748_ph143	NPM_HUMAN Nucleophosmin OS=Homo sapiens OX=9606 GN=NPM1 PE=1 SV=2	NPM	-0.622674	0.158306	0.97064	0.00861029	0.975072	0.998549	-0.57267	0.26136	0.957385
P06748_ph195	NPM_HUMAN Nucleophosmin OS=Homo sapiens OX=9606 GN=NPM1 PE=1 SV=2	NPM	Inf	NA	0	#NAME?	NA	0	-0.232473	NA	NA
P06748_ph199	NPM_HUMAN Nucleophosmin OS=Homo sapiens OX=9606 GN=NPM1 PE=1 SV=2	NPM	0.118827	0.779033	0.974354	0.893773	0.0505185	0.809868	-0.258997	0.543172	0.957385
P06748_ph227	NPM_HUMAN Nucleophosmin OS=Homo sapiens OX=9606 GN=NPM1 PE=1 SV=2	NPM	#NAME?	NA	0	Inf	NA	0	NA	NA	NA
P06748_ph234	NPM_HUMAN Nucleophosmin OS=Homo sapiens OX=9606 GN=NPM1 PE=1 SV=2	NPM	-0.163488	0.436852	0.97064	0.670814	0.00648136	0.469646	0.336582	0.229706	0.957385
P06748_ph237	NPM_HUMAN Nucleophosmin OS=Homo sapiens OX=9606 GN=NPM1 PE=1 SV=2	NPM	-0.151534	0.680977	0.971971	0.894261	0.0202089	0.68532	0.827417	0.0455322	0.957385
P06748_ph242	NPM_HUMAN Nucleophosmin OS=Homo sapiens OX=9606 GN=NPM1 PE=1 SV=2	NPM	-0.0808833	0.814242	0.979445	0.0202095	0.948638	0.998549	-0.0372177	0.913783	0.987246
P06748_ph243	NPM_HUMAN Nucleophosmin OS=Homo sapiens OX=9606 GN=NPM1 PE=1 SV=2	NPM	0.13963	0.818337	0.979778	0.346367	0.570904	0.998549	-0.246979	0.685207	0.961388
P06748_ph254	NPM_HUMAN Nucleophosmin OS=Homo sapiens OX=9606 GN=NPM1 PE=1 SV=2	NPM	-0.249354	0.642693	0.971137	1.41105	0.018624	0.675495	-0.0758459	0.887345	0.983482
P06748_ph260	NPM_HUMAN Nucleophosmin OS=Homo sapiens OX=9606 GN=NPM1 PE=1 SV=2	NPM	-0.656574	0.318545	0.97064	0.316829	0.58088	0.998549	-0.345831	0.592463	0.957385
P06748_ph67	NPM_HUMAN Nucleophosmin OS=Homo sapiens OX=9606 GN=NPM1 PE=1 SV=2	NPM	0.317866	0.585776	0.97064	-0.641676	0.279664	0.998549	-0.2043	0.725231	0.961826
P06748_ph70	NPM_HUMAN Nucleophosmin OS=Homo sapiens OX=9606 GN=NPM1 PE=1 SV=2	NPM	0.403648	0.152958	0.97064	0.113313	0.676985	0.998549	-0.203273	0.458259	0.957385
P06748_ph75	NPM_HUMAN Nucleophosmin OS=Homo sapiens OX=9606 GN=NPM1 PE=1 SV=2	NPM	0.347327	0.194306	0.97064	0.104427	0.687419	0.998549	-0.246817	0.348519	0.957385
P06748_ph78	NPM_HUMAN Nucleophosmin OS=Homo sapiens OX=9606 GN=NPM1 PE=1 SV=2	NPM	0.148001	0.769106	0.974354	-0.0563125	0.910854	0.998549	-0.0126233	0.979969	0.997536
P06756_ph1046	ITAV_HUMAN Integrin alpha-V OS=Homo sapiens OX=9606 GN=ITGAV PE=1 SV=2	ITAV	-0.505375	0.609208	0.97064	#NAME?	NA	0	-0.18926	0.84298	0.974762
P07199_ph156	CENPB_HUMAN Major centromere autoantigen B OS=Homo sapiens OX=9606 GN=CENPB PE=1 SV=2	CENPB	0.402646	0.598117	0.97064	0.322595	0.672189	0.998549	-0.882025	0.257766	0.957385
P07305_ph153	H10_HUMAN Histone H1.0 OS=Homo sapiens OX=9606 GN=H1F0 PE=1 SV=3	H10	0.359317	0.594648	0.97064	0.130376	0.80907	0.998549	-0.74259	0.230078	0.957385
P07355_ph12	ANXA2_HUMAN Annexin A2 OS=Homo sapiens OX=9606 GN=ANXA2 PE=1 SV=2	ANXA2	0.77832	0.135768	0.97064	0.495182	0.330088	0.998549	0.225209	0.652993	0.961388
P07355_ph127	ANXA2_HUMAN Annexin A2 OS=Homo sapiens OX=9606 GN=ANXA2 PE=1 SV=2	ANXA2	0.713911	0.0385876	0.97064	0.279456	0.384125	0.998549	0.00559044	0.985898	0.9987
P07355_ph164	ANXA2_HUMAN Annexin A2 OS=Homo sapiens OX=9606 GN=ANXA2 PE=1 SV=2	ANXA2	1.55417	0.0531375	0.97064	-0.207151	0.600718	0.998549	-0.182927	0.703655	0.961388
P07355_ph18	ANXA2_HUMAN Annexin A2 OS=Homo sapiens OX=9606 GN=ANXA2 PE=1 SV=2	ANXA2	0.214364	0.318801	0.97064	-0.0878237	0.54514	0.998549	0.0025708	0.98727	0.998939
P07355_ph184	ANXA2_HUMAN Annexin A2 OS=Homo sapiens OX=9606 GN=ANXA2 PE=1 SV=2	ANXA2	-0.243279	0.612228	0.97064	-0.30909	0.46936	0.998549	0.320672	0.505911	0.957385
P07355_ph19	ANXA2_HUMAN Annexin A2 OS=Homo sapiens OX=9606 GN=ANXA2 PE=1 SV=2	ANXA2	0.394162	0.260126	0.97064	0.547831	0.125706	0.980351	0.0574027	0.866492	0.979598
P07355_ph2	ANXA2_HUMAN Annexin A2 OS=Homo sapiens OX=9606 GN=ANXA2 PE=1 SV=2	ANXA2	0.313961	0.0545069	0.97064	-0.290298	0.0721108	0.855882	-0.209294	0.223501	0.957385
P07355_ph22	ANXA2_HUMAN Annexin A2 OS=Homo sapiens OX=9606 GN=ANXA2 PE=1 SV=2	ANXA2	0.246427	0.663916	0.971137	-0.336209	0.438862	0.998549	-0.238156	0.606801	0.957385
P07355_ph238	ANXA2_HUMAN Annexin A2 OS=Homo sapiens OX=9606 GN=ANXA2 PE=1 SV=2	ANXA2	Inf	NA	0	#NAME?	NA	0	-0.141135	NA	NA
P07355_ph24	ANXA2_HUMAN Annexin A2 OS=Homo sapiens OX=9606 GN=ANXA2 PE=1 SV=2	ANXA2	0.978709	0.0892577	0.97064	0.0775004	0.886608	0.998549	-0.364784	0.505692	0.957385
P07355_ph26	ANXA2_HUMAN Annexin A2 OS=Homo sapiens OX=9606 GN=ANXA2 PE=1 SV=2	ANXA2	0.676612	0.0868856	0.97064	-0.395716	0.143765	0.993959	-0.724096	0.0309113	0.957385
P07355_ph3	ANXA2_HUMAN Annexin A2 OS=Homo sapiens OX=9606 GN=ANXA2 PE=1 SV=2	ANXA2	0.29239	0.0399316	0.97064	-0.271882	0.0533911	0.82037	-0.154451	0.30157	0.957385
P07737_ph90	PROF1_HUMAN Profilin-1 OS=Homo sapiens OX=9606 GN=PFN1 PE=1 SV=2	PROF1	0.0499885	NA	NA	-0.323787	NA	NA	-0.0458226	NA	NA
P07737_ph92	PROF1_HUMAN Profilin-1 OS=Homo sapiens OX=9606 GN=PFN1 PE=1 SV=2	PROF1	0.0499859	0.953028	0.99302	-0.323786	0.715717	0.998549	-0.045492	0.957237	0.993949
P07814_ph467	SYEP_HUMAN Bifunctional glutamate/proline--tRNA ligase OS=Homo sapiens OX=9606 GN=EPRS PE=1 SV=5	SYEP	-0.301664	0.499727	0.97064	-0.0101767	0.982574	0.998845	0.552364	0.258963	0.957385
P07814_ph880	SYEP_HUMAN Bifunctional glutamate/proline--tRNA ligase OS=Homo sapiens OX=9606 GN=EPRS PE=1 SV=5	SYEP	0.4931	0.566596	0.97064	0.112572	0.895268	0.998549	-0.513092	0.551183	0.957385
P07814_ph882	SYEP_HUMAN Bifunctional glutamate/proline--tRNA ligase OS=Homo sapiens OX=9606 GN=EPRS PE=1 SV=5	SYEP	0.763232	0.367755	0.97064	0.24833	0.766227	0.998549	-0.760077	0.369676	0.957385
P07814_ph882_ph886	SYEP_HUMAN Bifunctional glutamate/proline--tRNA ligase OS=Homo sapiens OX=9606 GN=EPRS PE=1 SV=5	SYEP	0.394465	0.532206	0.97064	0.351967	0.576583	0.998549	0.232979	0.73976	0.962555
P07814_ph883_ph885	SYEP_HUMAN Bifunctional glutamate/proline--tRNA ligase OS=Homo sapiens OX=9606 GN=EPRS PE=1 SV=5	SYEP	-0.653395	0.44315	0.97064	0.304366	0.685626	0.998549	0.231703	0.783107	0.969731
P07814_ph883_ph886	SYEP_HUMAN Bifunctional glutamate/proline--tRNA ligase OS=Homo sapiens OX=9606 GN=EPRS PE=1 SV=5	SYEP	-0.708334	0.0115599	0.969747	0.435279	0.0601345	0.838042	0.28622	0.241094	0.957385
P07814_ph885	SYEP_HUMAN Bifunctional glutamate/proline--tRNA ligase OS=Homo sapiens OX=9606 GN=EPRS PE=1 SV=5	SYEP	0.682488	0.475385	0.97064	0.230827	0.807561	0.998549	-0.660458	0.489475	0.957385
P07814_ph886	SYEP_HUMAN Bifunctional glutamate/proline--tRNA ligase OS=Homo sapiens OX=9606 GN=EPRS PE=1 SV=5	SYEP	0.519044	0.529748	0.97064	0.0991764	0.903705	0.998549	-0.639287	0.440774	0.957385
P07814_ph888_ph891	SYEP_HUMAN Bifunctional glutamate/proline--tRNA ligase OS=Homo sapiens OX=9606 GN=EPRS PE=1 SV=5	SYEP	-0.65384	0.0142145	0.97064	0.352477	0.104427	0.939616	0.235753	0.310467	0.957385
P07814_ph891	SYEP_HUMAN Bifunctional glutamate/proline--tRNA ligase OS=Homo sapiens OX=9606 GN=EPRS PE=1 SV=5	SYEP	0.375811	0.556374	0.97064	0.164508	0.795595	0.998549	-0.513508	0.424472	0.957385
P07910_ph233	HNRPC_HUMAN Heterogeneous nuclear ribonucleoproteins C1/C2 OS=Homo sapiens OX=9606 GN=HNRNPC PE=1 SV=4	HNRPC	0.171856	0.754981	0.973672	-0.156706	0.775905	0.998549	-0.514529	0.357332	0.957385
P07910_ph247	HNRPC_HUMAN Heterogeneous nuclear ribonucleoproteins C1/C2 OS=Homo sapiens OX=9606 GN=HNRNPC PE=1 SV=4	HNRPC	#NAME?	NA	0	Inf	NA	0	NA	NA	NA
P07947_ph21	YES_HUMAN Tyrosine-protein kinase Yes OS=Homo sapiens OX=9606 GN=YES1 PE=1 SV=3	YES	0.0100918	0.962861	0.99302	-0.0479438	0.805029	0.998549	-0.147276	0.503126	0.957385
P07947_ph40	YES_HUMAN Tyrosine-protein kinase Yes OS=Homo sapiens OX=9606 GN=YES1 PE=1 SV=3	YES	-0.0323713	0.821597	0.979778	-0.168211	0.20928	0.998549	-0.0521525	0.717029	0.961388
P07947_ph426	YES_HUMAN Tyrosine-protein kinase Yes OS=Homo sapiens OX=9606 GN=YES1 PE=1 SV=3	YES	0.484937	0.370949	0.97064	0.159309	0.738351	0.998549	0.0385032	0.94229	0.990948
P07947_ph427	YES_HUMAN Tyrosine-protein kinase Yes OS=Homo sapiens OX=9606 GN=YES1 PE=1 SV=3	YES	1.14899	0.0675368	0.97064	0.144905	0.805359	0.998549	-0.409479	0.489826	0.957385
P07948_ph11	LYN_HUMAN Tyrosine-protein kinase Lyn OS=Homo sapiens OX=9606 GN=LYN PE=1 SV=3	LYN	0.215211	0.484449	0.97064	0.251051	0.416332	0.998549	-0.324639	0.29736	0.957385
P07948_ph13	LYN_HUMAN Tyrosine-protein kinase Lyn OS=Homo sapiens OX=9606 GN=LYN PE=1 SV=3	LYN	0.20493	0.675982	0.971971	0.0792933	0.871152	0.998549	-0.630988	0.210773	0.957385
P08047_ph7	SP1_HUMAN Transcription factor Sp1 OS=Homo sapiens OX=9606 GN=SP1 PE=1 SV=3	SP1	0.270668	0.705807	0.971971	0.209942	0.748039	0.998549	0.394465	0.584461	0.957385
P08048_ph270;P17010_ph274	ZFY_HUMAN Zinc finger Y-chromosomal protein OS=Homo sapiens OX=9606 GN=ZFY PE=1 SV=3;ZFX_HUMAN Zinc finger X-chromosomal protein OS=Homo sapiens OX=9606 GN=ZFX PE=2 SV=2	ZFY;ZFX	NA	NA	NA	Inf	NA	0	NA	NA	NA
P08069_ph1339	IGF1R_HUMAN Insulin-like growth factor 1 receptor OS=Homo sapiens OX=9606 GN=IGF1R PE=1 SV=1	IGF1R	-0.114365	0.786441	0.974555	-0.0593261	0.887661	0.998549	-0.640214	0.268824	0.957385
P08069_ph1366	IGF1R_HUMAN Insulin-like growth factor 1 receptor OS=Homo sapiens OX=9606 GN=IGF1R PE=1 SV=1	IGF1R	NA	NA	NA	Inf	NA	0	Inf	NA	0
P08238_ph255	HS90B_HUMAN Heat shock protein HSP 90-beta OS=Homo sapiens OX=9606 GN=HSP90AB1 PE=1 SV=4	HS90B	-0.210109	0.306456	0.97064	0.0758776	0.706865	0.998549	0.0425513	0.832652	0.974762
P08238_ph276	HS90B_HUMAN Heat shock protein HSP 90-beta OS=Homo sapiens OX=9606 GN=HSP90AB1 PE=1 SV=4	HS90B	0.0974373	0.912343	0.991821	0.622657	0.605067	0.998549	-0.810105	0.408687	0.957385
P08238_ph445	HS90B_HUMAN Heat shock protein HSP 90-beta OS=Homo sapiens OX=9606 GN=HSP90AB1 PE=1 SV=4	HS90B	0.267834	0.450728	0.97064	-0.1733	0.527428	0.998549	#NAME?	NA	0
P08397_ph15	HEM3_HUMAN Porphobilinogen deaminase OS=Homo sapiens OX=9606 GN=HMBS PE=1 SV=2	HEM3	-0.0790851	0.85478	0.981701	-0.354415	0.419646	0.998549	-0.350327	0.468355	0.957385
[truncated: 14,033 more rows]

## Sheet: SB_pretreat_Fig1and5_AB_wide
Accession	Protein.Description	Protein	SARS2_DMSO-Mock_DMSO_log2FC	SARS2_DMSO-Mock_DMSO_pvalue	SARS2_DMSO-Mock_DMSO_adj.pvalue	SARS2_DMSO-SARS2_SB203580_10uM_log2FC	SARS2_DMSO-SARS2_SB203580_10uM_pvalue	SARS2_DMSO-SARS2_SB203580_10uM_adj.pvalue	SARS2_DMSO-SARS2_SB203580_1uM_log2FC	SARS2_DMSO-SARS2_SB203580_1uM_pvalue	SARS2_DMSO-SARS2_SB203580_1uM_adj.pvalue
A0A0B4J2D5;P0DPI2	GAL3B_HUMAN Glutamine amidotransferase-like class 1 domain-containing protein 3B, mitochondrial OS=Homo sapiens OX=9606 GN=GATD3B PE=1 SV=1;GAL3A_HUMAN Glutamine amidotransferase-like class 1 domain-containing protein 3A, mitochondrial OS=Homo sapiens OX=9606 GN=GATD3A PE=1 SV=1	GAL3B;GAL3A	0.51301	0.217211	0.412536	-0.100423	0.796306	0.999985	0.0566912	0.883908	0.999991
A0A0B4J2F0	PIOS1_HUMAN Protein PIGBOS1 OS=Homo sapiens OX=9606 GN=PIGBOS1 PE=3 SV=1	PIOS1	1.70866	0.0414223	0.412536	0.00576455	0.993321	0.999985	-0.374611	0.591274	0.999991
A0A0U1RRE5	NBDY_HUMAN Negative regulator of P-body association OS=Homo sapiens OX=9606 GN=NBDY PE=1 SV=1	NBDY	1.12719	0.0381743	0.412536	-0.339099	0.45617	0.999985	-0.490523	0.293159	0.999991
A0A0U1RRL7	MMPOS_HUMAN Protein MMP24OS OS=Homo sapiens OX=9606 GN=MMP24OS PE=1 SV=1	MMPOS	1.05401	0.0612094	0.412536	-0.278602	0.565721	0.999985	-0.231756	0.631277	0.999991
A0AV96	RBM47_HUMAN RNA-binding protein 47 OS=Homo sapiens OX=9606 GN=RBM47 PE=1 SV=2	RBM47	0.542867	0.188511	0.412536	-0.118383	0.757317	0.999985	-0.0625014	0.870011	0.999991
A0AVT1	UBA6_HUMAN Ubiquitin-like modifier-activating enzyme 6 OS=Homo sapiens OX=9606 GN=UBA6 PE=1 SV=1	UBA6	0.666388	0.128862	0.412536	-0.136349	0.731074	0.999985	-0.0103924	0.978991	0.999991
A0FGR8	ESYT2_HUMAN Extended synaptotagmin-2 OS=Homo sapiens OX=9606 GN=ESYT2 PE=1 SV=1	ESYT2	0.619241	0.195373	0.412536	-0.208637	0.640931	0.999985	-0.139176	0.754438	0.999991
A0JLT2	MED19_HUMAN Mediator of RNA polymerase II transcription subunit 19 OS=Homo sapiens OX=9606 GN=MED19 PE=1 SV=2	MED19	-0.264055	0.373694	0.494698	0.229965	0.434721	0.999985	0.139322	0.630235	0.999991
A0MZ66	SHOT1_HUMAN Shootin-1 OS=Homo sapiens OX=9606 GN=SHTN1 PE=1 SV=4	SHOT1	0.774728	0.136831	0.412536	-0.0561394	0.905059	0.999985	0.0780839	0.868316	0.999991
A0PJW6	TM223_HUMAN Transmembrane protein 223 OS=Homo sapiens OX=9606 GN=TMEM223 PE=1 SV=1	TM223	0.182952	0.628891	0.714355	0.058999	0.874745	0.999985	-0.234246	0.584378	0.999991
A1L0T0	ILVBL_HUMAN Acetolactate synthase-like protein OS=Homo sapiens OX=9606 GN=ILVBL PE=1 SV=2	ILVBL	0.126571	0.661295	0.740528	-0.057108	0.842239	0.999985	0.0503512	0.860646	0.999991
A1L390	PKHG3_HUMAN Pleckstrin homology domain-containing family G member 3 OS=Homo sapiens OX=9606 GN=PLEKHG3 PE=1 SV=1	PKHG3	0.616466	0.143157	0.412536	-0.212425	0.582836	0.999985	0.0866565	0.820744	0.999991
A1L3X0	ELOV7_HUMAN Elongation of very long chain fatty acids protein 7 OS=Homo sapiens OX=9606 GN=ELOVL7 PE=1 SV=1	ELOV7	0.402863	0.289574	0.433453	-0.458091	0.23475	0.999985	-0.0853258	0.813888	0.999991
A1X283	SPD2B_HUMAN SH3 and PX domain-containing protein 2B OS=Homo sapiens OX=9606 GN=SH3PXD2B PE=1 SV=3	SPD2B	0.845026	0.0974941	0.412536	-0.211593	0.640766	0.999985	-0.0496225	0.912057	0.999991
A1XBS5	FA92A_HUMAN Protein FAM92A OS=Homo sapiens OX=9606 GN=FAM92A PE=1 SV=2	FA92A	-2.0834	0.0327012	0.412536	#NAME?	NA	0	4.35781	0.019143	0.999991
A2RRP1	NBAS_HUMAN Neuroblastoma-amplified sequence OS=Homo sapiens OX=9606 GN=NBAS PE=1 SV=2	NBAS	0.488294	0.286172	0.431827	-0.3229	0.468297	0.999985	0.240368	0.585428	0.999991
A3KMH1	VWA8_HUMAN von Willebrand factor A domain-containing protein 8 OS=Homo sapiens OX=9606 GN=VWA8 PE=1 SV=2	VWA8	0.346725	0.22488	0.412536	-0.225233	0.413334	0.999985	-0.231501	0.401216	0.999991
A3KN83	SBNO1_HUMAN Protein strawberry notch homolog 1 OS=Homo sapiens OX=9606 GN=SBNO1 PE=1 SV=1	SBNO1	0.617128	0.183457	0.412536	0.121877	0.776563	0.999985	-0.0408385	0.923997	0.999991
A4D1E9	GTPBA_HUMAN GTP-binding protein 10 OS=Homo sapiens OX=9606 GN=GTPBP10 PE=1 SV=1	GTPBA	0.437329	0.211096	0.412536	-0.0565904	0.862225	0.999985	-0.29053	0.38829	0.999991
A4D1P6	WDR91_HUMAN WD repeat-containing protein 91 OS=Homo sapiens OX=9606 GN=WDR91 PE=1 SV=2	WDR91	0.970198	0.184233	0.412536	0.0713592	0.915737	0.999985	0.0913588	0.892284	0.999991
A4D1U4	DEN11_HUMAN DENN domain-containing protein 11 OS=Homo sapiens OX=9606 GN=DENND11 PE=1 SV=1	DEN11	1.48403	0.46892	0.578085	-0.0415659	0.984459	0.999985	0.563546	0.793036	0.999991
A5D8V6	VP37C_HUMAN Vacuolar protein sorting-associated protein 37C OS=Homo sapiens OX=9606 GN=VPS37C PE=1 SV=2	VP37C	0.101307	0.336612	0.466102	0.0198131	0.844928	0.999985	0.0252182	0.8036	0.999991
A5PLN9	TPC13_HUMAN Trafficking protein particle complex subunit 13 OS=Homo sapiens OX=9606 GN=TRAPPC13 PE=1 SV=2	TPC13	0.321171	0.574251	0.667819	-0.345698	0.546251	0.999985	0.308296	0.589289	0.999991
A5YKK6	CNOT1_HUMAN CCR4-NOT transcription complex subunit 1 OS=Homo sapiens OX=9606 GN=CNOT1 PE=1 SV=2	CNOT1	0.543273	0.13534	0.412536	-0.155988	0.638062	0.999985	-0.133366	0.686764	0.999991
A6NCE7;Q9GZQ8	MP3B2_HUMAN Microtubule-associated proteins 1A/1B light chain 3 beta 2 OS=Homo sapiens OX=9606 GN=MAP1LC3B2 PE=2 SV=1;MLP3B_HUMAN Microtubule-associated proteins 1A/1B light chain 3B OS=Homo sapiens OX=9606 GN=MAP1LC3B PE=1 SV=3	MP3B2;MLP3B	0.506385	0.301515	0.441043	1.11486	0.0472663	0.999985	0.224711	0.633846	0.999991
A6NCS6	CB072_HUMAN Uncharacterized protein C2orf72 OS=Homo sapiens OX=9606 GN=C2orf72 PE=1 SV=2	CB072	1.19119	0.13378	0.412536	-0.0422876	0.952939	0.999985	-0.00245535	0.997265	0.999991
A6ND36	FA83G_HUMAN Protein FAM83G OS=Homo sapiens OX=9606 GN=FAM83G PE=1 SV=2	FA83G	0.698191	0.103517	0.412536	0.0199997	0.957964	0.999985	0.593669	0.153994	0.999991
A6NDG6	PGP_HUMAN Glycerol-3-phosphate phosphatase OS=Homo sapiens OX=9606 GN=PGP PE=1 SV=1	PGP	0.821041	0.181169	0.412536	-0.0438866	0.938193	0.999985	0.0695857	0.902189	0.999991
A6NDR6;O00470;O14770;Q99687	ME3L1_HUMAN Putative homeobox protein Meis3-like 1 OS=Homo sapiens OX=9606 GN=MEIS3P1 PE=5 SV=2;MEIS1_HUMAN Homeobox protein Meis1 OS=Homo sapiens OX=9606 GN=MEIS1 PE=1 SV=1;MEIS2_HUMAN Homeobox protein Meis2 OS=Homo sapiens OX=9606 GN=MEIS2 PE=1 SV=2;MEIS3_HUMAN Homeobox protein Meis3 OS=Homo sapiens OX=9606 GN=MEIS3 PE=2 SV=3	ME3L1;MEIS1;MEIS2;MEIS3	0.747972	0.253664	0.415185	0.0838028	0.918183	0.999985	-0.241103	0.711859	0.999991
A6NDU8	CE051_HUMAN UPF0600 protein C5orf51 OS=Homo sapiens OX=9606 GN=C5orf51 PE=1 SV=1	CE051	-0.614317	0.0177273	0.412536	0.551032	0.0271713	0.999985	0.390827	0.0850419	0.999991
A6NED2	RCCD1_HUMAN RCC1 domain-containing protein 1 OS=Homo sapiens OX=9606 GN=RCCD1 PE=1 SV=1	RCCD1	0.303886	0.433469	0.548313	0.113488	0.764559	0.999985	0.105881	0.779808	0.999991
A6NHR9	SMHD1_HUMAN Structural maintenance of chromosomes flexible hinge domain-containing protein 1 OS=Homo sapiens OX=9606 GN=SMCHD1 PE=1 SV=2	SMHD1	0.21302	0.23174	0.412536	-0.133542	0.43623	0.999985	-0.0442748	0.791442	0.999991
A6NHX0	CAST2_HUMAN Cytosolic arginine sensor for mTORC1 subunit 2 OS=Homo sapiens OX=9606 GN=CASTOR2 PE=1 SV=3	CAST2	0.514938	0.221609	0.412536	0.110591	0.779483	0.999985	0.0494936	0.900003	0.999991
A6NIH7	U119B_HUMAN Protein unc-119 homolog B OS=Homo sapiens OX=9606 GN=UNC119B PE=1 SV=1	U119B	0.715091	0.136427	0.412536	0.0840884	0.846494	0.999985	0.309591	0.484876	0.999991
A6NIZ1	RP1BL_HUMAN Ras-related protein Rap-1b-like protein OS=Homo sapiens OX=9606 PE=2 SV=1	RP1BL	0.53014	0.173063	0.412536	-0.197684	0.585247	0.999985	-0.207163	0.567882	0.999991
A6NJ78	MET15_HUMAN Probable methyltransferase-like protein 15 OS=Homo sapiens OX=9606 GN=METTL15 PE=1 SV=1	MET15	0.226066	0.675036	0.750767	0.114514	0.811124	0.999985	0.62156	0.229758	0.999991
A6NKD9	CC85C_HUMAN Coiled-coil domain-containing protein 85C OS=Homo sapiens OX=9606 GN=CCDC85C PE=1 SV=1	CC85C	0.79824	0.378591	0.498824	0.412291	0.605574	0.999985	0.473542	0.555351	0.999991
A6NKF1	SAC31_HUMAN SAC3 domain-containing protein 1 OS=Homo sapiens OX=9606 GN=SAC3D1 PE=1 SV=2	SAC31	0.721498	0.300681	0.440588	-0.0037283	0.995521	0.999985	0.00187528	0.997747	0.999991
A6QL63	BTBDB_HUMAN Ankyrin repeat and BTB/POZ domain-containing protein BTBD11 OS=Homo sapiens OX=9606 GN=BTBD11 PE=2 SV=3	BTBDB	0.160484	0.550911	0.649257	-0.45595	0.122876	0.999985	-0.246045	0.370245	0.999991
A6ZKI3	RTL8C_HUMAN Retrotransposon Gag-like protein 8C OS=Homo sapiens OX=9606 GN=RTL8C PE=1 SV=1	RTL8C	-0.316088	0.240737	0.413009	0.465423	0.210802	0.999985	1.00556	0.14348	0.999991
A7E2V4	ZSWM8_HUMAN Zinc finger SWIM domain-containing protein 8 OS=Homo sapiens OX=9606 GN=ZSWIM8 PE=1 SV=1	ZSWM8	-0.118415	0.829911	0.872145	0.334503	0.549581	0.999985	0.0759947	0.890218	0.999991
A8MPS7	YDJC_HUMAN Carbohydrate deacetylase OS=Homo sapiens OX=9606 GN=YDJC PE=1 SV=1	YDJC	Inf	NA	0	#NAME?	NA	0	-2.35199	NA	NA
A8MWD9;P62308	RUXGL_HUMAN Putative small nuclear ribonucleoprotein G-like protein 15 OS=Homo sapiens OX=9606 GN=SNRPGP15 PE=5 SV=2;RUXG_HUMAN Small nuclear ribonucleoprotein G OS=Homo sapiens OX=9606 GN=SNRPG PE=1 SV=1	RUXGL;RUXG	-0.225288	0.485055	0.591503	0.00822255	0.979221	0.999985	0.0397429	0.899886	0.999991
A8MXV4	NUD19_HUMAN Nucleoside diphosphate-linked moiety X motif 19 OS=Homo sapiens OX=9606 GN=NUDT19 PE=1 SV=1	NUD19	0.257572	0.411239	0.528036	-0.134158	0.661789	0.999985	-0.086142	0.777722	0.999991
A9UHW6	MI4GD_HUMAN MIF4G domain-containing protein OS=Homo sapiens OX=9606 GN=MIF4GD PE=1 SV=1	MI4GD	0.533086	0.254948	0.415477	-0.124058	0.779475	0.999985	-0.00867699	0.984321	0.999991
B2RTY4	MYO9A_HUMAN Unconventional myosin-IXa OS=Homo sapiens OX=9606 GN=MYO9A PE=1 SV=2	MYO9A	1.63761	0.228278	0.412536	0.64727	0.570658	0.999985	0.169034	0.880348	0.999991
B3EWF7	EP2A2_HUMAN Laforin, isoform 9 OS=Homo sapiens OX=9606 GN=EPM2A PE=1 SV=1	EP2A2	0.427386	0.580679	0.673696	0.674189	0.397305	0.999985	0.621531	0.47014	0.999991
B3KU38;P0DPB3	IQIP1_HUMAN IQCJ-SCHIP1 readthrough transcript protein OS=Homo sapiens OX=9606 GN=IQCJ-SCHIP1 PE=1 SV=2;SCHI1_HUMAN Schwannomin-interacting protein 1 OS=Homo sapiens OX=9606 GN=SCHIP1 PE=1 SV=1	IQIP1;SCHI1	Inf	NA	0	-0.398999	NA	NA	-1.26114	NA	NA
B7ZAP0	RBG10_HUMAN Rab GTPase-activating protein 1-like, isoform 10 OS=Homo sapiens OX=9606 GN=RABGAP1L PE=1 SV=1	RBG10	Inf	NA	0	-1.12582	NA	NA	-0.350414	NA	NA
B7ZAQ6;P0CG08	GPHRA_HUMAN Golgi pH regulator A OS=Homo sapiens OX=9606 GN=GPR89A PE=1 SV=2;GPHRB_HUMAN Golgi pH regulator B OS=Homo sapiens OX=9606 GN=GPR89B PE=1 SV=1	GPHRA;GPHRB	-0.0613819	0.861374	0.896369	-0.220878	0.484186	0.999985	-0.0985644	0.749815	0.999991
C4AMC7;Q6VEQ5	WASH3_HUMAN Putative WAS protein family homolog 3 OS=Homo sapiens OX=9606 GN=WASH3P PE=1 SV=2;WASH2_HUMAN WAS protein family homolog 2 OS=Homo sapiens OX=9606 GN=WASH2P PE=2 SV=2	WASH3;WASH2	0.762353	0.161408	0.412536	0.0358876	0.942521	0.999985	0.0431321	0.930952	0.999991
C9J7I0	UMAD1_HUMAN UBAP1-MVB12-associated (UMA)-domain containing protein 1 OS=Homo sapiens OX=9606 GN=UMAD1 PE=2 SV=2	UMAD1	-0.278079	0.208325	0.412536	0.317609	0.162113	0.999985	0.172941	0.344079	0.999991
C9JCN9	HSBPL_HUMAN Heat shock factor-binding protein 1-like protein 1 OS=Homo sapiens OX=9606 GN=HSBP1L1 PE=3 SV=2	HSBPL	1.01742	0.130654	0.412536	0.196666	0.746652	0.999985	0.244945	0.688167	0.999991
C9JLW8	MCRI1_HUMAN Mapk-regulated corepressor-interacting protein 1 OS=Homo sapiens OX=9606 GN=MCRIP1 PE=1 SV=1	MCRI1	0.228355	0.214521	0.412536	-0.00267913	0.987537	0.999985	-0.0105708	0.950862	0.999991
C9JRZ8	AK1BF_HUMAN Aldo-keto reductase family 1 member B15 OS=Homo sapiens OX=9606 GN=AKR1B15 PE=1 SV=2	AK1BF	0.0699859	0.773731	0.829316	0.121289	0.620852	0.999985	0.186429	0.453554	0.999991
E0CX11;Q5SZL2	STMP1_HUMAN Short transmembrane mitochondrial protein 1 OS=Homo sapiens OX=9606 GN=STMP1 PE=1 SV=1;CE85L_HUMAN Centrosomal protein of 85 kDa-like OS=Homo sapiens OX=9606 GN=CEP85L PE=1 SV=1	STMP1;CE85L	0.650847	0.0221248	0.412536	0.530206	0.0468016	0.999985	0.249391	0.284924	0.999991
E9PAV3;Q13765	NACAM_HUMAN Nascent polypeptide-associated complex subunit alpha, muscle-specific form OS=Homo sapiens OX=9606 GN=NACA PE=1 SV=1;NACA_HUMAN Nascent polypeptide-associated complex subunit alpha OS=Homo sapiens OX=9606 GN=NACA PE=1 SV=1	NACAM;NACA	0.526889	0.116695	0.412536	-0.0425405	0.887268	0.999985	-0.038644	0.897518	0.999991
E9PRG8	CK098_HUMAN Uncharacterized protein C11orf98 OS=Homo sapiens OX=9606 GN=C11orf98 PE=4 SV=2	CK098	0.971281	0.0964646	0.412536	0.126388	0.806328	0.999985	0.0628558	0.902762	0.999991
L0R6Q1	S35U4_HUMAN SLC35A4 upstream open reading frame protein OS=Homo sapiens OX=9606 GN=SLC35A4 PE=3 SV=1	S35U4	2.54824	0.274265	0.423935	-0.023067	0.989382	0.999985	-0.517067	0.826275	0.999991
L0R819	ASURF_HUMAN ASNSD1 upstream open reading frame protein OS=Homo sapiens OX=9606 GN=ASDURF PE=1 SV=1	ASURF	1.02233	0.223221	0.412536	0.0734575	0.924321	0.999985	-0.0464325	0.957529	0.999991
L0R8F8	MIDUO_HUMAN MIEF1 upstream open reading frame protein OS=Homo sapiens OX=9606 GN=MIEF1 PE=1 SV=1	MIDUO	0.494968	0.445738	0.559211	-0.00561014	0.992921	0.999985	0.17581	0.781724	0.999991
O00115	DNS2A_HUMAN Deoxyribonuclease-2-alpha OS=Homo sapiens OX=9606 GN=DNASE2 PE=1 SV=2	DNS2A	0.517034	0.121103	0.412536	0.161174	0.594035	0.999985	-0.0766122	0.798067	0.999991
O00116	ADAS_HUMAN Alkyldihydroxyacetonephosphate synthase, peroxisomal OS=Homo sapiens OX=9606 GN=AGPS PE=1 SV=1	ADAS	0.246663	0.398446	0.515964	-0.278876	0.343776	0.999985	-0.158229	0.581107	0.999991
O00124	UBXN8_HUMAN UBX domain-containing protein 8 OS=Homo sapiens OX=9606 GN=UBXN8 PE=1 SV=2	UBXN8	1.06594	0.0317507	0.412536	0.158812	0.692533	0.999985	0.0662092	0.868311	0.999991
O00139	KIF2A_HUMAN Kinesin-like protein KIF2A OS=Homo sapiens OX=9606 GN=KIF2A PE=1 SV=3	KIF2A	0.766039	0.146118	0.412536	-0.0109137	0.981798	0.999985	0.0559903	0.90688	0.999991
O00142	KITM_HUMAN Thymidine kinase 2, mitochondrial OS=Homo sapiens OX=9606 GN=TK2 PE=1 SV=4	KITM	1.18371	0.194782	0.412536	-0.149283	0.860051	0.999985	0.137714	0.870771	0.999991
O00148	DX39A_HUMAN ATP-dependent RNA helicase DDX39A OS=Homo sapiens OX=9606 GN=DDX39A PE=1 SV=2	DX39A	0.266275	0.395926	0.513671	0.10646	0.727309	0.999985	0.129458	0.672331	0.999991
O00151	PDLI1_HUMAN PDZ and LIM domain protein 1 OS=Homo sapiens OX=9606 GN=PDLIM1 PE=1 SV=4	PDLI1	0.699493	0.171129	0.412536	-0.129264	0.78361	0.999985	0.0264688	0.955012	0.999991
O00154	BACH_HUMAN Cytosolic acyl coenzyme A thioester hydrolase OS=Homo sapiens OX=9606 GN=ACOT7 PE=1 SV=3	BACH	0.798299	0.186075	0.412536	0.035451	0.949296	0.999985	0.162825	0.771035	0.999991
O00159	MYO1C_HUMAN Unconventional myosin-Ic OS=Homo sapiens OX=9606 GN=MYO1C PE=1 SV=4	MYO1C	0.397828	0.217588	0.412536	-0.135501	0.655548	0.999985	0.0432658	0.885839	0.999991
O00161	SNP23_HUMAN Synaptosomal-associated protein 23 OS=Homo sapiens OX=9606 GN=SNAP23 PE=1 SV=1	SNP23	0.648126	0.210327	0.412536	-0.0495973	0.918029	0.999985	-0.126377	0.793659	0.999991
O00165	HAX1_HUMAN HCLS1-associated protein X-1 OS=Homo sapiens OX=9606 GN=HAX1 PE=1 SV=2	HAX1	0.361335	0.155051	0.412536	0.101994	0.662393	0.999985	-0.109925	0.638408	0.999991
O00170	AIP_HUMAN AH receptor-interacting protein OS=Homo sapiens OX=9606 GN=AIP PE=1 SV=2	AIP	0.579889	0.223643	0.412536	0.211906	0.637643	0.999985	0.140501	0.75351	0.999991
O00178	GTPB1_HUMAN GTP-binding protein 1 OS=Homo sapiens OX=9606 GN=GTPBP1 PE=1 SV=3	GTPB1	0.531106	0.138285	0.412536	-0.0756578	0.785612	0.999985	-0.395177	0.194112	0.999991
O00186	STXB3_HUMAN Syntaxin-binding protein 3 OS=Homo sapiens OX=9606 GN=STXBP3 PE=1 SV=2	STXB3	0.616929	0.142315	0.412536	-0.0164152	0.965627	0.999985	-0.0580284	0.879034	0.999991
O00189	AP4M1_HUMAN AP-4 complex subunit mu-1 OS=Homo sapiens OX=9606 GN=AP4M1 PE=1 SV=2	AP4M1	1.01394	0.23322	0.41256	0.192215	0.809975	0.999985	0.397713	0.62172	0.999991
O00193	SMAP_HUMAN Small acidic protein OS=Homo sapiens OX=9606 GN=SMAP PE=1 SV=1	SMAP	0.601938	0.118565	0.412536	-0.0150113	0.965265	0.999985	0.0412287	0.904849	0.999991
O00194	RB27B_HUMAN Ras-related protein Rab-27B OS=Homo sapiens OX=9606 GN=RAB27B PE=1 SV=4	RB27B	0.500823	0.201965	0.412536	-0.124152	0.734649	0.999985	0.00917898	0.979905	0.999991
O00203	AP3B1_HUMAN AP-3 complex subunit beta-1 OS=Homo sapiens OX=9606 GN=AP3B1 PE=1 SV=3	AP3B1	0.477614	0.192836	0.412536	-0.0390637	0.908434	0.999985	-0.00167297	0.996068	0.999991
O00213	APBB1_HUMAN Amyloid-beta A4 precursor protein-binding family B member 1 OS=Homo sapiens OX=9606 GN=APBB1 PE=1 SV=2	APBB1	-0.0613564	0.905576	0.930278	0.0272123	0.957971	0.999985	0.440678	0.540433	0.999991
O00214	LEG8_HUMAN Galectin-8 OS=Homo sapiens OX=9606 GN=LGALS8 PE=1 SV=4	LEG8	0.865596	0.23431	0.41256	0.213367	0.755576	0.999985	0.173363	0.800036	0.999991
O00217	NDUS8_HUMAN NADH dehydrogenase [ubiquinone] iron-sulfur protein 8, mitochondrial OS=Homo sapiens OX=9606 GN=NDUFS8 PE=1 SV=1	NDUS8	0.528927	0.242164	0.413278	0.052542	0.90167	0.999985	0.0962534	0.821218	0.999991
O00231	PSD11_HUMAN 26S proteasome non-ATPase regulatory subunit 11 OS=Homo sapiens OX=9606 GN=PSMD11 PE=1 SV=3	PSD11	0.379636	0.200529	0.412536	0.0291397	0.915722	0.999985	0.0467022	0.865425	0.999991
O00232	PSD12_HUMAN 26S proteasome non-ATPase regulatory subunit 12 OS=Homo sapiens OX=9606 GN=PSMD12 PE=1 SV=3	PSD12	0.494902	0.108069	0.412536	-0.0603661	0.825588	0.999985	-0.0533383	0.845549	0.999991
O00233	PSMD9_HUMAN 26S proteasome non-ATPase regulatory subunit 9 OS=Homo sapiens OX=9606 GN=PSMD9 PE=1 SV=3	PSMD9	0.783797	0.147811	0.412536	0.151668	0.758822	0.999985	0.167268	0.735136	0.999991
O00244	ATOX1_HUMAN Copper transport protein ATOX1 OS=Homo sapiens OX=9606 GN=ATOX1 PE=1 SV=1	ATOX1	0.548592	0.142897	0.412536	0.0625704	0.853906	0.999985	0.0781514	0.81825	0.999991
O00255	MEN1_HUMAN Menin OS=Homo sapiens OX=9606 GN=MEN1 PE=1 SV=4	MEN1	0.937282	0.0555116	0.412536	0.272954	0.515851	0.999985	-0.393788	0.357806	0.999991
O00257	CBX4_HUMAN E3 SUMO-protein ligase CBX4 OS=Homo sapiens OX=9606 GN=CBX4 PE=1 SV=3	CBX4	1.20036	0.0891005	0.412536	0.413077	0.51168	0.999985	-0.0859729	0.889353	0.999991
O00264	PGRC1_HUMAN Membrane-associated progesterone receptor component 1 OS=Homo sapiens OX=9606 GN=PGRMC1 PE=1 SV=3	PGRC1	0.558996	0.184272	0.412536	-0.0309205	0.936572	0.999985	0.0346534	0.928939	0.999991
O00267	SPT5H_HUMAN Transcription elongation factor SPT5 OS=Homo sapiens OX=9606 GN=SUPT5H PE=1 SV=1	SPT5H	0.424218	0.216378	0.412536	0.119788	0.709943	0.999985	0.052503	0.869863	0.999991
O00268	TAF4_HUMAN Transcription initiation factor TFIID subunit 4 OS=Homo sapiens OX=9606 GN=TAF4 PE=1 SV=2	TAF4	0.045682	0.868976	0.902864	0.512959	0.101406	0.999985	0.178289	0.526665	0.999991
O00273	DFFA_HUMAN DNA fragmentation factor subunit alpha OS=Homo sapiens OX=9606 GN=DFFA PE=1 SV=1	DFFA	0.405533	0.181666	0.412536	0.0791317	0.778124	0.999985	0.0224794	0.935996	0.999991
O00291	HIP1_HUMAN Huntingtin-interacting protein 1 OS=Homo sapiens OX=9606 GN=HIP1 PE=1 SV=5	HIP1	0.836503	0.163644	0.412536	-0.0746892	0.891966	0.999985	0.0663857	0.903898	0.999991
O00299	CLIC1_HUMAN Chloride intracellular channel protein 1 OS=Homo sapiens OX=9606 GN=CLIC1 PE=1 SV=4	CLIC1	0.332886	0.265987	0.419506	0.0754332	0.79041	0.999985	0.210734	0.467016	0.999991
O00303	EIF3F_HUMAN Eukaryotic translation initiation factor 3 subunit F OS=Homo sapiens OX=9606 GN=EIF3F PE=1 SV=1	EIF3F	0.117063	0.671418	0.747857	0.017219	0.949855	0.999985	0.239308	0.397315	0.999991
O00308	WWP2_HUMAN NEDD4-like E3 ubiquitin-protein ligase WWP2 OS=Homo sapiens OX=9606 GN=WWP2 PE=1 SV=2	WWP2	0.860018	0.224752	0.412536	0.107926	0.870736	0.999985	-0.0897607	0.892308	0.999991
O00311	CDC7_HUMAN Cell division cycle 7-related protein kinase OS=Homo sapiens OX=9606 GN=CDC7 PE=1 SV=1	CDC7	-0.346354	0.123736	0.412536	-0.768774	0.00734982	0.999985	-0.273684	0.207078	0.999991
O00330	ODPX_HUMAN Pyruvate dehydrogenase protein X component, mitochondrial OS=Homo sapiens OX=9606 GN=PDHX PE=1 SV=3	ODPX	0.908103	0.0789223	0.412536	0.118138	0.792517	0.999985	0.128913	0.774214	0.999991
O00399	DCTN6_HUMAN Dynactin subunit 6 OS=Homo sapiens OX=9606 GN=DCTN6 PE=1 SV=1	DCTN6	0.65098	0.153971	0.412536	0.161537	0.699681	0.999985	0.157302	0.707091	0.999991
O00400	ACATN_HUMAN Acetyl-coenzyme A transporter 1 OS=Homo sapiens OX=9606 GN=SLC33A1 PE=1 SV=1	ACATN	0.70871	0.224315	0.412536	-0.0294324	0.960928	0.999985	-0.13773	0.798387	0.999991
O00401	WASL_HUMAN Neural Wiskott-Aldrich syndrome protein OS=Homo sapiens OX=9606 GN=WASL PE=1 SV=2	WASL	0.972978	0.125573	0.412536	0.118917	0.835091	0.999985	0.0162889	0.977208	0.999991
O00410	IPO5_HUMAN Importin-5 OS=Homo sapiens OX=9606 GN=IPO5 PE=1 SV=4	IPO5	0.480389	0.141225	0.412536	-0.102183	0.730963	0.999985	-0.0715472	0.809243	0.999991
O00411	RPOM_HUMAN DNA-directed RNA polymerase, mitochondrial OS=Homo sapiens OX=9606 GN=POLRMT PE=1 SV=2	RPOM	0.295184	0.327765	0.459483	-0.123114	0.672426	0.999985	-0.136833	0.63902	0.999991
O00418	EF2K_HUMAN Eukaryotic elongation factor 2 kinase OS=Homo sapiens OX=9606 GN=EEF2K PE=1 SV=2	EF2K	0.580748	0.0915967	0.412536	0.194345	0.526913	0.999985	0.102328	0.735768	0.999991
O00422	SAP18_HUMAN Histone deacetylase complex subunit SAP18 OS=Homo sapiens OX=9606 GN=SAP18 PE=1 SV=1	SAP18	0.776026	0.159325	0.412536	0.180118	0.722088	0.999985	0.208747	0.68077	0.999991
O00423	EMAL1_HUMAN Echinoderm microtubule-associated protein-like 1 OS=Homo sapiens OX=9606 GN=EML1 PE=1 SV=3	EMAL1	0.494725	0.172247	0.412536	-0.0201581	0.95171	0.999985	0.00588954	0.985881	0.999991
O00425	IF2B3_HUMAN Insulin-like growth factor 2 mRNA-binding protein 3 OS=Homo sapiens OX=9606 GN=IGF2BP3 PE=1 SV=2	IF2B3	0.499103	0.178441	0.412536	-0.0482398	0.88775	0.999985	0.0683695	0.841579	0.999991
O00429	DNM1L_HUMAN Dynamin-1-like protein OS=Homo sapiens OX=9606 GN=DNM1L PE=1 SV=2	DNM1L	0.390672	0.190863	0.412536	0.100073	0.718704	0.999985	0.0942933	0.734152	0.999991
O00442	RTCA_HUMAN RNA 3'-terminal phosphate cyclase OS=Homo sapiens OX=9606 GN=RTCA PE=1 SV=1	RTCA	0.0719562	0.65648	0.737968	-0.144626	0.383451	0.999985	-0.0652392	0.686296	0.999991
O00443	P3C2A_HUMAN Phosphatidylinositol 4-phosphate 3-kinase C2 domain-containing subunit alpha OS=Homo sapiens OX=9606 GN=PIK3C2A PE=1 SV=2	P3C2A	0.579187	0.134342	0.412536	-0.102769	0.769235	0.999985	-0.0565754	0.871354	0.999991
O00458	IFRD1_HUMAN Interferon-related developmental regulator 1 OS=Homo sapiens OX=9606 GN=IFRD1 PE=1 SV=4	IFRD1	-0.172855	0.673608	0.749877	-0.197528	0.632387	0.999985	-0.415741	0.345383	0.999991
O00461	GOLI4_HUMAN Golgi integral membrane protein 4 OS=Homo sapiens OX=9606 GN=GOLIM4 PE=1 SV=1	GOLI4	0.41032	0.222354	0.412536	0.113061	0.72051	0.999985	0.00994831	0.974743	0.999991
O00468	AGRIN_HUMAN Agrin OS=Homo sapiens OX=9606 GN=AGRN PE=1 SV=6	AGRIN	0.448677	0.223186	0.412536	-0.034939	0.919204	0.999985	0.0887451	0.797173	0.999991
O00469	PLOD2_HUMAN Procollagen-lysine,2-oxoglutarate 5-dioxygenase 2 OS=Homo sapiens OX=9606 GN=PLOD2 PE=1 SV=2	PLOD2	0.40972	0.244804	0.414701	-0.157082	0.638699	0.999985	-0.130365	0.695911	0.999991
O00471	EXOC5_HUMAN Exocyst complex component 5 OS=Homo sapiens OX=9606 GN=EXOC5 PE=1 SV=1	EXOC5	0.24452	0.386981	0.506692	-0.132062	0.632409	0.999985	-0.217037	0.439435	0.999991
O00479	HMGN4_HUMAN High mobility group nucleosome-binding domain-containing protein 4 OS=Homo sapiens OX=9606 GN=HMGN4 PE=1 SV=3	HMGN4	0.278522	0.286592	0.432242	0.203733	0.425169	0.999985	0.316702	0.231934	0.999991
O00483	NDUA4_HUMAN Cytochrome c oxidase subunit NDUFA4 OS=Homo sapiens OX=9606 GN=NDUFA4 PE=1 SV=1	NDUA4	1.30381	0.0490909	0.412536	-0.373821	0.506986	0.999985	-0.17946	0.746403	0.999991
O00487	PSDE_HUMAN 26S proteasome non-ATPase regulatory subunit 14 OS=Homo sapiens OX=9606 GN=PSMD14 PE=1 SV=1	PSDE	0.556094	0.258577	0.41625	-0.0196419	0.966275	0.999985	0.134401	0.773144	0.999991
O00499	BIN1_HUMAN Myc box-dependent-interacting protein 1 OS=Homo sapiens OX=9606 GN=BIN1 PE=1 SV=1	BIN1	0.170851	0.331037	0.462275	0.0835074	0.623771	0.999985	0.212936	0.235634	0.999991
O00505	IMA4_HUMAN Importin subunit alpha-4 OS=Homo sapiens OX=9606 GN=KPNA3 PE=1 SV=2	IMA4	0.75125	0.133348	0.412536	0.223608	0.623948	0.999985	0.186472	0.681685	0.999991
O00522	KRIT1_HUMAN Krev interaction trapped protein 1 OS=Homo sapiens OX=9606 GN=KRIT1 PE=1 SV=2	KRIT1	0.649611	0.372054	0.493535	-0.445186	0.529122	0.999985	-0.614708	0.434588	0.999991
O00541	PESC_HUMAN Pescadillo homolog OS=Homo sapiens OX=9606 GN=PES1 PE=1 SV=1	PESC	0.870672	0.173668	0.412536	0.162942	0.782417	0.999985	0.114411	0.84598	0.999991
O00559	RCAS1_HUMAN Receptor-binding cancer antigen expressed on SiSo cells OS=Homo sapiens OX=9606 GN=EBAG9 PE=1 SV=1	RCAS1	0.632852	0.139103	0.412536	-0.132935	0.732518	0.999985	-0.451823	0.269234	0.999991
O00560	SDCB1_HUMAN Syntenin-1 OS=Homo sapiens OX=9606 GN=SDCBP PE=1 SV=1	SDCB1	0.224684	0.508583	0.613166	0.207129	0.541104	0.999985	0.183277	0.587341	0.999991
O00562	PITM1_HUMAN Membrane-associated phosphatidylinositol transfer protein 1 OS=Homo sapiens OX=9606 GN=PITPNM1 PE=1 SV=4	PITM1	0.31479	0.191739	0.412536	-0.345029	0.12373	0.999985	-0.159746	0.431093	0.999991
[truncated: 5,964 more rows]

## Sheet: SB_termtreatment_Fig5_PH_wide
Accession	Protein.Description	Protein	SARS2_siMAPK11-SARS2_siNTC_log2FC	SARS2_siMAPK11-SARS2_siNTC_pvalue	SARS2_siMAPK11-SARS2_siNTC_adj.pvalue	SARS2_siMSK2-SARS2_siNTC_log2FC	SARS2_siMSK2-SARS2_siNTC_pvalue	SARS2_siMSK2-SARS2_siNTC_adj.pvalue	SARS2_siNTC-Mock_siNTC_log2FC	SARS2_siNTC-Mock_siNTC_pvalue	SARS2_siNTC-Mock_siNTC_adj.pvalue
[truncated: 14,414 more rows]

[truncated: 4 more sheets: SB_termtreatment_Fig5_AB_wide, siRNA_Fig4_AB_wide, siRNA_Fig4_PH_wide, Legend]
