# Supplementary material for: SARS-CoV-2 hijacks p38β/MAPK11 to promote virus replication
Source: mBio. 2023 Jun 22;14(4):e01007-23. doi: 10.1128/mbio.01007-23 (PMC10470746; doi:10.1128/mbio.01007-23)
Supplement: Table S2 — Log2fold-change values compiled across published SARS-CoV-2 phosphoproteomics studies. [file mbio.01007-23-s0003.xlsx]

## Sheet: Sheet1
Protein	higgins_24h_l2fc	bouhaddout_24h_l2fc	klann_24h_l2fc	stukalov_24h_l2fc	hekman_24h_l2fc	Nup	Ndown	Protein.Name	Protein.Description
P04792_ph15	1.0688	2.36	1.31922	3.36546	NA	4	0	HSPB1	HSPB1_HUMAN Heat shock protein beta-1 OS=Homo sapiens OX=9606 GN=HSPB1 PE=1 SV=2
P43243_ph188	1.32478	3.67	1.61582	2.49007	NA	4	0	MATR3	MATR3_HUMAN Matrin-3 OS=Homo sapiens OX=9606 GN=MATR3 PE=1 SV=2
Q13263_ph473	1.0365	1.35	1.4973	2.55644	NA	4	0	TIF1B	TIF1B_HUMAN Transcription intermediary factor 1-beta OS=Homo sapiens OX=9606 GN=TRIM28 PE=1 SV=5
Q7Z422_ph107	1.07283	1.83	1.53588	1.10817	NA	4	0	SZRD1	SZRD1_HUMAN SUZ domain-containing protein 1 OS=Homo sapiens OX=9606 GN=SZRD1 PE=1 SV=1
Q9H307_ph66	1.07236	2.08	2.30091	3.12597	NA	4	0	PININ	PININ_HUMAN Pinin OS=Homo sapiens OX=9606 GN=PNN PE=1 SV=5
O00231_ph14	NA	3.6	1.27622	3.13863	NA	3	0	PSD11	PSD11_HUMAN 26S proteasome non-ATPase regulatory subunit 11 OS=Homo sapiens OX=9606 GN=PSMD11 PE=1 SV=3
O14974_ph299	0.451191	1.57	2.37957	1.72393	NA	3	0	MYPT1	MYPT1_HUMAN Protein phosphatase 1 regulatory subunit 12A OS=Homo sapiens OX=9606 GN=PPP1R12A PE=1 SV=1
O95292_ph158	1.04987	NA	1.48211	7.42861	NA	3	0	VAPB	VAPB_HUMAN Vesicle-associated membrane protein-associated protein B/C OS=Homo sapiens OX=9606 GN=VAPB PE=1 SV=3
P04150_ph134	1.01111	NA	2.54851	4.11425	NA	3	0	GCR	GCR_HUMAN Glucocorticoid receptor OS=Homo sapiens OX=9606 GN=NR3C1 PE=1 SV=1
P05114_ph7	0.057385	4.06	2.59166	2.7771	-0.0860463	3	0	HMGN1	HMGN1_HUMAN Non-histone chromosomal protein HMG-14 OS=Homo sapiens OX=9606 GN=HMGN1 PE=1 SV=3
P18615_ph115	0.314748	1.55	1.16926	2.91561	NA	3	0	NELFE	NELFE_HUMAN Negative elongation factor E OS=Homo sapiens OX=9606 GN=NELFE PE=1 SV=3
P18615_ph51	0.947118	2.18	1.29258	8.76725	NA	3	0	NELFE	NELFE_HUMAN Negative elongation factor E OS=Homo sapiens OX=9606 GN=NELFE PE=1 SV=3
P26358_ph143	0.445432	1.06	1.12776	2.15221	NA	3	0	DNMT1	DNMT1_HUMAN DNA (cytosine-5)-methyltransferase 1 OS=Homo sapiens OX=9606 GN=DNMT1 PE=1 SV=2
P27816_ph280	1.0058	NA	1.15879	2.06093	NA	3	0	MAP4	MAP4_HUMAN Microtubule-associated protein 4 OS=Homo sapiens OX=9606 GN=MAP4 PE=1 SV=3
P36507_ph23	0.701241	2.67	2.19883	1.42447	NA	3	0	MP2K2	MP2K2_HUMAN Dual specificity mitogen-activated protein kinase kinase 2 OS=Homo sapiens OX=9606 GN=MAP2K2 PE=1 SV=1
P42696_ph14	1.03181	2.61	0.874133	1.1674	NA	3	0	RBM34	RBM34_HUMAN RNA-binding protein 34 OS=Homo sapiens OX=9606 GN=RBM34 PE=1 SV=2
P45985_ph90	0.58471	2.17	1.95022	1.42535	NA	3	0	MP2K4	MP2K4_HUMAN Dual specificity mitogen-activated protein kinase kinase 4 OS=Homo sapiens OX=9606 GN=MAP2K4 PE=1 SV=1
P46087_ph58	1.00529	NA	3.1909	2.4236	NA	3	0	NOP2	NOP2_HUMAN Probable 28S rRNA (cytosine(4447)-C(5))-methyltransferase OS=Homo sapiens OX=9606 GN=NOP2 PE=1 SV=2
P49368_ph252	1.04662	NA	2.04746	8.87493	NA	3	0	TCPG	TCPG_HUMAN T-complex protein 1 subunit gamma OS=Homo sapiens OX=9606 GN=CCT3 PE=1 SV=4
P63244_ph316	NA	1.4	1.42346	3.22074	NA	3	0	RACK1	RACK1_HUMAN Receptor of activated protein C kinase 1 OS=Homo sapiens OX=9606 GN=RACK1 PE=1 SV=3
P84103_ph5	0.359377	1.68	1.71085	1.51908	NA	3	0	SRSF3	SRSF3_HUMAN Serine/arginine-rich splicing factor 3 OS=Homo sapiens OX=9606 GN=SRSF3 PE=1 SV=1
Q00653_ph222	0.216737	1.99	1.4192	1.59863	NA	3	0	NFKB2	NFKB2_HUMAN Nuclear factor NF-kappa-B p100 subunit OS=Homo sapiens OX=9606 GN=NFKB2 PE=1 SV=4
Q01831_ph61	1.15525	NA	1.80999	2.1026	NA	3	0	XPC	XPC_HUMAN DNA repair protein complementing XP-C cells OS=Homo sapiens OX=9606 GN=XPC PE=1 SV=4
Q03252_ph34	0.654334	2.16	2.04847	1.09484	NA	3	0	LMNB2	LMNB2_HUMAN Lamin-B2 OS=Homo sapiens OX=9606 GN=LMNB2 PE=1 SV=4
Q15154_ph93	1.17303	-0.84	1.87691	2.31011	0.149584	3	0	PCM1	PCM1_HUMAN Pericentriolar material 1 protein OS=Homo sapiens OX=9606 GN=PCM1 PE=1 SV=5
Q7KZF4_ph426	0.224779	1.46	1.45392	1.206	NA	3	0	SND1	SND1_HUMAN Staphylococcal nuclease domain-containing protein 1 OS=Homo sapiens OX=9606 GN=SND1 PE=1 SV=1
Q7L2J0_ph152	-0.258754	1.93	1.7617	2.62909	NA	3	0	MEPCE	MEPCE_HUMAN 7SK snRNA methylphosphate capping enzyme OS=Homo sapiens OX=9606 GN=MEPCE PE=1 SV=1
Q7LBC6_ph798	NA	3.11	2.03294	2.48731	NA	3	0	KDM3B	KDM3B_HUMAN Lysine-specific demethylase 3B OS=Homo sapiens OX=9606 GN=KDM3B PE=1 SV=2
Q86UE4_ph298	1.12366	0.63	3.51107	2.10201	NA	3	0	LYRIC	LYRIC_HUMAN Protein LYRIC OS=Homo sapiens OX=9606 GN=MTDH PE=1 SV=2
Q8WWQ0_ph1315	NA	2.53	1.22642	4.13097	NA	3	0	PHIP	PHIP_HUMAN PH-interacting protein OS=Homo sapiens OX=9606 GN=PHIP PE=1 SV=2
Q92974_ph645	-0.0301061	1.56	2.16632	1.32332	NA	3	0	ARHG2	ARHG2_HUMAN Rho guanine nucleotide exchange factor 2 OS=Homo sapiens OX=9606 GN=ARHGEF2 PE=1 SV=4
Q96LD4_ph588	1.10985	1.87	0.199938	1.58461	NA	3	0	TRI47	TRI47_HUMAN E3 ubiquitin-protein ligase TRIM47 OS=Homo sapiens OX=9606 GN=TRIM47 PE=1 SV=2
Q9BTC0_ph1456	0.772724	1.35	1.92182	1.76161	NA	3	0	DIDO1	DIDO1_HUMAN Death-inducer obliterator 1 OS=Homo sapiens OX=9606 GN=DIDO1 PE=1 SV=5
Q9C0C2_ph221	0.206603	2.04	1.07324	3.28181	NA	3	0	TB182	TB182_HUMAN 182 kDa tankyrase-1-binding protein OS=Homo sapiens OX=9606 GN=TNKS1BP1 PE=1 SV=4
Q9C0C2_ph836	1.23557	1.66	0.601237	1.75532	NA	3	0	TB182	TB182_HUMAN 182 kDa tankyrase-1-binding protein OS=Homo sapiens OX=9606 GN=TNKS1BP1 PE=1 SV=4
Q9C0C9_ph839	1.04663	0.56	1.27979	1.24002	NA	3	0	UBE2O	UBE2O_HUMAN (E3-independent) E2 ubiquitin-conjugating enzyme OS=Homo sapiens OX=9606 GN=UBE2O PE=1 SV=3
Q9UKV3_ph561	NA	1.42	1.33057	2.54175	NA	3	0	ACINU	ACINU_HUMAN Apoptotic chromatin condensation inducer in the nucleus OS=Homo sapiens OX=9606 GN=ACIN1 PE=1 SV=2
Q9UKV3_ph710	1.09373	0	2.87649	2.63693	NA	3	0	ACINU	ACINU_HUMAN Apoptotic chromatin condensation inducer in the nucleus OS=Homo sapiens OX=9606 GN=ACIN1 PE=1 SV=2
Q9Y580_ph136	1.58143	2.52	NA	1.60521	NA	3	0	RBM7	RBM7_HUMAN RNA-binding protein 7 OS=Homo sapiens OX=9606 GN=RBM7 PE=1 SV=1
Q9Y580_ph204	NA	3.11	2.49134	7.70628	NA	3	0	RBM7	RBM7_HUMAN RNA-binding protein 7 OS=Homo sapiens OX=9606 GN=RBM7 PE=1 SV=1
O14828_ph76	0.776673	-1.14	2.48569	1.10558	NA	2	1	SCAM3	SCAM3_HUMAN Secretory carrier-associated membrane protein 3 OS=Homo sapiens OX=9606 GN=SCAMP3 PE=1 SV=3
P62241_ph130	-1.32173	NA	2.33262	1.44073	NA	2	1	RS8	RS8_HUMAN 40S ribosomal protein S8 OS=Homo sapiens OX=9606 GN=RPS8 PE=1 SV=2
Q09019_ph495	-1.69317	1.21	-0.240165	1.06992	NA	2	1	DMWD	DMWD_HUMAN Dystrophia myotonica WD repeat-containing protein OS=Homo sapiens OX=9606 GN=DMWD PE=1 SV=3
Q7Z4V5_ph454	0.676886	-1.44	1.27884	1.14237	NA	2	1	HDGR2	HDGR2_HUMAN Hepatoma-derived growth factor-related protein 2 OS=Homo sapiens OX=9606 GN=HDGFL2 PE=1 SV=1
A1L390_ph1081	1.27463	0.42	0.71734	2.23022	NA	2	0	PKHG3	PKHG3_HUMAN Pleckstrin homology domain-containing family G member 3 OS=Homo sapiens OX=9606 GN=PLEKHG3 PE=1 SV=1
O00567_ph591	NA	NA	1.41141	6.8836	NA	2	0	NOP56	NOP56_HUMAN Nucleolar protein 56 OS=Homo sapiens OX=9606 GN=NOP56 PE=1 SV=4
O14974_ph507	1.27215	NA	1.26489	0.540857	NA	2	0	MYPT1	MYPT1_HUMAN Protein phosphatase 1 regulatory subunit 12A OS=Homo sapiens OX=9606 GN=PPP1R12A PE=1 SV=1
O15014_ph413	NA	NA	1.61303	2.10454	NA	2	0	ZN609	ZN609_HUMAN Zinc finger protein 609 OS=Homo sapiens OX=9606 GN=ZNF609 PE=1 SV=2
O15355_ph183	NA	NA	1.01557	4.80971	NA	2	0	PPM1G	PPM1G_HUMAN Protein phosphatase 1G OS=Homo sapiens OX=9606 GN=PPM1G PE=1 SV=1
O15355_ph201	NA	NA	2.3079	4.95596	NA	2	0	PPM1G	PPM1G_HUMAN Protein phosphatase 1G OS=Homo sapiens OX=9606 GN=PPM1G PE=1 SV=1
O43353_ph531	NA	NA	1.27378	1.23342	NA	2	0	RIPK2	RIPK2_HUMAN Receptor-interacting serine/threonine-protein kinase 2 OS=Homo sapiens OX=9606 GN=RIPK2 PE=1 SV=2
O43491_ph499	NA	NA	1.14777	6.9219	NA	2	0	E41L2	E41L2_HUMAN Band 4.1-like protein 2 OS=Homo sapiens OX=9606 GN=EPB41L2 PE=1 SV=1
O43491_ph598	0.458937	NA	2.23205	2.77885	NA	2	0	E41L2	E41L2_HUMAN Band 4.1-like protein 2 OS=Homo sapiens OX=9606 GN=EPB41L2 PE=1 SV=1
O43719_ph387	0.566541	0.89	1.34696	1.57512	NA	2	0	HTSF1	HTSF1_HUMAN HIV Tat-specific factor 1 OS=Homo sapiens OX=9606 GN=HTATSF1 PE=1 SV=1
O43933_ph1181	0.466675	NA	1.68067	5.93379	NA	2	0	PEX1	PEX1_HUMAN Peroxisome biogenesis factor 1 OS=Homo sapiens OX=9606 GN=PEX1 PE=1 SV=1
O60271_ph217	0.574625	NA	1.84108	1.21324	NA	2	0	JIP4	JIP4_HUMAN C-Jun-amino-terminal kinase-interacting protein 4 OS=Homo sapiens OX=9606 GN=SPAG9 PE=1 SV=4
O60271_ph272	NA	NA	1.15778	2.34198	NA	2	0	JIP4	JIP4_HUMAN C-Jun-amino-terminal kinase-interacting protein 4 OS=Homo sapiens OX=9606 GN=SPAG9 PE=1 SV=4
O60293_ph352	0.481078	NA	1.27054	2.69141	NA	2	0	ZC3H1	ZC3H1_HUMAN Zinc finger C3H1 domain-containing protein OS=Homo sapiens OX=9606 GN=ZFC3H1 PE=1 SV=3
O60664_ph130	0.464076	NA	1.1427	8.11572	NA	2	0	PLIN3	PLIN3_HUMAN Perilipin-3 OS=Homo sapiens OX=9606 GN=PLIN3 PE=1 SV=3
O60784_ph462	0.895219	1.22	1.18976	0.731794	NA	2	0	TOM1	TOM1_HUMAN Target of Myb protein 1 OS=Homo sapiens OX=9606 GN=TOM1 PE=1 SV=2
O60841_ph137	NA	3.67	1.2718	NA	NA	2	0	IF2P	IF2P_HUMAN Eukaryotic translation initiation factor 5B OS=Homo sapiens OX=9606 GN=EIF5B PE=1 SV=4
O75113_ph300	0.157613	1.52	-0.361128	1.49158	NA	2	0	N4BP1	N4BP1_HUMAN NEDD4-binding protein 1 OS=Homo sapiens OX=9606 GN=N4BP1 PE=1 SV=4
O75152_ph290	NA	NA	2.23443	3.17575	NA	2	0	ZC11A	ZC11A_HUMAN Zinc finger CCCH domain-containing protein 11A OS=Homo sapiens OX=9606 GN=ZC3H11A PE=1 SV=3
O75369_ph2478	0.48721	1.18	0.992154	1.16237	NA	2	0	FLNB	FLNB_HUMAN Filamin-B OS=Homo sapiens OX=9606 GN=FLNB PE=1 SV=2
O75369_ph2554	NA	NA	1.34327	6.86852	NA	2	0	FLNB	FLNB_HUMAN Filamin-B OS=Homo sapiens OX=9606 GN=FLNB PE=1 SV=2
O75533_ph142	1.45734	NA	1.61346	-0.688601	NA	2	0	SF3B1	SF3B1_HUMAN Splicing factor 3B subunit 1 OS=Homo sapiens OX=9606 GN=SF3B1 PE=1 SV=3
O75592_ph3478	NA	1.04	0.959753	1.37382	NA	2	0	MYCB2	MYCB2_HUMAN E3 ubiquitin-protein ligase MYCBP2 OS=Homo sapiens OX=9606 GN=MYCBP2 PE=1 SV=4
O75807_ph143	NA	NA	2.91659	2.1802	NA	2	0	PR15A	PR15A_HUMAN Protein phosphatase 1 regulatory subunit 15A OS=Homo sapiens OX=9606 GN=PPP1R15A PE=1 SV=1
O94763_ph372	1.21457	-0.48	0.563974	1.36933	NA	2	0	RMP	RMP_HUMAN Unconventional prefoldin RPB5 interactor 1 OS=Homo sapiens OX=9606 GN=URI1 PE=1 SV=3
O94880_ph835	0.236389	NA	1.72424	2.25678	NA	2	0	PHF14	PHF14_HUMAN PHD finger protein 14 OS=Homo sapiens OX=9606 GN=PHF14 PE=1 SV=2
O94913_ph1497	NA	NA	2.51792	1.04374	NA	2	0	PCF11	PCF11_HUMAN Pre-mRNA cleavage complex 2 protein Pcf11 OS=Homo sapiens OX=9606 GN=PCF11 PE=1 SV=3
O95359_ph2072	0.184626	NA	1.18857	1.67551	NA	2	0	TACC2	TACC2_HUMAN Transforming acidic coiled-coil-containing protein 2 OS=Homo sapiens OX=9606 GN=TACC2 PE=1 SV=3
O95453_ph557	0.14518	NA	1.70454	2.25415	NA	2	0	PARN	PARN_HUMAN Poly(A)-specific ribonuclease PARN OS=Homo sapiens OX=9606 GN=PARN PE=1 SV=1
O95999_ph138	NA	2.41	1.69949	NA	NA	2	0	BCL10	BCL10_HUMAN B-cell lymphoma/leukemia 10 OS=Homo sapiens OX=9606 GN=BCL10 PE=1 SV=1
P00352_ph337	0.400809	NA	2.22391	1.43225	NA	2	0	AL1A1	AL1A1_HUMAN Retinal dehydrogenase 1 OS=Homo sapiens OX=9606 GN=ALDH1A1 PE=1 SV=2
P00533_ph693	1.34479	NA	0.700745	1.48891	NA	2	0	EGFR	EGFR_HUMAN Epidermal growth factor receptor OS=Homo sapiens OX=9606 GN=EGFR PE=1 SV=2
P00533_ph991	0.46818	NA	1.0128	1.5263	NA	2	0	EGFR	EGFR_HUMAN Epidermal growth factor receptor OS=Homo sapiens OX=9606 GN=EGFR PE=1 SV=2
P02545_ph423	NA	0.25	3.66244	3.41377	NA	2	0	LMNA	LMNA_HUMAN Prelamin-A/C OS=Homo sapiens OX=9606 GN=LMNA PE=1 SV=1
P02545_ph636	0.0944167	NA	1.72593	1.16221	NA	2	0	LMNA	LMNA_HUMAN Prelamin-A/C OS=Homo sapiens OX=9606 GN=LMNA PE=1 SV=1
P04075_ph46	0.975814	0.36	1.16228	1.78499	NA	2	0	ALDOA	ALDOA_HUMAN Fructose-bisphosphate aldolase A OS=Homo sapiens OX=9606 GN=ALDOA PE=1 SV=2
P04920_ph113	0.590652	1.69	-0.287612	1.0926	NA	2	0	B3A2	B3A2_HUMAN Anion exchange protein 2 OS=Homo sapiens OX=9606 GN=SLC4A2 PE=1 SV=4
P05412_ph63	NA	NA	1.63135	2.04204	NA	2	0	JUN	JUN_HUMAN Transcription factor AP-1 OS=Homo sapiens OX=9606 GN=JUN PE=1 SV=2
P05787_ph432	1.5557	NA	NA	1.0753	NA	2	0	K2C8	K2C8_HUMAN Keratin, type II cytoskeletal 8 OS=Homo sapiens OX=9606 GN=KRT8 PE=1 SV=7
P05787_ph475	1.25395	NA	NA	1.10643	NA	2	0	K2C8	K2C8_HUMAN Keratin, type II cytoskeletal 8 OS=Homo sapiens OX=9606 GN=KRT8 PE=1 SV=7
P08670_ph430	0.95711	1.63	NA	1.42842	NA	2	0	VIME	VIME_HUMAN Vimentin OS=Homo sapiens OX=9606 GN=VIM PE=1 SV=4
P09496_ph105	0.777258	NA	2.68898	1.29399	NA	2	0	CLCA	CLCA_HUMAN Clathrin light chain A OS=Homo sapiens OX=9606 GN=CLTA PE=1 SV=1
P0DTC9_ph141	NA	NA	2.32668	8.31539	NA	2	0	NA	NA
P0DTC9_ph176	NA	NA	4.50863	9.69166	NA	2	0	NA	NA
P0DTC9_ph26	NA	NA	1.15558	8.10899	NA	2	0	NA	NA
P0DTD2_ph50	NA	NA	2.44762	9.60232	NA	2	0	NA	NA
P0DTD2_ph72	NA	NA	1.65208	9.0999	NA	2	0	NA	NA
P12270_ph2116	1.35057	NA	NA	1.00827	NA	2	0	TPR	TPR_HUMAN Nucleoprotein TPR OS=Homo sapiens OX=9606 GN=TPR PE=1 SV=3
P12270_ph2155	1.01492	NA	0.61924	1.15959	NA	2	0	TPR	TPR_HUMAN Nucleoprotein TPR OS=Homo sapiens OX=9606 GN=TPR PE=1 SV=3
P17096_ph44	0.753522	-0.41	2.1544	1.29623	NA	2	0	HMGA1	HMGA1_HUMAN High mobility group protein HMG-I/HMG-Y OS=Homo sapiens OX=9606 GN=HMGA1 PE=1 SV=3
P17096_ph9	0.39929	NA	3.65777	4.46406	0.0529075	2	0	HMGA1	HMGA1_HUMAN High mobility group protein HMG-I/HMG-Y OS=Homo sapiens OX=9606 GN=HMGA1 PE=1 SV=3
P17858_ph775	0.403128	2.32	2.09015	NA	NA	2	0	PFKAL	PFKAL_HUMAN ATP-dependent 6-phosphofructokinase, liver type OS=Homo sapiens OX=9606 GN=PFKL PE=1 SV=6
P18031_ph378	NA	NA	2.69901	1.04628	NA	2	0	PTN1	PTN1_HUMAN Tyrosine-protein phosphatase non-receptor type 1 OS=Homo sapiens OX=9606 GN=PTPN1 PE=1 SV=1
P18583_ph94	0.32013	NA	1.60031	7.76184	NA	2	0	SON	SON_HUMAN Protein SON OS=Homo sapiens OX=9606 GN=SON PE=1 SV=4
P18615_ph91	NA	NA	1.10738	1.16535	NA	2	0	NELFE	NELFE_HUMAN Negative elongation factor E OS=Homo sapiens OX=9606 GN=NELFE PE=1 SV=3
P19525_ph33	NA	NA	1.75408	8.49072	NA	2	0	E2AK2	E2AK2_HUMAN Interferon-induced, double-stranded RNA-activated protein kinase OS=Homo sapiens OX=9606 GN=EIF2AK2 PE=1 SV=2
P23193_ph81	NA	NA	2.24863	1.6069	NA	2	0	TCEA1	TCEA1_HUMAN Transcription elongation factor A protein 1 OS=Homo sapiens OX=9606 GN=TCEA1 PE=1 SV=2
P23396_ph221	1.02575	0.72	1.17738	0.301906	NA	2	0	RS3	RS3_HUMAN 40S ribosomal protein S3 OS=Homo sapiens OX=9606 GN=RPS3 PE=1 SV=2
P23528_ph41	-0.15781	NA	1.98225	8.28216	NA	2	0	COF1	COF1_HUMAN Cofilin-1 OS=Homo sapiens OX=9606 GN=CFL1 PE=1 SV=3
P23588_ph498	0.638107	1.4	NA	1.38061	NA	2	0	IF4B	IF4B_HUMAN Eukaryotic translation initiation factor 4B OS=Homo sapiens OX=9606 GN=EIF4B PE=1 SV=2
P24534_ph8	NA	NA	2.05408	1.70671	NA	2	0	EF1B	EF1B_HUMAN Elongation factor 1-beta OS=Homo sapiens OX=9606 GN=EEF1B2 PE=1 SV=3
P25098_ph670	-0.171242	NA	1.73505	1.2268	NA	2	0	ARBK1	ARBK1_HUMAN Beta-adrenergic receptor kinase 1 OS=Homo sapiens OX=9606 GN=GRK2 PE=1 SV=2
P26651_ph186	0.0130511	NA	2.98945	2.53301	NA	2	0	TTP	TTP_HUMAN mRNA decay activator protein ZFP36 OS=Homo sapiens OX=9606 GN=ZFP36 PE=1 SV=1
P27816_ph1000	-0.0258774	NA	1.20178	5.16019	NA	2	0	MAP4	MAP4_HUMAN Microtubule-associated protein 4 OS=Homo sapiens OX=9606 GN=MAP4 PE=1 SV=3
P28066_ph56	1.35907	0.78	0.834515	1.24629	NA	2	0	PSA5	PSA5_HUMAN Proteasome subunit alpha type-5 OS=Homo sapiens OX=9606 GN=PSMA5 PE=1 SV=3
P29590_ph480	NA	NA	2.39211	2.50102	NA	2	0	PML	PML_HUMAN Protein PML OS=Homo sapiens OX=9606 GN=PML PE=1 SV=3
P29966_ph101	NA	NA	3.00855	1.32394	NA	2	0	MARCS	MARCS_HUMAN Myristoylated alanine-rich C-kinase substrate OS=Homo sapiens OX=9606 GN=MARCKS PE=1 SV=4
P29966_ph118	0.463157	NA	1.80555	1.99155	NA	2	0	MARCS	MARCS_HUMAN Myristoylated alanine-rich C-kinase substrate OS=Homo sapiens OX=9606 GN=MARCKS PE=1 SV=4
P30050_ph126	NA	NA	1.46809	1.21022	NA	2	0	RL12	RL12_HUMAN 60S ribosomal protein L12 OS=Homo sapiens OX=9606 GN=RPL12 PE=1 SV=1
P30260_ph364	1.1177	NA	-0.00996232	1.09043	NA	2	0	CDC27	CDC27_HUMAN Cell division cycle protein 27 homolog OS=Homo sapiens OX=9606 GN=CDC27 PE=1 SV=2
P35658_ph1312	NA	NA	1.74933	1.01996	NA	2	0	NU214	NU214_HUMAN Nuclear pore complex protein Nup214 OS=Homo sapiens OX=9606 GN=NUP214 PE=1 SV=2
P39687_ph17	2.21104	NA	NA	8.67596	NA	2	0	AN32A	AN32A_HUMAN Acidic leucine-rich nuclear phosphoprotein 32 family member A OS=Homo sapiens OX=9606 GN=ANP32A PE=1 SV=1
P42224_ph727	1.0341	2.7	0.77499	0.313617	NA	2	0	STAT1	STAT1_HUMAN Signal transducer and activator of transcription 1-alpha/beta OS=Homo sapiens OX=9606 GN=STAT1 PE=1 SV=2
P43243_ph208	NA	NA	2.07191	1.15918	NA	2	0	MATR3	MATR3_HUMAN Matrin-3 OS=Homo sapiens OX=9606 GN=MATR3 PE=1 SV=2
P43487_ph60	0.441227	1.75	1.5986	NA	NA	2	0	RANG	RANG_HUMAN Ran-specific GTPase-activating protein OS=Homo sapiens OX=9606 GN=RANBP1 PE=1 SV=1
P45974_ph623	NA	NA	1.72474	1.55496	NA	2	0	UBP5	UBP5_HUMAN Ubiquitin carboxyl-terminal hydrolase 5 OS=Homo sapiens OX=9606 GN=USP5 PE=1 SV=2
P46060_ph428	NA	NA	2.39749	1.32596	NA	2	0	RAGP1	RAGP1_HUMAN Ran GTPase-activating protein 1 OS=Homo sapiens OX=9606 GN=RANGAP1 PE=1 SV=1
P46100_ph84	NA	NA	1.74543	4.58456	NA	2	0	ATRX	ATRX_HUMAN Transcriptional regulator ATRX OS=Homo sapiens OX=9606 GN=ATRX PE=1 SV=5
P46821_ph1881	-0.0861491	2.49	NA	1.01858	NA	2	0	MAP1B	MAP1B_HUMAN Microtubule-associated protein 1B OS=Homo sapiens OX=9606 GN=MAP1B PE=1 SV=2
P49137_ph334	NA	NA	1.34167	9.12269	NA	2	0	MAPK2	MAPK2_HUMAN MAP kinase-activated protein kinase 2 OS=Homo sapiens OX=9606 GN=MAPKAPK2 PE=1 SV=1
P49207_ph12	0.725149	NA	3.17742	3.69669	NA	2	0	RL34	RL34_HUMAN 60S ribosomal protein L34 OS=Homo sapiens OX=9606 GN=RPL34 PE=1 SV=3
P49321_ph464	NA	NA	2.21381	1.62823	NA	2	0	NASP	NASP_HUMAN Nuclear autoantigenic sperm protein OS=Homo sapiens OX=9606 GN=NASP PE=1 SV=2
P49790_ph619	NA	NA	1.28811	1.54657	NA	2	0	NU153	NU153_HUMAN Nuclear pore complex protein Nup153 OS=Homo sapiens OX=9606 GN=NUP153 PE=1 SV=2
P49815_ph1364	0.203878	NA	1.11541	6.00925	NA	2	0	TSC2	TSC2_HUMAN Tuberin OS=Homo sapiens OX=9606 GN=TSC2 PE=1 SV=2
P50851_ph1261	NA	NA	1.56776	1.11393	NA	2	0	LRBA	LRBA_HUMAN Lipopolysaccharide-responsive and beige-like anchor protein OS=Homo sapiens OX=9606 GN=LRBA PE=1 SV=4
P51149_ph72	0.704491	NA	1.85676	2.39667	NA	2	0	RAB7A	RAB7A_HUMAN Ras-related protein Rab-7a OS=Homo sapiens OX=9606 GN=RAB7A PE=1 SV=1
P51610_ph666	1.16024	-0.19	1.58636	0.761337	NA	2	0	HCFC1	HCFC1_HUMAN Host cell factor 1 OS=Homo sapiens OX=9606 GN=HCFC1 PE=1 SV=2
P51858_ph184	NA	NA	2.98947	1.24848	NA	2	0	HDGF	HDGF_HUMAN Hepatoma-derived growth factor OS=Homo sapiens OX=9606 GN=HDGF PE=1 SV=1
P51858_ph239	NA	1.8	2.5887	NA	NA	2	0	HDGF	HDGF_HUMAN Hepatoma-derived growth factor OS=Homo sapiens OX=9606 GN=HDGF PE=1 SV=1
P52272_ph575	0.516569	0.27	1.82496	1.52237	NA	2	0	HNRPM	HNRPM_HUMAN Heterogeneous nuclear ribonucleoprotein M OS=Homo sapiens OX=9606 GN=HNRNPM PE=1 SV=3
P52292_ph490	NA	NA	1.71994	2.09792	NA	2	0	IMA1	IMA1_HUMAN Importin subunit alpha-1 OS=Homo sapiens OX=9606 GN=KPNA2 PE=1 SV=1
P52597_ph104	-0.453796	NA	2.46707	1.66388	NA	2	0	HNRPF	HNRPF_HUMAN Heterogeneous nuclear ribonucleoprotein F OS=Homo sapiens OX=9606 GN=HNRNPF PE=1 SV=3
P52735_ph663	NA	NA	1.34833	2.43606	NA	2	0	VAV2	VAV2_HUMAN Guanine nucleotide exchange factor VAV2 OS=Homo sapiens OX=9606 GN=VAV2 PE=1 SV=2
P53999_ph55	1.62656	NA	1.36242	NA	NA	2	0	TCP4	TCP4_HUMAN Activated RNA polymerase II transcriptional coactivator p15 OS=Homo sapiens OX=9606 GN=SUB1 PE=1 SV=3
P55010_ph10	NA	2.1	3.05829	NA	NA	2	0	IF5	IF5_HUMAN Eukaryotic translation initiation factor 5 OS=Homo sapiens OX=9606 GN=EIF5 PE=1 SV=2
P55196_ph424	NA	NA	2.29615	7.6797	NA	2	0	AFAD	AFAD_HUMAN Afadin OS=Homo sapiens OX=9606 GN=AFDN PE=1 SV=3
P60468_ph49	0.484794	0.52	1.70281	1.47816	NA	2	0	SC61B	SC61B_HUMAN Protein transport protein Sec61 subunit beta OS=Homo sapiens OX=9606 GN=SEC61B PE=1 SV=2
P60866_ph9	1.78704	NA	1.79456	0.716923	NA	2	0	RS20	RS20_HUMAN 40S ribosomal protein S20 OS=Homo sapiens OX=9606 GN=RPS20 PE=1 SV=1
P61457_ph9	NA	2.29	0.465299	4.63389	NA	2	0	PHS	PHS_HUMAN Pterin-4-alpha-carbinolamine dehydratase OS=Homo sapiens OX=9606 GN=PCBD1 PE=1 SV=2
P63208_ph131	0.420665	1.69	0.131187	1.38005	NA	2	0	SKP1	SKP1_HUMAN S-phase kinase-associated protein 1 OS=Homo sapiens OX=9606 GN=SKP1 PE=1 SV=2
P78347_ph784	NA	NA	1.4098	4.57174	NA	2	0	GTF2I	GTF2I_HUMAN General transcription factor II-I OS=Homo sapiens OX=9606 GN=GTF2I PE=1 SV=2
P78371_ph260	NA	NA	1.69445	1.9746	NA	2	0	TCPB	TCPB_HUMAN T-complex protein 1 subunit beta OS=Homo sapiens OX=9606 GN=CCT2 PE=1 SV=4
P78527_ph4026	-0.769811	1.55	1.34905	-0.00549812	NA	2	0	PRKDC	PRKDC_HUMAN DNA-dependent protein kinase catalytic subunit OS=Homo sapiens OX=9606 GN=PRKDC PE=1 SV=3
Q00653_ph858	NA	NA	1.59149	1.01915	NA	2	0	NFKB2	NFKB2_HUMAN Nuclear factor NF-kappa-B p100 subunit OS=Homo sapiens OX=9606 GN=NFKB2 PE=1 SV=4
Q02952_ph286	1.02302	NA	NA	2.0632	NA	2	0	AKA12	AKA12_HUMAN A-kinase anchor protein 12 OS=Homo sapiens OX=9606 GN=AKAP12 PE=1 SV=4
Q06587_ph38	NA	1.07	1.04574	0.00406055	NA	2	0	RING1	RING1_HUMAN E3 ubiquitin-protein ligase RING1 OS=Homo sapiens OX=9606 GN=RING1 PE=1 SV=2
Q07157_ph1617	1.36121	1.46	0.72701	0.953547	NA	2	0	ZO1	ZO1_HUMAN Tight junction protein ZO-1 OS=Homo sapiens OX=9606 GN=TJP1 PE=1 SV=3
Q07960_ph51	0.462413	1.98	NA	1.35612	NA	2	0	RHG01	RHG01_HUMAN Rho GTPase-activating protein 1 OS=Homo sapiens OX=9606 GN=ARHGAP1 PE=1 SV=1
Q08357_ph268	NA	NA	2.08447	1.41782	NA	2	0	S20A2	S20A2_HUMAN Sodium-dependent phosphate transporter 2 OS=Homo sapiens OX=9606 GN=SLC20A2 PE=1 SV=1
Q08357_ph316	0.64347	NA	1.07984	2.46085	NA	2	0	S20A2	S20A2_HUMAN Sodium-dependent phosphate transporter 2 OS=Homo sapiens OX=9606 GN=SLC20A2 PE=1 SV=1
Q09161_ph22	0.764638	0.85	1.81994	1.32274	NA	2	0	NCBP1	NCBP1_HUMAN Nuclear cap-binding protein subunit 1 OS=Homo sapiens OX=9606 GN=NCBP1 PE=1 SV=1
Q09666_ph3412	0.659395	NA	2.04057	1.08684	NA	2	0	AHNK	AHNK_HUMAN Neuroblast differentiation-associated protein AHNAK OS=Homo sapiens OX=9606 GN=AHNAK PE=1 SV=2
Q09666_ph4100	NA	NA	1.83809	1.12006	NA	2	0	AHNK	AHNK_HUMAN Neuroblast differentiation-associated protein AHNAK OS=Homo sapiens OX=9606 GN=AHNAK PE=1 SV=2
Q09666_ph4766	NA	NA	2.66423	1.74929	NA	2	0	AHNK	AHNK_HUMAN Neuroblast differentiation-associated protein AHNAK OS=Homo sapiens OX=9606 GN=AHNAK PE=1 SV=2
Q09666_ph5184	NA	NA	1.81611	1.06602	NA	2	0	AHNK	AHNK_HUMAN Neuroblast differentiation-associated protein AHNAK OS=Homo sapiens OX=9606 GN=AHNAK PE=1 SV=2
Q09666_ph5552	NA	NA	1.91902	1.61704	NA	2	0	AHNK	AHNK_HUMAN Neuroblast differentiation-associated protein AHNAK OS=Homo sapiens OX=9606 GN=AHNAK PE=1 SV=2
Q10570_ph765	NA	NA	1.25952	2.96574	NA	2	0	CPSF1	CPSF1_HUMAN Cleavage and polyadenylation specificity factor subunit 1 OS=Homo sapiens OX=9606 GN=CPSF1 PE=1 SV=2
Q12802_ph2563	0.333963	0.47	1.11316	4.59003	NA	2	0	AKP13	AKP13_HUMAN A-kinase anchor protein 13 OS=Homo sapiens OX=9606 GN=AKAP13 PE=1 SV=2
Q13206_ph831	0.422201	NA	1.11441	1.32562	NA	2	0	DDX10	DDX10_HUMAN Probable ATP-dependent RNA helicase DDX10 OS=Homo sapiens OX=9606 GN=DDX10 PE=1 SV=2
Q13263_ph541	NA	NA	1.55216	1.5492	NA	2	0	TIF1B	TIF1B_HUMAN Transcription intermediary factor 1-beta OS=Homo sapiens OX=9606 GN=TRIM28 PE=1 SV=5
Q13433_ph478	0.478728	NA	1.23514	1.63807	NA	2	0	S39A6	S39A6_HUMAN Zinc transporter ZIP6 OS=Homo sapiens OX=9606 GN=SLC39A6 PE=1 SV=3
Q13442_ph176	NA	NA	1.07181	3.11664	NA	2	0	HAP28	HAP28_HUMAN 28 kDa heat- and acid-stable phosphoprotein OS=Homo sapiens OX=9606 GN=PDAP1 PE=1 SV=1
Q13459_ph1346	0.489262	0.35	1.47929	1.15943	NA	2	0	MYO9B	MYO9B_HUMAN Unconventional myosin-IXb OS=Homo sapiens OX=9606 GN=MYO9B PE=1 SV=3
Q13501_ph272	0.336666	1.12	1.11223	0.669455	NA	2	0	SQSTM	SQSTM_HUMAN Sequestosome-1 OS=Homo sapiens OX=9606 GN=SQSTM1 PE=1 SV=1
Q13501_ph318	1.36503	NA	NA	1.00114	NA	2	0	SQSTM	SQSTM_HUMAN Sequestosome-1 OS=Homo sapiens OX=9606 GN=SQSTM1 PE=1 SV=1
Q13523_ph241	1.09743	1.05	NA	0.256726	NA	2	0	PRP4B	PRP4B_HUMAN Serine/threonine-protein kinase PRP4 homolog OS=Homo sapiens OX=9606 GN=PRPF4B PE=1 SV=3
Q13523_ph849	1.20303	1.56	NA	-0.0391507	NA	2	0	PRP4B	PRP4B_HUMAN Serine/threonine-protein kinase PRP4 homolog OS=Homo sapiens OX=9606 GN=PRPF4B PE=1 SV=3
Q13535_ph435	1.34143	NA	NA	8.55686	NA	2	0	ATR	ATR_HUMAN Serine/threonine-protein kinase ATR OS=Homo sapiens OX=9606 GN=ATR PE=1 SV=3
Q13625_ph556	0.94447	NA	1.28028	1.03433	NA	2	0	ASPP2	ASPP2_HUMAN Apoptosis-stimulating of p53 protein 2 OS=Homo sapiens OX=9606 GN=TP53BP2 PE=1 SV=2
Q13769_ph328	NA	NA	1.15349	3.76425	NA	2	0	THOC5	THOC5_HUMAN THO complex subunit 5 homolog OS=Homo sapiens OX=9606 GN=THOC5 PE=1 SV=2
Q14149_ph560	NA	NA	1.3694	2.064	NA	2	0	MORC3	MORC3_HUMAN MORC family CW-type zinc finger protein 3 OS=Homo sapiens OX=9606 GN=MORC3 PE=1 SV=3
Q14152_ph574	-0.011398	NA	1.38727	4.94834	NA	2	0	EIF3A	EIF3A_HUMAN Eukaryotic translation initiation factor 3 subunit A OS=Homo sapiens OX=9606 GN=EIF3A PE=1 SV=1
Q14153_ph179	-0.373113	NA	1.24821	1.00078	NA	2	0	FA53B	FA53B_HUMAN Protein FAM53B OS=Homo sapiens OX=9606 GN=FAM53B PE=1 SV=2
Q14315_ph2677	NA	1.71	1.67177	NA	NA	2	0	FLNC	FLNC_HUMAN Filamin-C OS=Homo sapiens OX=9606 GN=FLNC PE=1 SV=3
Q14573_ph1832	NA	1.21	1.28097	0.647914	NA	2	0	ITPR3	ITPR3_HUMAN Inositol 1,4,5-trisphosphate receptor type 3 OS=Homo sapiens OX=9606 GN=ITPR3 PE=1 SV=2
Q14669_ph98	-0.266106	NA	1.10276	2.79576	NA	2	0	TRIPC	TRIPC_HUMAN E3 ubiquitin-protein ligase TRIP12 OS=Homo sapiens OX=9606 GN=TRIP12 PE=1 SV=1
Q14789_ph3010	NA	2.13	1.18859	NA	NA	2	0	GOGB1	GOGB1_HUMAN Golgin subfamily B member 1 OS=Homo sapiens OX=9606 GN=GOLGB1 PE=1 SV=2
Q14839_ph703	NA	NA	1.54841	4.92606	NA	2	0	CHD4	CHD4_HUMAN Chromodomain-helicase-DNA-binding protein 4 OS=Homo sapiens OX=9606 GN=CHD4 PE=1 SV=2
Q14980_ph395	NA	NA	2.16142	5.50063	NA	2	0	NUMA1	NUMA1_HUMAN Nuclear mitotic apparatus protein 1 OS=Homo sapiens OX=9606 GN=NUMA1 PE=1 SV=2
Q15121_ph116	0.746592	2.39	-0.93895	1.0455	NA	2	0	PEA15	PEA15_HUMAN Astrocytic phosphoprotein PEA-15 OS=Homo sapiens OX=9606 GN=PEA15 PE=1 SV=2
Q15424_ph604	0.443595	1.7	-0.479527	1.28595	NA	2	0	SAFB1	SAFB1_HUMAN Scaffold attachment factor B1 OS=Homo sapiens OX=9606 GN=SAFB PE=1 SV=4
Q15746_ph1779	NA	NA	1.03382	1.14784	NA	2	0	MYLK	MYLK_HUMAN Myosin light chain kinase, smooth muscle OS=Homo sapiens OX=9606 GN=MYLK PE=1 SV=4
Q15811_ph1144	NA	NA	1.88794	1.1621	NA	2	0	ITSN1	ITSN1_HUMAN Intersectin-1 OS=Homo sapiens OX=9606 GN=ITSN1 PE=1 SV=3
Q15942_ph344	0.210041	NA	2.0116	1.13885	NA	2	0	ZYX	ZYX_HUMAN Zyxin OS=Homo sapiens OX=9606 GN=ZYX PE=1 SV=1
Q16204_ph323	-0.0453957	1.27	0.531826	2.22101	NA	2	0	CCDC6	CCDC6_HUMAN Coiled-coil domain-containing protein 6 OS=Homo sapiens OX=9606 GN=CCDC6 PE=1 SV=2
Q16643_ph346	3.99728	1.66	0.846913	NA	NA	2	0	DREB	DREB_HUMAN Drebrin OS=Homo sapiens OX=9606 GN=DBN1 PE=1 SV=4
Q49A26_ph130	NA	NA	1.8178	1.2532	NA	2	0	GLYR1	GLYR1_HUMAN Putative oxidoreductase GLYR1 OS=Homo sapiens OX=9606 GN=GLYR1 PE=1 SV=4
Q4ADV7_ph1037	NA	NA	1.70008	7.95159	NA	2	0	RIC1	RIC1_HUMAN RAB6A-GEF complex partner protein 1 OS=Homo sapiens OX=9606 GN=RIC1 PE=1 SV=2
Q4KMP7_ph707	1.09548	NA	NA	1.42277	NA	2	0	TB10B	TB10B_HUMAN TBC1 domain family member 10B OS=Homo sapiens OX=9606 GN=TBC1D10B PE=1 SV=3
Q4KMQ1_ph362	NA	NA	1.47898	4.78797	NA	2	0	TPRN	TPRN_HUMAN Taperin OS=Homo sapiens OX=9606 GN=TPRN PE=1 SV=2
Q53SF7_ph515	NA	NA	2.21227	1.35782	NA	2	0	COBL1	COBL1_HUMAN Cordon-bleu protein-like 1 OS=Homo sapiens OX=9606 GN=COBLL1 PE=1 SV=3
Q5J8M3_ph36	NA	NA	2.30229	3.15357	NA	2	0	EMC4	EMC4_HUMAN ER membrane protein complex subunit 4 OS=Homo sapiens OX=9606 GN=EMC4 PE=1 SV=2
Q5T4S7_ph3860	NA	3.16	NA	5.51098	NA	2	0	UBR4	UBR4_HUMAN E3 ubiquitin-protein ligase UBR4 OS=Homo sapiens OX=9606 GN=UBR4 PE=1 SV=1
Q5UIP0_ph1422	NA	NA	1.06694	1.7407	NA	2	0	RIF1	RIF1_HUMAN Telomere-associated protein RIF1 OS=Homo sapiens OX=9606 GN=RIF1 PE=1 SV=2
Q5VZ89_ph1225	NA	NA	1.61885	2.02485	NA	2	0	DEN4C	DEN4C_HUMAN DENN domain-containing protein 4C OS=Homo sapiens OX=9606 GN=DENND4C PE=1 SV=3
Q68CZ2_ph850	0.636778	NA	1.59399	1.18707	NA	2	0	TENS3	TENS3_HUMAN Tensin-3 OS=Homo sapiens OX=9606 GN=TNS3 PE=1 SV=2
Q68CZ2_ph853	1.0143	NA	NA	1.28529	NA	2	0	TENS3	TENS3_HUMAN Tensin-3 OS=Homo sapiens OX=9606 GN=TNS3 PE=1 SV=2
Q69YQ0_ph171	NA	2.04	2.837	NA	NA	2	0	CYTSA	CYTSA_HUMAN Cytospin-A OS=Homo sapiens OX=9606 GN=SPECC1L PE=1 SV=2
Q69YQ0_ph868	0.580173	NA	1.03383	1.27405	NA	2	0	CYTSA	CYTSA_HUMAN Cytospin-A OS=Homo sapiens OX=9606 GN=SPECC1L PE=1 SV=2
Q6P4R8_ph298	NA	NA	1.30362	1.41865	NA	2	0	NFRKB	NFRKB_HUMAN Nuclear factor related to kappa-B-binding protein OS=Homo sapiens OX=9606 GN=NFRKB PE=1 SV=2
Q6PJF5_ph113	-0.309006	2.47	NA	1.22351	NA	2	0	RHDF2	RHDF2_HUMAN Inactive rhomboid protein 2 OS=Homo sapiens OX=9606 GN=RHBDF2 PE=1 SV=2
Q6PJF5_ph90	0.631679	2.97	0.729105	2.42362	NA	2	0	RHDF2	RHDF2_HUMAN Inactive rhomboid protein 2 OS=Homo sapiens OX=9606 GN=RHBDF2 PE=1 SV=2
Q6PJT7_ph343	NA	NA	1.41458	1.70301	NA	2	0	ZC3HE	ZC3HE_HUMAN Zinc finger CCCH domain-containing protein 14 OS=Homo sapiens OX=9606 GN=ZC3H14 PE=1 SV=1
Q6ULP2_ph518	0.381501	NA	1.68404	1.74128	NA	2	0	AFTIN	AFTIN_HUMAN Aftiphilin OS=Homo sapiens OX=9606 GN=AFTPH PE=1 SV=3
Q6ULP2_ph617	1.34837	NA	1.30608	-0.0677149	NA	2	0	AFTIN	AFTIN_HUMAN Aftiphilin OS=Homo sapiens OX=9606 GN=AFTPH PE=1 SV=3
Q6WCQ1_ph619	1.12988	NA	1.30787	0.486156	NA	2	0	MPRIP	MPRIP_HUMAN Myosin phosphatase Rho-interacting protein OS=Homo sapiens OX=9606 GN=MPRIP PE=1 SV=3
Q6WCQ1_ph977	0.484743	NA	1.61372	1.10325	NA	2	0	MPRIP	MPRIP_HUMAN Myosin phosphatase Rho-interacting protein OS=Homo sapiens OX=9606 GN=MPRIP PE=1 SV=3
Q6ZRS2_ph2725	0.642379	NA	1.7078	6.8071	NA	2	0	SRCAP	SRCAP_HUMAN Helicase SRCAP OS=Homo sapiens OX=9606 GN=SRCAP PE=1 SV=3
Q7KZF4_ph645	NA	NA	2.64102	6.58679	NA	2	0	SND1	SND1_HUMAN Staphylococcal nuclease domain-containing protein 1 OS=Homo sapiens OX=9606 GN=SND1 PE=1 SV=1
Q7L4I2_ph104	NA	NA	1.06089	1.49365	NA	2	0	RSRC2	RSRC2_HUMAN Arginine/serine-rich coiled-coil protein 2 OS=Homo sapiens OX=9606 GN=RSRC2 PE=1 SV=1
Q7Z3T8_ph939	NA	NA	1.77126	8.31784	NA	2	0	ZFY16	ZFY16_HUMAN Zinc finger FYVE domain-containing protein 16 OS=Homo sapiens OX=9606 GN=ZFYVE16 PE=1 SV=3
Q7Z4S6_ph853	1.28999	NA	-0.483327	1.19027	NA	2	0	KI21A	KI21A_HUMAN Kinesin-like protein KIF21A OS=Homo sapiens OX=9606 GN=KIF21A PE=1 SV=2
Q86T03_ph162	NA	NA	1.18894	2.21369	NA	2	0	PP4P1	PP4P1_HUMAN Type 1 phosphatidylinositol 4,5-bisphosphate 4-phosphatase OS=Homo sapiens OX=9606 GN=PIP4P1 PE=1 SV=1
Q86TI0_ph627	NA	1.06	-0.0869502	1.21049	NA	2	0	TBCD1	TBCD1_HUMAN TBC1 domain family member 1 OS=Homo sapiens OX=9606 GN=TBC1D1 PE=1 SV=2
Q86UU1_ph470	-0.154316	-0.84	1.285	1.63814	NA	2	0	PHLB1	PHLB1_HUMAN Pleckstrin homology-like domain family B member 1 OS=Homo sapiens OX=9606 GN=PHLDB1 PE=1 SV=1
Q86VR2_ph26	0.542107	NA	2.08326	4.18588	NA	2	0	RETR3	RETR3_HUMAN Reticulophagy regulator 3 OS=Homo sapiens OX=9606 GN=RETREG3 PE=1 SV=1
Q86WB0_ph354	1.04386	0.48	-0.450111	1.31585	NA	2	0	NIPA	NIPA_HUMAN Nuclear-interacting partner of ALK OS=Homo sapiens OX=9606 GN=ZC3HC1 PE=1 SV=1
Q8IV36_ph593	-0.030756	NA	1.46072	1.03581	NA	2	0	HID1	HID1_HUMAN Protein HID1 OS=Homo sapiens OX=9606 GN=HID1 PE=1 SV=1
Q8IVF2_ph4897	1.56116	NA	NA	1.07291	NA	2	0	AHNK2	AHNK2_HUMAN Protein AHNAK2 OS=Homo sapiens OX=9606 GN=AHNAK2 PE=1 SV=2
Q8IVF2_ph5175	1.12834	NA	NA	8.35938	NA	2	0	AHNK2	AHNK2_HUMAN Protein AHNAK2 OS=Homo sapiens OX=9606 GN=AHNAK2 PE=1 SV=2
Q8IY17_ph420	1.02692	NA	1.18373	NA	NA	2	0	PLPL6	PLPL6_HUMAN Neuropathy target esterase OS=Homo sapiens OX=9606 GN=PNPLA6 PE=1 SV=3
Q8IYB3_ph402	NA	1.68	-0.0257459	1.01636	NA	2	0	SRRM1	SRRM1_HUMAN Serine/arginine repetitive matrix protein 1 OS=Homo sapiens OX=9606 GN=SRRM1 PE=1 SV=2
Q8IYB3_ph696	1.00658	1.3	-0.453692	0.29406	NA	2	0	SRRM1	SRRM1_HUMAN Serine/arginine repetitive matrix protein 1 OS=Homo sapiens OX=9606 GN=SRRM1 PE=1 SV=2
Q8N1G0_ph377	0.310964	NA	1.12733	1.0264	NA	2	0	ZN687	ZN687_HUMAN Zinc finger protein 687 OS=Homo sapiens OX=9606 GN=ZNF687 PE=1 SV=1
Q8NBU5_ph317	0.00188441	NA	1.60924	1.78463	NA	2	0	ATAD1	ATAD1_HUMAN ATPase family AAA domain-containing protein 1 OS=Homo sapiens OX=9606 GN=ATAD1 PE=1 SV=1
Q8NC51_ph330	0.0956392	3.86	-0.592695	1.77382	NA	2	0	PAIRB	PAIRB_HUMAN Plasminogen activator inhibitor 1 RNA-binding protein OS=Homo sapiens OX=9606 GN=SERBP1 PE=1 SV=2
Q8ND04_ph742	-0.587396	2.06	0.922864	8.67558	NA	2	0	SMG8	SMG8_HUMAN Protein SMG8 OS=Homo sapiens OX=9606 GN=SMG8 PE=1 SV=1
Q8ND56_ph178	0.0130915	NA	1.60052	2.57478	NA	2	0	LS14A	LS14A_HUMAN Protein LSM14 homolog A OS=Homo sapiens OX=9606 GN=LSM14A PE=1 SV=3
Q8NFA0_ph1326	NA	1.37	NA	1.65399	NA	2	0	UBP32	UBP32_HUMAN Ubiquitin carboxyl-terminal hydrolase 32 OS=Homo sapiens OX=9606 GN=USP32 PE=1 SV=1
Q8NFC6_ph538	NA	NA	1.35246	1.50582	NA	2	0	BD1L1	BD1L1_HUMAN Biorientation of chromosomes in cell division protein 1-like 1 OS=Homo sapiens OX=9606 GN=BOD1L1 PE=1 SV=2
Q8NFC6_ph635	1.01431	NA	NA	2.07357	NA	2	0	BD1L1	BD1L1_HUMAN Biorientation of chromosomes in cell division protein 1-like 1 OS=Homo sapiens OX=9606 GN=BOD1L1 PE=1 SV=2
Q8NFC6_ph659	NA	2.28	NA	6.74792	NA	2	0	BD1L1	BD1L1_HUMAN Biorientation of chromosomes in cell division protein 1-like 1 OS=Homo sapiens OX=9606 GN=BOD1L1 PE=1 SV=2
Q8NFC6_ph800	NA	NA	2.56973	3.16115	NA	2	0	BD1L1	BD1L1_HUMAN Biorientation of chromosomes in cell division protein 1-like 1 OS=Homo sapiens OX=9606 GN=BOD1L1 PE=1 SV=2
Q8NFH5_ph273	0.390479	1.91	1.65814	0.855756	NA	2	0	NUP35	NUP35_HUMAN Nucleoporin NUP35 OS=Homo sapiens OX=9606 GN=NUP35 PE=1 SV=1
Q8TF42_ph377	NA	NA	2.08022	6.9654	NA	2	0	UBS3B	UBS3B_HUMAN Ubiquitin-associated and SH3 domain-containing protein B OS=Homo sapiens OX=9606 GN=UBASH3B PE=1 SV=2
Q8WYP5_ph1232	0.661552	NA	1.98243	1.67274	NA	2	0	ELYS	ELYS_HUMAN Protein ELYS OS=Homo sapiens OX=9606 GN=AHCTF1 PE=1 SV=3
Q92530_ph153	0.187179	1.64	1.23057	0.630985	NA	2	0	PSMF1	PSMF1_HUMAN Proteasome inhibitor PI31 subunit OS=Homo sapiens OX=9606 GN=PSMF1 PE=1 SV=2
Q92576_ph1925	NA	0.23	2.91933	1.74334	NA	2	0	PHF3	PHF3_HUMAN PHD finger protein 3 OS=Homo sapiens OX=9606 GN=PHF3 PE=1 SV=3
Q92609_ph522	0.145993	NA	1.36524	1.38545	NA	2	0	TBCD5	TBCD5_HUMAN TBC1 domain family member 5 OS=Homo sapiens OX=9606 GN=TBC1D5 PE=1 SV=1
Q92841_ph571	NA	NA	2.69022	3.42486	NA	2	0	DDX17	DDX17_HUMAN Probable ATP-dependent RNA helicase DDX17 OS=Homo sapiens OX=9606 GN=DDX17 PE=1 SV=2
Q92841_ph599	-0.289707	NA	2.36674	1.99118	NA	2	0	DDX17	DDX17_HUMAN Probable ATP-dependent RNA helicase DDX17 OS=Homo sapiens OX=9606 GN=DDX17 PE=1 SV=2
Q92845_ph60	0.423113	2.13	0.977128	2.70697	NA	2	0	KIFA3	KIFA3_HUMAN Kinesin-associated protein 3 OS=Homo sapiens OX=9606 GN=KIFAP3 PE=1 SV=2
Q92878_ph690	NA	2.91	NA	1.24686	NA	2	0	RAD50	RAD50_HUMAN DNA repair protein RAD50 OS=Homo sapiens OX=9606 GN=RAD50 PE=1 SV=1
Q93100_ph27	0.404642	NA	1.00015	1.67564	NA	2	0	KPBB	KPBB_HUMAN Phosphorylase b kinase regulatory subunit beta OS=Homo sapiens OX=9606 GN=PHKB PE=1 SV=3
Q96AX9_ph309	NA	1.06	1.40027	NA	NA	2	0	MIB2	MIB2_HUMAN E3 ubiquitin-protein ligase MIB2 OS=Homo sapiens OX=9606 GN=MIB2 PE=1 SV=3
Q96BY7_ph497	0.346086	1.58	NA	1.68213	NA	2	0	ATG2B	ATG2B_HUMAN Autophagy-related protein 2 homolog B OS=Homo sapiens OX=9606 GN=ATG2B PE=1 SV=5
Q96CV9_ph526	0.672079	-0.93	1.65615	8.26825	NA	2	0	OPTN	OPTN_HUMAN Optineurin OS=Homo sapiens OX=9606 GN=OPTN PE=1 SV=3
Q96D71_ph143	0.858651	NA	1.48783	1.35594	NA	2	0	REPS1	REPS1_HUMAN RalBP1-associated Eps domain-containing protein 1 OS=Homo sapiens OX=9606 GN=REPS1 PE=1 SV=3
Q96EK5_ph500	NA	NA	2.17679	6.52739	NA	2	0	KBP	KBP_HUMAN KIF1-binding protein OS=Homo sapiens OX=9606 GN=KIF1BP PE=1 SV=1
Q96EV2_ph973	-0.0502187	NA	1.59602	1.2152	NA	2	0	RBM33	RBM33_HUMAN RNA-binding protein 33 OS=Homo sapiens OX=9606 GN=RBM33 PE=1 SV=3
Q96JB2_ph663	NA	NA	1.62716	2.3346	NA	2	0	COG3	COG3_HUMAN Conserved oligomeric Golgi complex subunit 3 OS=Homo sapiens OX=9606 GN=COG3 PE=1 SV=3
Q96KR1_ph1054	-0.21998	1.32	0.770457	1.21071	NA	2	0	ZFR	ZFR_HUMAN Zinc finger RNA-binding protein OS=Homo sapiens OX=9606 GN=ZFR PE=1 SV=2
Q96PK6_ph256	NA	NA	2.27776	4.67032	NA	2	0	RBM14	RBM14_HUMAN RNA-binding protein 14 OS=Homo sapiens OX=9606 GN=RBM14 PE=1 SV=2
Q96RL1_ph101	NA	NA	1.51912	2.57536	NA	2	0	UIMC1	UIMC1_HUMAN BRCA1-A complex subunit RAP80 OS=Homo sapiens OX=9606 GN=UIMC1 PE=1 SV=2
Q96RR4_ph511	NA	NA	1.09463	1.3006	NA	2	0	KKCC2	KKCC2_HUMAN Calcium/calmodulin-dependent protein kinase kinase 2 OS=Homo sapiens OX=9606 GN=CAMKK2 PE=1 SV=2
Q96ST2_ph720	0.194595	0.6	1.03603	1.68984	NA	2	0	IWS1	IWS1_HUMAN Protein IWS1 homolog OS=Homo sapiens OX=9606 GN=IWS1 PE=1 SV=2
Q99460_ph273	0.0661232	NA	2.61386	1.19462	NA	2	0	PSMD1	PSMD1_HUMAN 26S proteasome non-ATPase regulatory subunit 1 OS=Homo sapiens OX=9606 GN=PSMD1 PE=1 SV=2
Q99590_ph535	NA	NA	1.70132	6.21429	NA	2	0	SCAFB	SCAFB_HUMAN Protein SCAF11 OS=Homo sapiens OX=9606 GN=SCAF11 PE=1 SV=2
Q9BQ67_ph10	0.21352	NA	1.09832	6.36056	NA	2	0	GRWD1	GRWD1_HUMAN Glutamate-rich WD repeat-containing protein 1 OS=Homo sapiens OX=9606 GN=GRWD1 PE=1 SV=1
Q9BWH6_ph266	NA	NA	4.29631	7.1774	NA	2	0	RPAP1	RPAP1_HUMAN RNA polymerase II-associated protein 1 OS=Homo sapiens OX=9606 GN=RPAP1 PE=1 SV=3
Q9BYX2_ph186	NA	NA	2.70851	2.03052	NA	2	0	TBD2A	TBD2A_HUMAN TBC1 domain family member 2A OS=Homo sapiens OX=9606 GN=TBC1D2 PE=1 SV=3
Q9C0C2_ph1029	1.01289	NA	0.802603	1.51248	NA	2	0	TB182	TB182_HUMAN 182 kDa tankyrase-1-binding protein OS=Homo sapiens OX=9606 GN=TNKS1BP1 PE=1 SV=4
Q9C0C2_ph1297	0.836879	NA	2.21454	1.03658	NA	2	0	TB182	TB182_HUMAN 182 kDa tankyrase-1-binding protein OS=Homo sapiens OX=9606 GN=TNKS1BP1 PE=1 SV=4
Q9C0C2_ph1666	0.0599449	1.31	0.800739	1.25036	NA	2	0	TB182	TB182_HUMAN 182 kDa tankyrase-1-binding protein OS=Homo sapiens OX=9606 GN=TNKS1BP1 PE=1 SV=4
Q9C0C2_ph833	1.10796	1.42	NA	NA	NA	2	0	TB182	TB182_HUMAN 182 kDa tankyrase-1-binding protein OS=Homo sapiens OX=9606 GN=TNKS1BP1 PE=1 SV=4
Q9H0W8_ph118	0.330711	NA	1.01438	6.16526	NA	2	0	SMG9	SMG9_HUMAN Protein SMG9 OS=Homo sapiens OX=9606 GN=SMG9 PE=1 SV=1
Q9H3N1_ph270	-0.234798	1.1	0.688462	1.70163	NA	2	0	TMX1	TMX1_HUMAN Thioredoxin-related transmembrane protein 1 OS=Homo sapiens OX=9606 GN=TMX1 PE=1 SV=1
Q9H425_ph289	NA	NA	1.26608	1.24038	NA	2	0	CA198	CA198_HUMAN Uncharacterized protein C1orf198 OS=Homo sapiens OX=9606 GN=C1orf198 PE=1 SV=1
Q9H4G0_ph378	-0.856695	NA	1.1836	1.28854	NA	2	0	E41L1	E41L1_HUMAN Band 4.1-like protein 1 OS=Homo sapiens OX=9606 GN=EPB41L1 PE=1 SV=2
Q9H4G0_ph870	0.343019	NA	1.19208	1.09974	NA	2	0	E41L1	E41L1_HUMAN Band 4.1-like protein 1 OS=Homo sapiens OX=9606 GN=EPB41L1 PE=1 SV=2
Q9H6S3_ph184	NA	NA	1.14695	2.1064	NA	2	0	ES8L2	ES8L2_HUMAN Epidermal growth factor receptor kinase substrate 8-like protein 2 OS=Homo sapiens OX=9606 GN=EPS8L2 PE=1 SV=2
Q9H788_ph315	0.798917	2.42	0.370189	2.67108	NA	2	0	SH24A	SH24A_HUMAN SH2 domain-containing protein 4A OS=Homo sapiens OX=9606 GN=SH2D4A PE=1 SV=1
Q9H792_ph572	-0.0158334	NA	1.36676	3.07557	NA	2	0	PEAK1	PEAK1_HUMAN Inactive tyrosine-protein kinase PEAK1 OS=Homo sapiens OX=9606 GN=PEAK1 PE=1 SV=4
Q9H7D0_ph1756	0.424993	NA	1.07981	1.96229	NA	2	0	DOCK5	DOCK5_HUMAN Dedicator of cytokinesis protein 5 OS=Homo sapiens OX=9606 GN=DOCK5 PE=1 SV=3
Q9H8Y8_ph433	0.193122	NA	2.08115	1.35788	NA	2	0	GORS2	GORS2_HUMAN Golgi reassembly-stacking protein 2 OS=Homo sapiens OX=9606 GN=GORASP2 PE=1 SV=3
Q9HA47_ph253	0.770644	NA	1.52514	6.2555	NA	2	0	UCK1	UCK1_HUMAN Uridine-cytidine kinase 1 OS=Homo sapiens OX=9606 GN=UCK1 PE=1 SV=1
Q9HB20_ph211	0.906847	NA	2.19377	2.26588	NA	2	0	PKHA3	PKHA3_HUMAN Pleckstrin homology domain-containing family A member 3 OS=Homo sapiens OX=9606 GN=PLEKHA3 PE=1 SV=2
Q9HCE1_ph815	NA	NA	2.47208	7.74019	NA	2	0	MOV10	MOV10_HUMAN Helicase MOV-10 OS=Homo sapiens OX=9606 GN=MOV10 PE=1 SV=2
Q9NQC3_ph107	NA	NA	1.52802	2.81594	NA	2	0	RTN4	RTN4_HUMAN Reticulon-4 OS=Homo sapiens OX=9606 GN=RTN4 PE=1 SV=2
Q9NQX3_ph280	NA	NA	1.11028	1.40652	NA	2	0	GEPH	GEPH_HUMAN Gephyrin OS=Homo sapiens OX=9606 GN=GPHN PE=1 SV=1
Q9NS69_ph15	1.08307	NA	NA	2.16328	NA	2	0	TOM22	TOM22_HUMAN Mitochondrial import receptor subunit TOM22 homolog OS=Homo sapiens OX=9606 GN=TOMM22 PE=1 SV=3
Q9NUQ3_ph105	NA	NA	2.82754	2.77007	NA	2	0	TXLNG	TXLNG_HUMAN Gamma-taxilin OS=Homo sapiens OX=9606 GN=TXLNG PE=1 SV=2
Q9NVN8_ph465	0.236692	NA	1.19117	1.43255	NA	2	0	GNL3L	GNL3L_HUMAN Guanine nucleotide-binding protein-like 3-like protein OS=Homo sapiens OX=9606 GN=GNL3L PE=1 SV=1
Q9NX58_ph276	NA	NA	1.50769	1.0459	NA	2	0	LYAR	LYAR_HUMAN Cell growth-regulating nucleolar protein OS=Homo sapiens OX=9606 GN=LYAR PE=1 SV=2
Q9NXV6_ph131	NA	NA	2.3282	5.82183	NA	2	0	CARF	CARF_HUMAN CDKN2A-interacting protein OS=Homo sapiens OX=9606 GN=CDKN2AIP PE=1 SV=3
Q9NZ09_ph146	NA	NA	1.05072	1.37476	NA	2	0	UBAP1	UBAP1_HUMAN Ubiquitin-associated protein 1 OS=Homo sapiens OX=9606 GN=UBAP1 PE=1 SV=1
Q9NZL4_ph351	1.36145	1.93	NA	NA	NA	2	0	HPBP1	HPBP1_HUMAN Hsp70-binding protein 1 OS=Homo sapiens OX=9606 GN=HSPBP1 PE=1 SV=2
Q9P1Y5_ph814	0.466008	0.44	1.47999	5.94741	NA	2	0	CAMP3	CAMP3_HUMAN Calmodulin-regulated spectrin-associated protein 3 OS=Homo sapiens OX=9606 GN=CAMSAP3 PE=1 SV=2
Q9UHI6_ph268	NA	NA	1.21824	5.87693	NA	2	0	DDX20	DDX20_HUMAN Probable ATP-dependent RNA helicase DDX20 OS=Homo sapiens OX=9606 GN=DDX20 PE=1 SV=2
Q9UHV7_ph395	-0.000739345	NA	1.32269	6.71132	NA	2	0	MED13	MED13_HUMAN Mediator of RNA polymerase II transcription subunit 13 OS=Homo sapiens OX=9606 GN=MED13 PE=1 SV=3
Q9UIG0_ph1342	-0.717543	2.4	1.88808	0.864934	NA	2	0	BAZ1B	BAZ1B_HUMAN Tyrosine-protein kinase BAZ1B OS=Homo sapiens OX=9606 GN=BAZ1B PE=1 SV=2
Q9UKV3_ph825	0.466905	NA	2.15625	2.02276	NA	2	0	ACINU	ACINU_HUMAN Apoptotic chromatin condensation inducer in the nucleus OS=Homo sapiens OX=9606 GN=ACIN1 PE=1 SV=2
Q9UKX7_ph221	0.295877	NA	1.71765	1.56722	NA	2	0	NUP50	NUP50_HUMAN Nuclear pore complex protein Nup50 OS=Homo sapiens OX=9606 GN=NUP50 PE=1 SV=2
Q9ULA0_ph203	NA	NA	1.66408	8.94289	NA	2	0	DNPEP	DNPEP_HUMAN Aspartyl aminopeptidase OS=Homo sapiens OX=9606 GN=DNPEP PE=1 SV=1
Q9UMZ2_ph580	NA	NA	1.29639	1.35674	NA	2	0	SYNRG	SYNRG_HUMAN Synergin gamma OS=Homo sapiens OX=9606 GN=SYNRG PE=1 SV=2
Q9UNL2_ph105	-0.198461	0.34	2.25746	1.64238	NA	2	0	SSRG	SSRG_HUMAN Translocon-associated protein subunit gamma OS=Homo sapiens OX=9606 GN=SSR3 PE=1 SV=1
Q9UNL2_ph105	-0.198461	0.34	2.25746	1.64238	NA	2	0	SSRG	SSRG_HUMAN Translocon-associated protein subunit gamma OS=Homo sapiens OX=9606 GN=SSR3 PE=1 SV=1
Q9UPN9_ph1119	NA	0.81	1.75816	1.73587	NA	2	0	TRI33	TRI33_HUMAN E3 ubiquitin-protein ligase TRIM33 OS=Homo sapiens OX=9606 GN=TRIM33 PE=1 SV=3
Q9UPP1_ph1021	NA	NA	1.60135	1.17385	NA	2	0	PHF8	PHF8_HUMAN Histone lysine demethylase PHF8 OS=Homo sapiens OX=9606 GN=PHF8 PE=1 SV=3
Q9UPU7_ph277	NA	NA	1.94038	1.0044	NA	2	0	TBD2B	TBD2B_HUMAN TBC1 domain family member 2B OS=Homo sapiens OX=9606 GN=TBC1D2B PE=1 SV=2
Q9UPX8_ph1234	NA	NA	1.04073	1.12769	NA	2	0	SHAN2	SHAN2_HUMAN SH3 and multiple ankyrin repeat domains protein 2 OS=Homo sapiens OX=9606 GN=SHANK2 PE=1 SV=3
Q9Y2W1_ph379	-0.304796	2.25	NA	1.08159	NA	2	0	TR150	TR150_HUMAN Thyroid hormone receptor-associated protein 3 OS=Homo sapiens OX=9606 GN=THRAP3 PE=1 SV=2
Q9Y2W2_ph600	NA	NA	1.35695	4.09477	NA	2	0	WBP11	WBP11_HUMAN WW domain-binding protein 11 OS=Homo sapiens OX=9606 GN=WBP11 PE=1 SV=1
Q9Y383_ph18	0.497921	2.56	NA	2.62278	NA	2	0	LC7L2	LC7L2_HUMAN Putative RNA-binding protein Luc7-like 2 OS=Homo sapiens OX=9606 GN=LUC7L2 PE=1 SV=2
Q9Y4A5_ph2077	NA	3.22	NA	2.79509	NA	2	0	TRRAP	TRRAP_HUMAN Transformation/transcription domain-associated protein OS=Homo sapiens OX=9606 GN=TRRAP PE=1 SV=3
Q9Y4B6_ph979	NA	NA	1.48395	7.76281	NA	2	0	DCAF1	DCAF1_HUMAN DDB1- and CUL4-associated factor 1 OS=Homo sapiens OX=9606 GN=DCAF1 PE=1 SV=3
Q9Y4D2_ph743	NA	NA	1.8358	1.85344	NA	2	0	DGLA	DGLA_HUMAN Sn1-specific diacylglycerol lipase alpha OS=Homo sapiens OX=9606 GN=DAGLA PE=1 SV=3
Q9Y4G2_ph482	NA	NA	1.29787	2.06398	NA	2	0	PKHM1	PKHM1_HUMAN Pleckstrin homology domain-containing family M member 1 OS=Homo sapiens OX=9606 GN=PLEKHM1 PE=1 SV=3
Q9Y4K1_ph329	NA	1.08	1.00516	NA	NA	2	0	CRBG1	CRBG1_HUMAN Beta/gamma crystallin domain-containing protein 1 OS=Homo sapiens OX=9606 GN=CRYBG1 PE=1 SV=3
Q9Y570_ph243	0.890009	NA	1.81896	2.07953	NA	2	0	PPME1	PPME1_HUMAN Protein phosphatase methylesterase 1 OS=Homo sapiens OX=9606 GN=PPME1 PE=1 SV=3
Q9Y5Y0_ph536	0.324236	NA	2.13642	1.25736	NA	2	0	FLVC1	FLVC1_HUMAN Feline leukemia virus subgroup C receptor-related protein 1 OS=Homo sapiens OX=9606 GN=FLVCR1 PE=1 SV=1
Q9Y6G9_ph408	1.28541	NA	1.26808	NA	NA	2	0	DC1L1	DC1L1_HUMAN Cytoplasmic dynein 1 light intermediate chain 1 OS=Homo sapiens OX=9606 GN=DYNC1LI1 PE=1 SV=3
Q9Y6G9_ph516	1.17629	0.05	NA	1.60826	NA	2	0	DC1L1	DC1L1_HUMAN Cytoplasmic dynein 1 light intermediate chain 1 OS=Homo sapiens OX=9606 GN=DYNC1LI1 PE=1 SV=3
Q9Y6I3_ph435	-0.935329	0.34	1.52566	1.05089	NA	2	0	EPN1	EPN1_HUMAN Epsin-1 OS=Homo sapiens OX=9606 GN=EPN1 PE=1 SV=2
Q9Y6Q9_ph857	1.33751	NA	0.342888	1.3359	NA	2	0	NCOA3	NCOA3_HUMAN Nuclear receptor coactivator 3 OS=Homo sapiens OX=9606 GN=NCOA3 PE=1 SV=1
Q9Y6R1_ph257	NA	1.59	NA	2.71854	NA	2	0	S4A4	S4A4_HUMAN Electrogenic sodium bicarbonate cotransporter 1 OS=Homo sapiens OX=9606 GN=SLC4A4 PE=1 SV=1
Q12789_ph1068	-0.366597	1.09	-1.95538	-6.16181	NA	1	2	TF3C1	TF3C1_HUMAN General transcription factor 3C polypeptide 1 OS=Homo sapiens OX=9606 GN=GTF3C1 PE=1 SV=4
Q7L2J0_ph254	1.6374	-1.9	-0.266385	-1.09532	NA	1	2	MEPCE	MEPCE_HUMAN 7SK snRNA methylphosphate capping enzyme OS=Homo sapiens OX=9606 GN=MEPCE PE=1 SV=1
O43765_ph305	0.420529	-1.23	NA	5.57516	NA	1	1	SGTA	SGTA_HUMAN Small glutamine-rich tetratricopeptide repeat-containing protein alpha OS=Homo sapiens OX=9606 GN=SGTA PE=1 SV=1
O60271_ph594	NA	NA	2.12847	-1.96753	NA	1	1	JIP4	JIP4_HUMAN C-Jun-amino-terminal kinase-interacting protein 4 OS=Homo sapiens OX=9606 GN=SPAG9 PE=1 SV=4
O60716_ph268	1.26709	-1.25	-0.972138	-0.279556	NA	1	1	CTND1	CTND1_HUMAN Catenin delta-1 OS=Homo sapiens OX=9606 GN=CTNND1 PE=1 SV=1
O60841_ph438	NA	NA	1.15134	-6.34663	NA	1	1	IF2P	IF2P_HUMAN Eukaryotic translation initiation factor 5B OS=Homo sapiens OX=9606 GN=EIF5B PE=1 SV=4
O75909_ph329	0.340703	1.03	NA	-2.42324	NA	1	1	CCNK	CCNK_HUMAN Cyclin-K OS=Homo sapiens OX=9606 GN=CCNK PE=1 SV=2
O76094_ph621	1.08058	NA	NA	-8.90744	NA	1	1	SRP72	SRP72_HUMAN Signal recognition particle subunit SRP72 OS=Homo sapiens OX=9606 GN=SRP72 PE=1 SV=3
O95785_ph1106	1.1074	NA	NA	-7.51212	NA	1	1	WIZ	WIZ_HUMAN Protein Wiz OS=Homo sapiens OX=9606 GN=WIZ PE=1 SV=2
P02545_ph406	1.0135	NA	NA	-1.6499	NA	1	1	LMNA	LMNA_HUMAN Prelamin-A/C OS=Homo sapiens OX=9606 GN=LMNA PE=1 SV=1
P02545_ph426	-0.273744	NA	2.08134	-3.94644	NA	1	1	LMNA	LMNA_HUMAN Prelamin-A/C OS=Homo sapiens OX=9606 GN=LMNA PE=1 SV=1
P06748_ph254	-0.249354	-3.27	1.49831	-0.495976	NA	1	1	NPM	NPM_HUMAN Nucleophosmin OS=Homo sapiens OX=9606 GN=NPM1 PE=1 SV=2
P11388_ph1397	NA	NA	-1.39726	14.6878	NA	1	1	TOP2A	TOP2A_HUMAN DNA topoisomerase 2-alpha OS=Homo sapiens OX=9606 GN=TOP2A PE=1 SV=3
P17844_ph498	NA	NA	1.32984	-1.45504	NA	1	1	DDX5	DDX5_HUMAN Probable ATP-dependent RNA helicase DDX5 OS=Homo sapiens OX=9606 GN=DDX5 PE=1 SV=1
P18887_ph266	0.257896	NA	1.23495	-1.24265	NA	1	1	XRCC1	XRCC1_HUMAN DNA repair protein XRCC1 OS=Homo sapiens OX=9606 GN=XRCC1 PE=1 SV=2
P20700_ph23	0.436401	-2.53	2.10838	-0.259959	NA	1	1	LMNB1	LMNB1_HUMAN Lamin-B1 OS=Homo sapiens OX=9606 GN=LMNB1 PE=1 SV=2
P22626_ph212	-2.4494	NA	1.15909	0.92013	NA	1	1	ROA2	ROA2_HUMAN Heterogeneous nuclear ribonucleoproteins A2/B1 OS=Homo sapiens OX=9606 GN=HNRNPA2B1 PE=1 SV=2
P26358_ph714	-0.273937	2.2	-1.15946	0.62226	NA	1	1	DNMT1	DNMT1_HUMAN DNA (cytosine-5)-methyltransferase 1 OS=Homo sapiens OX=9606 GN=DNMT1 PE=1 SV=2
P26641_ph46	1.15388	0.22	-1.41426	0.155787	NA	1	1	EF1G	EF1G_HUMAN Elongation factor 1-gamma OS=Homo sapiens OX=9606 GN=EEF1G PE=1 SV=3
P27361_ph202	1.1828	NA	NA	-2.11077	NA	1	1	MK03	MK03_HUMAN Mitogen-activated protein kinase 3 OS=Homo sapiens OX=9606 GN=MAPK3 PE=1 SV=4
P27816_ph636	0.305378	NA	1.14927	-1.00505	NA	1	1	MAP4	MAP4_HUMAN Microtubule-associated protein 4 OS=Homo sapiens OX=9606 GN=MAP4 PE=1 SV=3
P29966_ph150	0.315598	1.51	-1.10222	-0.502449	NA	1	1	MARCS	MARCS_HUMAN Myristoylated alanine-rich C-kinase substrate OS=Homo sapiens OX=9606 GN=MARCKS PE=1 SV=4
P46013_ph3041	-0.0806845	-1.65	NA	7.2633	NA	1	1	KI67	KI67_HUMAN Proliferation marker protein Ki-67 OS=Homo sapiens OX=9606 GN=MKI67 PE=1 SV=2
P46937_ph127	0.44434	-1.36	-0.171763	9.57773	NA	1	1	YAP1	YAP1_HUMAN Transcriptional coactivator YAP1 OS=Homo sapiens OX=9606 GN=YAP1 PE=1 SV=2
P61978_ph379	NA	NA	1.69314	-1.82026	NA	1	1	HNRPK	HNRPK_HUMAN Heterogeneous nuclear ribonucleoprotein K OS=Homo sapiens OX=9606 GN=HNRNPK PE=1 SV=1
P83436_ph506	-0.0702455	NA	1.4814	-2.54444	NA	1	1	COG7	COG7_HUMAN Conserved oligomeric Golgi complex subunit 7 OS=Homo sapiens OX=9606 GN=COG7 PE=1 SV=1
Q02952_ph544	NA	1.94	NA	-1.14513	NA	1	1	AKA12	AKA12_HUMAN A-kinase anchor protein 12 OS=Homo sapiens OX=9606 GN=AKAP12 PE=1 SV=4
Q07955_ph201	NA	1.03	NA	-11.164	NA	1	1	SRSF1	SRSF1_HUMAN Serine/arginine-rich splicing factor 1 OS=Homo sapiens OX=9606 GN=SRSF1 PE=1 SV=2
Q13427_ph687	0.249237	1.03	-0.434236	-1.17052	NA	1	1	PPIG	PPIG_HUMAN Peptidyl-prolyl cis-trans isomerase G OS=Homo sapiens OX=9606 GN=PPIG PE=1 SV=2
Q13459_ph1281	NA	NA	1.30933	-3.96045	NA	1	1	MYO9B	MYO9B_HUMAN Unconventional myosin-IXb OS=Homo sapiens OX=9606 GN=MYO9B PE=1 SV=3
Q13813_ph1217	0.465276	1.32	-1.23139	-0.36726	NA	1	1	SPTN1	SPTN1_HUMAN Spectrin alpha chain, non-erythrocytic 1 OS=Homo sapiens OX=9606 GN=SPTAN1 PE=1 SV=3
Q14244_ph219	0.100306	NA	1.11964	-7.86213	NA	1	1	MAP7	MAP7_HUMAN Ensconsin OS=Homo sapiens OX=9606 GN=MAP7 PE=1 SV=1
Q14315_ph2233	NA	-1.06	-0.19252	2.5168	NA	1	1	FLNC	FLNC_HUMAN Filamin-C OS=Homo sapiens OX=9606 GN=FLNC PE=1 SV=3
Q14684_ph706	0.452519	-1.15	2.82345	0.226675	NA	1	1	RRP1B	RRP1B_HUMAN Ribosomal RNA processing protein 1 homolog B OS=Homo sapiens OX=9606 GN=RRP1B PE=1 SV=3
Q14978_ph610	NA	-2.45	1.02171	-0.397017	NA	1	1	NOLC1	NOLC1_HUMAN Nucleolar and coiled-body phosphoprotein 1 OS=Homo sapiens OX=9606 GN=NOLC1 PE=1 SV=2
Q15061_ph394	NA	NA	2.77914	-1.03865	NA	1	1	WDR43	WDR43_HUMAN WD repeat-containing protein 43 OS=Homo sapiens OX=9606 GN=WDR43 PE=1 SV=3
Q15233_ph428	1.1569	-1.29	0.130346	-0.0925723	NA	1	1	NONO	NONO_HUMAN Non-POU domain-containing octamer-binding protein OS=Homo sapiens OX=9606 GN=NONO PE=1 SV=4
Q15545_ph213	NA	NA	1.21514	-1.37896	NA	1	1	TAF7	TAF7_HUMAN Transcription initiation factor TFIID subunit 7 OS=Homo sapiens OX=9606 GN=TAF7 PE=1 SV=1
Q15773_ph240	NA	NA	-1.55442	7.00273	NA	1	1	MLF2	MLF2_HUMAN Myeloid leukemia factor 2 OS=Homo sapiens OX=9606 GN=MLF2 PE=1 SV=1
Q15942_ph281	0.416824	-3.84	1.06162	-0.463586	NA	1	1	ZYX	ZYX_HUMAN Zyxin OS=Homo sapiens OX=9606 GN=ZYX PE=1 SV=1
Q16555_ph522	0.178567	1.41	NA	-8.46263	NA	1	1	DPYL2	DPYL2_HUMAN Dihydropyrimidinase-related protein 2 OS=Homo sapiens OX=9606 GN=DPYSL2 PE=1 SV=1
Q53EL6_ph94	0.150702	1.39	-2.24215	-0.929694	NA	1	1	PDCD4	PDCD4_HUMAN Programmed cell death protein 4 OS=Homo sapiens OX=9606 GN=PDCD4 PE=1 SV=2
Q53GS9_ph82	0.26645	1.56	-0.592517	-9.49952	NA	1	1	SNUT2	SNUT2_HUMAN U4/U6.U5 tri-snRNP-associated protein 2 OS=Homo sapiens OX=9606 GN=USP39 PE=1 SV=2
Q56NI9_ph512	1.09979	-0.16	NA	-1.8828	NA	1	1	ESCO2	ESCO2_HUMAN N-acetyltransferase ESCO2 OS=Homo sapiens OX=9606 GN=ESCO2 PE=1 SV=1
Q5T6F2_ph657	NA	NA	1.43856	-2.29337	NA	1	1	UBAP2	UBAP2_HUMAN Ubiquitin-associated protein 2 OS=Homo sapiens OX=9606 GN=UBAP2 PE=1 SV=1
Q66K74_ph582	1.61879	-1.69	NA	NA	NA	1	1	MAP1S	MAP1S_HUMAN Microtubule-associated protein 1S OS=Homo sapiens OX=9606 GN=MAP1S PE=1 SV=2
Q6PJG2_ph923	0.287806	1.27	0.506737	-1.54534	NA	1	1	EMSA1	EMSA1_HUMAN ELM2 and SANT domain-containing protein 1 OS=Homo sapiens OX=9606 GN=ELMSAN1 PE=1 SV=2
Q6UUV7_ph443	1.0157	NA	0.224577	-7.12731	NA	1	1	CRTC3	CRTC3_HUMAN CREB-regulated transcription coactivator 3 OS=Homo sapiens OX=9606 GN=CRTC3 PE=1 SV=2
Q70E73_ph1012	NA	NA	1.10787	-5.72967	NA	1	1	RAPH1	RAPH1_HUMAN Ras-associated and pleckstrin homology domains-containing protein 1 OS=Homo sapiens OX=9606 GN=RAPH1 PE=1 SV=3
Q86TM6_ph613	0.572677	NA	1.06431	-3.17801	NA	1	1	SYVN1	SYVN1_HUMAN E3 ubiquitin-protein ligase synoviolin OS=Homo sapiens OX=9606 GN=SYVN1 PE=1 SV=2
Q8IYB3_ph713	0.218244	3.18	-0.483059	-11.9236	NA	1	1	SRRM1	SRRM1_HUMAN Serine/arginine repetitive matrix protein 1 OS=Homo sapiens OX=9606 GN=SRRM1 PE=1 SV=2
Q8N1G4_ph431	-0.0456921	-1.35	1.65623	-0.510434	NA	1	1	LRC47	LRC47_HUMAN Leucine-rich repeat-containing protein 47 OS=Homo sapiens OX=9606 GN=LRRC47 PE=1 SV=1
Q8NCF5_ph338	NA	2.46	NA	-8.49635	NA	1	1	NF2IP	NF2IP_HUMAN NFATC2-interacting protein OS=Homo sapiens OX=9606 GN=NFATC2IP PE=1 SV=1
Q8WYP5_ph1898	-1.43284	NA	0.819573	5.0676	NA	1	1	ELYS	ELYS_HUMAN Protein ELYS OS=Homo sapiens OX=9606 GN=AHCTF1 PE=1 SV=3
Q92615_ph434	NA	NA	1.42279	-5.77889	NA	1	1	LAR4B	LAR4B_HUMAN La-related protein 4B OS=Homo sapiens OX=9606 GN=LARP4B PE=1 SV=3
Q92615_ph526	1.0024	NA	NA	-9.37296	NA	1	1	LAR4B	LAR4B_HUMAN La-related protein 4B OS=Homo sapiens OX=9606 GN=LARP4B PE=1 SV=3
Q92688_ph244	NA	1.56	-0.765353	-5.98712	NA	1	1	AN32B	AN32B_HUMAN Acidic leucine-rich nuclear phosphoprotein 32 family member B OS=Homo sapiens OX=9606 GN=ANP32B PE=1 SV=1
Q92997_ph125	0.189605	1.66	-1.09852	-0.178054	NA	1	1	DVL3	DVL3_HUMAN Segment polarity protein dishevelled homolog DVL-3 OS=Homo sapiens OX=9606 GN=DVL3 PE=1 SV=2
Q96AT1_ph50	0.358543	4.03	-0.865725	-1.66941	NA	1	1	K1143	K1143_HUMAN Uncharacterized protein KIAA1143 OS=Homo sapiens OX=9606 GN=KIAA1143 PE=1 SV=2
Q96EQ0_ph297	0.190157	-1.02	NA	1.04868	NA	1	1	SGTB	SGTB_HUMAN Small glutamine-rich tetratricopeptide repeat-containing protein beta OS=Homo sapiens OX=9606 GN=SGTB PE=1 SV=1
Q96JY6_ph161	NA	NA	1.00955	-1.96535	NA	1	1	PDLI2	PDLI2_HUMAN PDZ and LIM domain protein 2 OS=Homo sapiens OX=9606 GN=PDLIM2 PE=1 SV=1
Q96N67_ph1430	NA	-1.43	NA	5.31327	NA	1	1	DOCK7	DOCK7_HUMAN Dedicator of cytokinesis protein 7 OS=Homo sapiens OX=9606 GN=DOCK7 PE=1 SV=4
Q96T23_ph1305	0.259316	2.12	-0.949938	-8.67571	NA	1	1	RSF1	RSF1_HUMAN Remodeling and spacing factor 1 OS=Homo sapiens OX=9606 GN=RSF1 PE=1 SV=2
Q96T60_ph118	0.794577	NA	-1.09821	2.312	NA	1	1	PNKP	PNKP_HUMAN Bifunctional polynucleotide phosphatase/kinase OS=Homo sapiens OX=9606 GN=PNKP PE=1 SV=1
Q99590_ph1127	NA	NA	2.72427	-1.42003	NA	1	1	SCAFB	SCAFB_HUMAN Protein SCAF11 OS=Homo sapiens OX=9606 GN=SCAF11 PE=1 SV=2
Q9BPX3_ph674	0.65802	NA	-1.42045	1.09617	NA	1	1	CND3	CND3_HUMAN Condensin complex subunit 3 OS=Homo sapiens OX=9606 GN=NCAPG PE=1 SV=1
Q9GZT3_ph102	-0.2794	1.42	-0.0309787	-5.40151	NA	1	1	SLIRP	SLIRP_HUMAN SRA stem-loop-interacting RNA-binding protein, mitochondrial OS=Homo sapiens OX=9606 GN=SLIRP PE=1 SV=1
Q9H1E3_ph214	0.461007	1.32	-0.179253	-1.5869	NA	1	1	NUCKS	NUCKS_HUMAN Nuclear ubiquitous casein and cyclin-dependent kinase substrate 1 OS=Homo sapiens OX=9606 GN=NUCKS1 PE=1 SV=1
Q9H1E3_ph79	0.661135	2.42	0.24542	-1.55163	NA	1	1	NUCKS	NUCKS_HUMAN Nuclear ubiquitous casein and cyclin-dependent kinase substrate 1 OS=Homo sapiens OX=9606 GN=NUCKS1 PE=1 SV=1
Q9H330_ph36	NA	NA	1.86433	-7.57082	NA	1	1	TM245	TM245_HUMAN Transmembrane protein 245 OS=Homo sapiens OX=9606 GN=TMEM245 PE=1 SV=3
Q9H4A3_ph2029	1.02632	NA	NA	-3.8219	NA	1	1	WNK1	WNK1_HUMAN Serine/threonine-protein kinase WNK1 OS=Homo sapiens OX=9606 GN=WNK1 PE=1 SV=2
Q9H6F5_ph217	NA	NA	2.02337	-1.21686	NA	1	1	CCD86	CCD86_HUMAN Coiled-coil domain-containing protein 86 OS=Homo sapiens OX=9606 GN=CCDC86 PE=1 SV=1
Q9H6Z4_ph108	0.197652	1.95	-1.22481	NA	NA	1	1	RANB3	RANB3_HUMAN Ran-binding protein 3 OS=Homo sapiens OX=9606 GN=RANBP3 PE=1 SV=1
Q9H6Z4_ph126	0.0925803	-1.75	-0.201091	1.49256	NA	1	1	RANB3	RANB3_HUMAN Ran-binding protein 3 OS=Homo sapiens OX=9606 GN=RANBP3 PE=1 SV=1
Q9HA47_ph251	NA	NA	1.35312	-1.85139	NA	1	1	UCK1	UCK1_HUMAN Uridine-cytidine kinase 1 OS=Homo sapiens OX=9606 GN=UCK1 PE=1 SV=1
Q9HD15_ph68	1.16413	NA	-0.238153	-4.96573	NA	1	1	SRA1	SRA1_HUMAN Steroid receptor RNA activator 1 OS=Homo sapiens OX=9606 GN=SRA1 PE=1 SV=1
Q9NQA3_ph327	-0.309354	NA	1.32369	-5.34432	NA	1	1	WASH6	WASH6_HUMAN WAS protein family homolog 6 OS=Homo sapiens OX=9606 GN=WASH6P PE=1 SV=3
Q9NQW6_ph485	NA	-1.71	NA	1.38329	NA	1	1	ANLN	ANLN_HUMAN Anillin OS=Homo sapiens OX=9606 GN=ANLN PE=1 SV=2
Q9NQW6_ph792	-1.38481	NA	NA	1.23511	NA	1	1	ANLN	ANLN_HUMAN Anillin OS=Homo sapiens OX=9606 GN=ANLN PE=1 SV=2
Q9NTI5_ph1182	0.212946	1.11	-2.21251	0.120264	NA	1	1	PDS5B	PDS5B_HUMAN Sister chromatid cohesion protein PDS5 homolog B OS=Homo sapiens OX=9606 GN=PDS5B PE=1 SV=1
Q9NX40_ph122	0.338088	-1.6	2.29726	0.154959	NA	1	1	OCAD1	OCAD1_HUMAN OCIA domain-containing protein 1 OS=Homo sapiens OX=9606 GN=OCIAD1 PE=1 SV=1
Q9NZ63_ph261	0.82568	2.35	-0.614467	-1.05734	NA	1	1	TLS1	TLS1_HUMAN Telomere length and silencing protein 1 homolog OS=Homo sapiens OX=9606 GN=C9orf78 PE=1 SV=1
Q9NZT2_ph315	0.37536	1.37	-0.189338	-9.56297	NA	1	1	OGFR	OGFR_HUMAN Opioid growth factor receptor OS=Homo sapiens OX=9606 GN=OGFR PE=1 SV=3
Q9UKV3_ph328	-1.33678	NA	2.52677	NA	NA	1	1	ACINU	ACINU_HUMAN Apoptotic chromatin condensation inducer in the nucleus OS=Homo sapiens OX=9606 GN=ACIN1 PE=1 SV=2
Q9UNS1_ph1121	-0.22444	1.8	-1.69199	NA	NA	1	1	TIM	TIM_HUMAN Protein timeless homolog OS=Homo sapiens OX=9606 GN=TIMELESS PE=1 SV=2
Q9UNS1_ph1173	-0.00637031	2.97	-1.86479	NA	NA	1	1	TIM	TIM_HUMAN Protein timeless homolog OS=Homo sapiens OX=9606 GN=TIMELESS PE=1 SV=2
Q9UPQ0_ph493	-1.31211	NA	NA	5.76047	NA	1	1	LIMC1	LIMC1_HUMAN LIM and calponin homology domains-containing protein 1 OS=Homo sapiens OX=9606 GN=LIMCH1 PE=1 SV=4
Q9UPQ0_ph973	0.143664	2.23	NA	-4.34202	NA	1	1	LIMC1	LIMC1_HUMAN LIM and calponin homology domains-containing protein 1 OS=Homo sapiens OX=9606 GN=LIMCH1 PE=1 SV=4
Q9Y266_ph139	NA	NA	1.07933	-2.08243	NA	1	1	NUDC	NUDC_HUMAN Nuclear migration protein nudC OS=Homo sapiens OX=9606 GN=NUDC PE=1 SV=1
Q9Y2U8_ph209	NA	NA	1.13624	-6.32977	NA	1	1	MAN1	MAN1_HUMAN Inner nuclear membrane protein Man1 OS=Homo sapiens OX=9606 GN=LEMD3 PE=1 SV=2
Q9Y2W1_ph253	0.495069	-1.5	1.44656	0.0996923	NA	1	1	TR150	TR150_HUMAN Thyroid hormone receptor-associated protein 3 OS=Homo sapiens OX=9606 GN=THRAP3 PE=1 SV=2
Q9Y490_ph1225	1.38548	-1.26	0.700917	-0.0993183	NA	1	1	TLN1	TLN1_HUMAN Talin-1 OS=Homo sapiens OX=9606 GN=TLN1 PE=1 SV=3
Q9Y657_ph124	NA	NA	1.64503	-2.29912	NA	1	1	SPIN1	SPIN1_HUMAN Spindlin-1 OS=Homo sapiens OX=9606 GN=SPIN1 PE=1 SV=3
Q9Y6D5_ph244	-0.181286	NA	1.94959	-1.00609	NA	1	1	BIG2	BIG2_HUMAN Brefeldin A-inhibited guanine nucleotide-exchange protein 2 OS=Homo sapiens OX=9606 GN=ARFGEF2 PE=1 SV=3
Q9Y6M7_ph242	0.139584	-2.25	NA	1.55463	NA	1	1	S4A7	S4A7_HUMAN Sodium bicarbonate cotransporter 3 OS=Homo sapiens OX=9606 GN=SLC4A7 PE=1 SV=2
A0AV02_ph665	NA	NA	1.20951	NA	NA	1	0	S12A8	S12A8_HUMAN Solute carrier family 12 member 8 OS=Homo sapiens OX=9606 GN=SLC12A8 PE=2 SV=4
A0FGR8_ph738	NA	NA	NA	1.91827	NA	1	0	ESYT2	ESYT2_HUMAN Extended synaptotagmin-2 OS=Homo sapiens OX=9606 GN=ESYT2 PE=1 SV=1
A0FGR8_ph748_ph755_ph761	1.46091	NA	NA	NA	NA	1	0	ESYT2	ESYT2_HUMAN Extended synaptotagmin-2 OS=Homo sapiens OX=9606 GN=ESYT2 PE=1 SV=1
A0JNW5_ph1080	NA	NA	NA	2.30643	NA	1	0	UH1BL	UH1BL_HUMAN UHRF1-binding protein 1-like OS=Homo sapiens OX=9606 GN=UHRF1BP1L PE=1 SV=2
A0JNW5_ph1081	-0.00436789	NA	0.411375	7.48035	NA	1	0	UH1BL	UH1BL_HUMAN UHRF1-binding protein 1-like OS=Homo sapiens OX=9606 GN=UHRF1BP1L PE=1 SV=2
A0MZ66_ph101	NA	NA	1.78514	NA	NA	1	0	SHOT1	SHOT1_HUMAN Shootin-1 OS=Homo sapiens OX=9606 GN=SHTN1 PE=1 SV=4
A0MZ66_ph375	NA	NA	3.02953	NA	NA	1	0	SHOT1	SHOT1_HUMAN Shootin-1 OS=Homo sapiens OX=9606 GN=SHTN1 PE=1 SV=4
A0MZ66_ph381	NA	NA	1.14667	NA	NA	1	0	SHOT1	SHOT1_HUMAN Shootin-1 OS=Homo sapiens OX=9606 GN=SHTN1 PE=1 SV=4
A0MZ66_ph461_ph462	NA	NA	2.37597	NA	NA	1	0	SHOT1	SHOT1_HUMAN Shootin-1 OS=Homo sapiens OX=9606 GN=SHTN1 PE=1 SV=4
A0MZ66_ph467	NA	NA	1.49562	NA	NA	1	0	SHOT1	SHOT1_HUMAN Shootin-1 OS=Homo sapiens OX=9606 GN=SHTN1 PE=1 SV=4
A0MZ66_ph496	0.0325398	NA	1.03026	-0.0104956	NA	1	0	SHOT1	SHOT1_HUMAN Shootin-1 OS=Homo sapiens OX=9606 GN=SHTN1 PE=1 SV=4
A0MZ66_ph537	NA	NA	1.23348	0.433227	NA	1	0	SHOT1	SHOT1_HUMAN Shootin-1 OS=Homo sapiens OX=9606 GN=SHTN1 PE=1 SV=4
A1A4S6_ph591	1.88118	NA	-0.21796	-0.175746	NA	1	0	RHG10	RHG10_HUMAN Rho GTPase-activating protein 10 OS=Homo sapiens OX=9606 GN=ARHGAP10 PE=1 SV=1
A1L390_ph485_ph488	NA	NA	1.25431	NA	NA	1	0	PKHG3	PKHG3_HUMAN Pleckstrin homology domain-containing family G member 3 OS=Homo sapiens OX=9606 GN=PLEKHG3 PE=1 SV=1
A1L390_ph612	NA	NA	NA	1.10084	NA	1	0	PKHG3	PKHG3_HUMAN Pleckstrin homology domain-containing family G member 3 OS=Homo sapiens OX=9606 GN=PLEKHG3 PE=1 SV=1
A1L390_ph759	NA	NA	1.37803	0.447687	NA	1	0	PKHG3	PKHG3_HUMAN Pleckstrin homology domain-containing family G member 3 OS=Homo sapiens OX=9606 GN=PLEKHG3 PE=1 SV=1
A1L390_ph827	NA	NA	1.53031	NA	NA	1	0	PKHG3	PKHG3_HUMAN Pleckstrin homology domain-containing family G member 3 OS=Homo sapiens OX=9606 GN=PLEKHG3 PE=1 SV=1
A1L390_ph876	NA	NA	1.0726	NA	NA	1	0	PKHG3	PKHG3_HUMAN Pleckstrin homology domain-containing family G member 3 OS=Homo sapiens OX=9606 GN=PLEKHG3 PE=1 SV=1
A3KMH1_ph1550	NA	NA	1.37095	NA	NA	1	0	VWA8	VWA8_HUMAN von Willebrand factor A domain-containing protein 8 OS=Homo sapiens OX=9606 GN=VWA8 PE=1 SV=2
A4D1P6_ph382	NA	1.12	NA	NA	NA	1	0	WDR91	WDR91_HUMAN WD repeat-containing protein 91 OS=Homo sapiens OX=9606 GN=WDR91 PE=1 SV=2
A4FU49_ph299	NA	NA	1.29546	NA	NA	1	0	SH321	SH321_HUMAN SH3 domain-containing protein 21 OS=Homo sapiens OX=9606 GN=SH3D21 PE=2 SV=2
A4FU49_ph443_ph444	NA	NA	1.73062	NA	NA	1	0	SH321	SH321_HUMAN SH3 domain-containing protein 21 OS=Homo sapiens OX=9606 GN=SH3D21 PE=2 SV=2
A5YM69_ph450	NA	NA	1.12765	NA	NA	1	0	ARG35	ARG35_HUMAN Rho guanine nucleotide exchange factor 35 OS=Homo sapiens OX=9606 GN=ARHGEF35 PE=1 SV=1
A6ND36_ph634	0.411999	NA	0.295217	1.98669	NA	1	0	FA83G	FA83G_HUMAN Protein FAM83G OS=Homo sapiens OX=9606 GN=FAM83G PE=1 SV=2
A6ND36_ph650	0.0869812	1	0.141356	1.66419	NA	1	0	FA83G	FA83G_HUMAN Protein FAM83G OS=Homo sapiens OX=9606 GN=FAM83G PE=1 SV=2
A6NEL2_ph761	NA	NA	1.01331	NA	NA	1	0	SWAHB	SWAHB_HUMAN Ankyrin repeat domain-containing protein SOWAHB OS=Homo sapiens OX=9606 GN=SOWAHB PE=1 SV=1
A6NF01_ph281	NA	NA	NA	1.48998	NA	1	0	P121B	P121B_HUMAN Putative nuclear envelope pore membrane protein POM 121B OS=Homo sapiens OX=9606 GN=POM121B PE=5 SV=2
A6NFI3_ph112	0.253129	1.96	-0.0357424	0.321074	NA	1	0	ZN316	ZN316_HUMAN Zinc finger protein 316 OS=Homo sapiens OX=9606 GN=ZNF316 PE=1 SV=1
A6NGB9_ph202	NA	NA	1.0785	0.771293	NA	1	0	WIPF3	WIPF3_HUMAN WAS/WASL-interacting protein family member 3 OS=Homo sapiens OX=9606 GN=WIPF3 PE=1 SV=4
A6NGB9_ph330	NA	NA	0.468865	1.20972	NA	1	0	WIPF3	WIPF3_HUMAN WAS/WASL-interacting protein family member 3 OS=Homo sapiens OX=9606 GN=WIPF3 PE=1 SV=4
A6NGB9_ph383	NA	NA	1.59377	0.666207	NA	1	0	WIPF3	WIPF3_HUMAN WAS/WASL-interacting protein family member 3 OS=Homo sapiens OX=9606 GN=WIPF3 PE=1 SV=4
A6NKF1_ph402	-0.22859	2.01	-0.281921	NA	NA	1	0	SAC31	SAC31_HUMAN SAC3 domain-containing protein 1 OS=Homo sapiens OX=9606 GN=SAC3D1 PE=1 SV=2
A7KAX9_ph871	NA	NA	1.80173	NA	NA	1	0	RHG32	RHG32_HUMAN Rho GTPase-activating protein 32 OS=Homo sapiens OX=9606 GN=ARHGAP32 PE=1 SV=1
A7KAX9_ph952	NA	NA	NA	1.91073	NA	1	0	RHG32	RHG32_HUMAN Rho GTPase-activating protein 32 OS=Homo sapiens OX=9606 GN=ARHGAP32 PE=1 SV=1
A8CG34_ph80	NA	NA	1.92192	NA	NA	1	0	P121C	P121C_HUMAN Nuclear envelope pore membrane protein POM 121C OS=Homo sapiens OX=9606 GN=POM121C PE=1 SV=3
B1AK53_ph647	NA	NA	1.13459	NA	NA	1	0	ESPN	ESPN_HUMAN Espin OS=Homo sapiens OX=9606 GN=ESPN PE=1 SV=1
B3KU38_ph406	NA	NA	1.00695	NA	NA	1	0	IQIP1	IQIP1_HUMAN IQCJ-SCHIP1 readthrough transcript protein OS=Homo sapiens OX=9606 GN=IQCJ-SCHIP1 PE=1 SV=2
C9J069_ph109	NA	NA	1.21215	0.0514303	NA	1	0	AJM1	AJM1_HUMAN Apical junction component 1 homolog OS=Homo sapiens OX=9606 GN=AJM1 PE=3 SV=1
C9JLW8_ph90	NA	NA	1.22328	NA	NA	1	0	MCRI1	MCRI1_HUMAN Mapk-regulated corepressor-interacting protein 1 OS=Homo sapiens OX=9606 GN=MCRIP1 PE=1 SV=1
O00148_ph183	NA	NA	1.73903	NA	NA	1	0	DX39A	DX39A_HUMAN ATP-dependent RNA helicase DDX39A OS=Homo sapiens OX=9606 GN=DDX39A PE=1 SV=2
O00151_ph215	NA	NA	1.14871	NA	NA	1	0	PDLI1	PDLI1_HUMAN PDZ and LIM domain protein 1 OS=Homo sapiens OX=9606 GN=PDLIM1 PE=1 SV=4
O00151_ph90	0.260368	NA	1.29116	-0.479082	NA	1	0	PDLI1	PDLI1_HUMAN PDZ and LIM domain protein 1 OS=Homo sapiens OX=9606 GN=PDLIM1 PE=1 SV=4
O00159_ph408	-0.00302402	NA	1.2371	0.253193	NA	1	0	MYO1C	MYO1C_HUMAN Unconventional myosin-Ic OS=Homo sapiens OX=9606 GN=MYO1C PE=1 SV=4
O00170_ph159	NA	NA	1.38816	NA	NA	1	0	AIP	AIP_HUMAN AH receptor-interacting protein OS=Homo sapiens OX=9606 GN=AIP PE=1 SV=2
O00192_ph864	NA	NA	1.77715	NA	NA	1	0	ARVC	ARVC_HUMAN Armadillo repeat protein deleted in velo-cardio-facial syndrome OS=Homo sapiens OX=9606 GN=ARVCF PE=1 SV=1
O00193_ph17	0.287849	1.85	-0.347149	NA	NA	1	0	SMAP	SMAP_HUMAN Small acidic protein OS=Homo sapiens OX=9606 GN=SMAP PE=1 SV=1
O00203_ph810	NA	NA	3.39294	NA	NA	1	0	AP3B1	AP3B1_HUMAN AP-3 complex subunit beta-1 OS=Homo sapiens OX=9606 GN=AP3B1 PE=1 SV=3
O00255_ph492	NA	NA	2.05668	NA	NA	1	0	MEN1	MEN1_HUMAN Menin OS=Homo sapiens OX=9606 GN=MEN1 PE=1 SV=4
O00264_ph180	NA	NA	NA	7.43827	NA	1	0	PGRC1	PGRC1_HUMAN Membrane-associated progesterone receptor component 1 OS=Homo sapiens OX=9606 GN=PGRMC1 PE=1 SV=3
O00264_ph181	0.482846	3.94	-0.189149	-0.361101	NA	1	0	PGRC1	PGRC1_HUMAN Membrane-associated progesterone receptor component 1 OS=Homo sapiens OX=9606 GN=PGRMC1 PE=1 SV=3
O00264_ph57	-0.442196	3.01	-0.0769901	NA	NA	1	0	PGRC1	PGRC1_HUMAN Membrane-associated progesterone receptor component 1 OS=Homo sapiens OX=9606 GN=PGRMC1 PE=1 SV=3
O00273_ph28	0.242814	2.13	NA	NA	NA	1	0	DFFA	DFFA_HUMAN DNA fragmentation factor subunit alpha OS=Homo sapiens OX=9606 GN=DFFA PE=1 SV=1
O00287_ph132	NA	NA	1.84277	NA	NA	1	0	RFXAP	RFXAP_HUMAN Regulatory factor X-associated protein OS=Homo sapiens OX=9606 GN=RFXAP PE=1 SV=1
O00330_ph162	NA	NA	1.20056	NA	NA	1	0	ODPX	ODPX_HUMAN Pyruvate dehydrogenase protein X component, mitochondrial OS=Homo sapiens OX=9606 GN=PDHX PE=1 SV=3
O00401_ph256	NA	NA	-0.169864	1.3405	NA	1	0	WASL	WASL_HUMAN Neural Wiskott-Aldrich syndrome protein OS=Homo sapiens OX=9606 GN=WASL PE=1 SV=2
O00401_ph460	NA	NA	2.57958	NA	NA	1	0	WASL	WASL_HUMAN Neural Wiskott-Aldrich syndrome protein OS=Homo sapiens OX=9606 GN=WASL PE=1 SV=2
O00423_ph113	0.333269	NA	1.07532	0.376655	NA	1	0	EMAL1	EMAL1_HUMAN Echinoderm microtubule-associated protein-like 1 OS=Homo sapiens OX=9606 GN=EML1 PE=1 SV=3
O00425_ph179	NA	NA	2.57675	NA	NA	1	0	IF2B3	IF2B3_HUMAN Insulin-like growth factor 2 mRNA-binding protein 3 OS=Homo sapiens OX=9606 GN=IGF2BP3 PE=1 SV=2
O00425_ph481	NA	NA	1.118	NA	NA	1	0	IF2B3	IF2B3_HUMAN Insulin-like growth factor 2 mRNA-binding protein 3 OS=Homo sapiens OX=9606 GN=IGF2BP3 PE=1 SV=2
O00425_ph496	NA	NA	1.73011	NA	NA	1	0	IF2B3	IF2B3_HUMAN Insulin-like growth factor 2 mRNA-binding protein 3 OS=Homo sapiens OX=9606 GN=IGF2BP3 PE=1 SV=2
O00443_ph259	0.277618	NA	1.62179	0.854954	NA	1	0	P3C2A	P3C2A_HUMAN Phosphatidylinositol 4-phosphate 3-kinase C2 domain-containing subunit alpha OS=Homo sapiens OX=9606 GN=PIK3C2A PE=1 SV=2
O00479_ph80	NA	NA	2.77246	NA	NA	1	0	HMGN4	HMGN4_HUMAN High mobility group nucleosome-binding domain-containing protein 4 OS=Homo sapiens OX=9606 GN=HMGN4 PE=1 SV=3
O00499_ph323	NA	NA	1.66726	-0.224675	NA	1	0	BIN1	BIN1_HUMAN Myc box-dependent-interacting protein 1 OS=Homo sapiens OX=9606 GN=BIN1 PE=1 SV=1
O00515_ph147	NA	NA	1.22483	NA	NA	1	0	LAD1	LAD1_HUMAN Ladinin-1 OS=Homo sapiens OX=9606 GN=LAD1 PE=1 SV=2
O00515_ph201	NA	NA	1.31747	NA	NA	1	0	LAD1	LAD1_HUMAN Ladinin-1 OS=Homo sapiens OX=9606 GN=LAD1 PE=1 SV=2
O00515_ph251	NA	NA	1.31112	NA	NA	1	0	LAD1	LAD1_HUMAN Ladinin-1 OS=Homo sapiens OX=9606 GN=LAD1 PE=1 SV=2
O00515_ph356	NA	NA	1.56816	NA	NA	1	0	LAD1	LAD1_HUMAN Ladinin-1 OS=Homo sapiens OX=9606 GN=LAD1 PE=1 SV=2
O00515_ph365	NA	NA	1.12408	NA	NA	1	0	LAD1	LAD1_HUMAN Ladinin-1 OS=Homo sapiens OX=9606 GN=LAD1 PE=1 SV=2
O00515_ph38_ph39	NA	NA	1.16476	NA	NA	1	0	LAD1	LAD1_HUMAN Ladinin-1 OS=Homo sapiens OX=9606 GN=LAD1 PE=1 SV=2
O00515_ph39_ph40_ph41	NA	NA	1.26876	NA	NA	1	0	LAD1	LAD1_HUMAN Ladinin-1 OS=Homo sapiens OX=9606 GN=LAD1 PE=1 SV=2
O00515_ph423	NA	NA	1.42098	NA	NA	1	0	LAD1	LAD1_HUMAN Ladinin-1 OS=Homo sapiens OX=9606 GN=LAD1 PE=1 SV=2
O00515_ph64	NA	NA	1.05816	NA	NA	1	0	LAD1	LAD1_HUMAN Ladinin-1 OS=Homo sapiens OX=9606 GN=LAD1 PE=1 SV=2
O00522_ph22	0.00314106	1.21	NA	NA	NA	1	0	KRIT1	KRIT1_HUMAN Krev interaction trapped protein 1 OS=Homo sapiens OX=9606 GN=KRIT1 PE=1 SV=2
O00522_ph276	NA	NA	1.00376	NA	NA	1	0	KRIT1	KRIT1_HUMAN Krev interaction trapped protein 1 OS=Homo sapiens OX=9606 GN=KRIT1 PE=1 SV=2
O00566_ph163;O00566_ph167;O00566_ph171	NA	1.81	NA	NA	NA	1	0	MPP10	MPP10_HUMAN U3 small nucleolar ribonucleoprotein protein MPP10 OS=Homo sapiens OX=9606 GN=MPHOSPH10 PE=1 SV=2
O00566_ph163;O00566_ph171	NA	1.01	NA	NA	NA	1	0	MPP10	MPP10_HUMAN U3 small nucleolar ribonucleoprotein protein MPP10 OS=Homo sapiens OX=9606 GN=MPHOSPH10 PE=1 SV=2
O00566_ph167;O00566_ph171	NA	1.62	NA	NA	NA	1	0	MPP10	MPP10_HUMAN U3 small nucleolar ribonucleoprotein protein MPP10 OS=Homo sapiens OX=9606 GN=MPHOSPH10 PE=1 SV=2
O00567_ph520	0.563408	1.76	-0.582454	-0.879957	NA	1	0	NOP56	NOP56_HUMAN Nucleolar protein 56 OS=Homo sapiens OX=9606 GN=NOP56 PE=1 SV=4
O00567_ph538	NA	2.17	NA	NA	NA	1	0	NOP56	NOP56_HUMAN Nucleolar protein 56 OS=Homo sapiens OX=9606 GN=NOP56 PE=1 SV=4
O00567_ph563	0.232272	3.71	NA	NA	NA	1	0	NOP56	NOP56_HUMAN Nucleolar protein 56 OS=Homo sapiens OX=9606 GN=NOP56 PE=1 SV=4
O00567_ph563;O00567_ph569;O00567_ph570	NA	4.05	NA	NA	NA	1	0	NOP56	NOP56_HUMAN Nucleolar protein 56 OS=Homo sapiens OX=9606 GN=NOP56 PE=1 SV=4
O00571_ph594	-0.0284663	NA	1.00198	-0.398353	NA	1	0	DDX3X	DDX3X_HUMAN ATP-dependent RNA helicase DDX3X OS=Homo sapiens OX=9606 GN=DDX3X PE=1 SV=3
O14545_ph414	NA	NA	NA	1.0744	NA	1	0	TRAD1	TRAD1_HUMAN TRAF-type zinc finger domain-containing protein 1 OS=Homo sapiens OX=9606 GN=TRAFD1 PE=1 SV=1
O14579_ph307	NA	NA	1.30009	NA	NA	1	0	COPE	COPE_HUMAN Coatomer subunit epsilon OS=Homo sapiens OX=9606 GN=COPE PE=1 SV=3
O14613_ph101	NA	NA	1.30637	NA	NA	1	0	BORG1	BORG1_HUMAN Cdc42 effector protein 2 OS=Homo sapiens OX=9606 GN=CDC42EP2 PE=1 SV=1
O14617_ph658	0.233917	0.87	1.36663	0.398067	NA	1	0	AP3D1	AP3D1_HUMAN AP-3 complex subunit delta-1 OS=Homo sapiens OX=9606 GN=AP3D1 PE=1 SV=1
O14639_ph677	1.17434	NA	NA	NA	NA	1	0	ABLM1	ABLM1_HUMAN Actin-binding LIM protein 1 OS=Homo sapiens OX=9606 GN=ABLIM1 PE=1 SV=3
O14646_ph1672	0.206542	NA	NA	3.98297	NA	1	0	CHD1	CHD1_HUMAN Chromodomain-helicase-DNA-binding protein 1 OS=Homo sapiens OX=9606 GN=CHD1 PE=1 SV=2
O14646_ph215;O14646_ph216	NA	1.12	NA	NA	NA	1	0	CHD1	CHD1_HUMAN Chromodomain-helicase-DNA-binding protein 1 OS=Homo sapiens OX=9606 GN=CHD1 PE=1 SV=2
O14647_ph1028	NA	NA	1.62678	NA	NA	1	0	CHD2	CHD2_HUMAN Chromodomain-helicase-DNA-binding protein 2 OS=Homo sapiens OX=9606 GN=CHD2 PE=1 SV=2
O14686_ph2726	NA	NA	1.83377	NA	NA	1	0	KMT2D	KMT2D_HUMAN Histone-lysine N-methyltransferase 2D OS=Homo sapiens OX=9606 GN=KMT2D PE=1 SV=2
O14733_ph271	NA	1.26	NA	NA	NA	1	0	MP2K7	MP2K7_HUMAN Dual specificity mitogen-activated protein kinase kinase 7 OS=Homo sapiens OX=9606 GN=MAP2K7 PE=1 SV=2
O14737_ph119	0.481519	1.87	-0.0165183	NA	NA	1	0	PDCD5	PDCD5_HUMAN Programmed cell death protein 5 OS=Homo sapiens OX=9606 GN=PDCD5 PE=1 SV=3
O14745_ph162	NA	NA	1.42286	NA	NA	1	0	NHRF1	NHRF1_HUMAN Na(+)/H(+) exchange regulatory cofactor NHE-RF1 OS=Homo sapiens OX=9606 GN=SLC9A3R1 PE=1 SV=4
O14745_ph269	NA	NA	1.06439	NA	NA	1	0	NHRF1	NHRF1_HUMAN Na(+)/H(+) exchange regulatory cofactor NHE-RF1 OS=Homo sapiens OX=9606 GN=SLC9A3R1 PE=1 SV=4
O14745_ph269_ph280	NA	NA	1.95598	NA	NA	1	0	NHRF1	NHRF1_HUMAN Na(+)/H(+) exchange regulatory cofactor NHE-RF1 OS=Homo sapiens OX=9606 GN=SLC9A3R1 PE=1 SV=4
O14745_ph280	1.39313	0.07	0.854794	0.01237	NA	1	0	NHRF1	NHRF1_HUMAN Na(+)/H(+) exchange regulatory cofactor NHE-RF1 OS=Homo sapiens OX=9606 GN=SLC9A3R1 PE=1 SV=4
O14745_ph293	NA	NA	NA	1.92168	NA	1	0	NHRF1	NHRF1_HUMAN Na(+)/H(+) exchange regulatory cofactor NHE-RF1 OS=Homo sapiens OX=9606 GN=SLC9A3R1 PE=1 SV=4
O14745_ph46	NA	NA	1.65082	NA	NA	1	0	NHRF1	NHRF1_HUMAN Na(+)/H(+) exchange regulatory cofactor NHE-RF1 OS=Homo sapiens OX=9606 GN=SLC9A3R1 PE=1 SV=4
O14896_ph424	NA	NA	1.16005	NA	NA	1	0	IRF6	IRF6_HUMAN Interferon regulatory factor 6 OS=Homo sapiens OX=9606 GN=IRF6 PE=1 SV=1
O14964_ph237	NA	NA	1.28906	NA	NA	1	0	HGS	HGS_HUMAN Hepatocyte growth factor-regulated tyrosine kinase substrate OS=Homo sapiens OX=9606 GN=HGS PE=1 SV=1
O14974_ph422	NA	NA	2.35647	NA	NA	1	0	MYPT1	MYPT1_HUMAN Protein phosphatase 1 regulatory subunit 12A OS=Homo sapiens OX=9606 GN=PPP1R12A PE=1 SV=1
O14974_ph477	NA	NA	1.60965	NA	NA	1	0	MYPT1	MYPT1_HUMAN Protein phosphatase 1 regulatory subunit 12A OS=Homo sapiens OX=9606 GN=PPP1R12A PE=1 SV=1
O14974_ph995	0.398946	NA	1.72755	NA	NA	1	0	MYPT1	MYPT1_HUMAN Protein phosphatase 1 regulatory subunit 12A OS=Homo sapiens OX=9606 GN=PPP1R12A PE=1 SV=1
O14975_ph528	NA	NA	1.85917	NA	NA	1	0	S27A2	S27A2_HUMAN Very long-chain acyl-CoA synthetase OS=Homo sapiens OX=9606 GN=SLC27A2 PE=1 SV=2
O14976_ph73	NA	NA	1.39752	NA	NA	1	0	GAK	GAK_HUMAN Cyclin-G-associated kinase OS=Homo sapiens OX=9606 GN=GAK PE=1 SV=2
O15013_ph1229	NA	NA	NA	1.19658	NA	1	0	ARHGA	ARHGA_HUMAN Rho guanine nucleotide exchange factor 10 OS=Homo sapiens OX=9606 GN=ARHGEF10 PE=1 SV=4
O15013_ph1283	NA	NA	NA	6.77024	NA	1	0	ARHGA	ARHGA_HUMAN Rho guanine nucleotide exchange factor 10 OS=Homo sapiens OX=9606 GN=ARHGEF10 PE=1 SV=4
O15013_ph379	0.277116	NA	0.182064	1.9449	NA	1	0	ARHGA	ARHGA_HUMAN Rho guanine nucleotide exchange factor 10 OS=Homo sapiens OX=9606 GN=ARHGEF10 PE=1 SV=4
O15014_ph417	NA	NA	NA	2.32849	NA	1	0	ZN609	ZN609_HUMAN Zinc finger protein 609 OS=Homo sapiens OX=9606 GN=ZNF609 PE=1 SV=2
O15014_ph467	-0.0604716	NA	0.0439819	1.08523	NA	1	0	ZN609	ZN609_HUMAN Zinc finger protein 609 OS=Homo sapiens OX=9606 GN=ZNF609 PE=1 SV=2
O15027_ph2054	0.184779	NA	1.47471	0.263952	NA	1	0	SC16A	SC16A_HUMAN Protein transport protein Sec16A OS=Homo sapiens OX=9606 GN=SEC16A PE=1 SV=4
O15042_ph181	NA	NA	1.56041	NA	NA	1	0	SR140	SR140_HUMAN U2 snRNP-associated SURP motif-containing protein OS=Homo sapiens OX=9606 GN=U2SURP PE=1 SV=2
O15042_ph73	NA	NA	NA	2.72372	NA	1	0	SR140	SR140_HUMAN U2 snRNP-associated SURP motif-containing protein OS=Homo sapiens OX=9606 GN=U2SURP PE=1 SV=2
O15047_ph282	NA	NA	1.3945	NA	NA	1	0	SET1A	SET1A_HUMAN Histone-lysine N-methyltransferase SETD1A OS=Homo sapiens OX=9606 GN=SETD1A PE=1 SV=3
O15047_ph388	NA	NA	NA	5.8693	NA	1	0	SET1A	SET1A_HUMAN Histone-lysine N-methyltransferase SETD1A OS=Homo sapiens OX=9606 GN=SETD1A PE=1 SV=3
O15056_ph1124	0.335481	-0.55	0.369314	1.77664	NA	1	0	SYNJ2	SYNJ2_HUMAN Synaptojanin-2 OS=Homo sapiens OX=9606 GN=SYNJ2 PE=1 SV=3
O15061_ph592	1.14546	NA	NA	-0.148653	NA	1	0	SYNEM	SYNEM_HUMAN Synemin OS=Homo sapiens OX=9606 GN=SYNM PE=1 SV=2
O15066_ph640	NA	NA	2.13657	NA	NA	1	0	KIF3B	KIF3B_HUMAN Kinesin-like protein KIF3B OS=Homo sapiens OX=9606 GN=KIF3B PE=1 SV=1
O15068_ph620	NA	NA	1.05308	NA	NA	1	0	MCF2L	MCF2L_HUMAN Guanine nucleotide exchange factor DBS OS=Homo sapiens OX=9606 GN=MCF2L PE=1 SV=2
O15075_ph337	NA	1.7	NA	NA	NA	1	0	DCLK1	DCLK1_HUMAN Serine/threonine-protein kinase DCLK1 OS=Homo sapiens OX=9606 GN=DCLK1 PE=1 SV=2
O15085_ph145	NA	NA	NA	5.5525	NA	1	0	ARHGB	ARHGB_HUMAN Rho guanine nucleotide exchange factor 11 OS=Homo sapiens OX=9606 GN=ARHGEF11 PE=1 SV=1
O15085_ph146	NA	NA	NA	4.94058	NA	1	0	ARHGB	ARHGB_HUMAN Rho guanine nucleotide exchange factor 11 OS=Homo sapiens OX=9606 GN=ARHGEF11 PE=1 SV=1
O15127_ph319	NA	NA	NA	4.90766	NA	1	0	SCAM2	SCAM2_HUMAN Secretory carrier-associated membrane protein 2 OS=Homo sapiens OX=9606 GN=SCAMP2 PE=1 SV=2
O15143_ph310	0.406304	NA	0.127057	5.47891	NA	1	0	ARC1B	ARC1B_HUMAN Actin-related protein 2/3 complex subunit 1B OS=Homo sapiens OX=9606 GN=ARPC1B PE=1 SV=3
O15143_ph311	0.488235	NA	NA	2.74727	NA	1	0	ARC1B	ARC1B_HUMAN Actin-related protein 2/3 complex subunit 1B OS=Homo sapiens OX=9606 GN=ARPC1B PE=1 SV=3
O15143_ph315	0.088926	NA	NA	1.96292	NA	1	0	ARC1B	ARC1B_HUMAN Actin-related protein 2/3 complex subunit 1B OS=Homo sapiens OX=9606 GN=ARPC1B PE=1 SV=3
O15151_ph344	NA	NA	NA	3.65305	NA	1	0	MDM4	MDM4_HUMAN Protein Mdm4 OS=Homo sapiens OX=9606 GN=MDM4 PE=1 SV=2
O15151_ph367	NA	NA	NA	1.2126	NA	1	0	MDM4	MDM4_HUMAN Protein Mdm4 OS=Homo sapiens OX=9606 GN=MDM4 PE=1 SV=2
O15155_ph44	NA	NA	NA	2.3729	NA	1	0	BET1	BET1_HUMAN BET1 homolog OS=Homo sapiens OX=9606 GN=BET1 PE=1 SV=1
O15155_ph48	NA	NA	NA	2.37656	NA	1	0	BET1	BET1_HUMAN BET1 homolog OS=Homo sapiens OX=9606 GN=BET1 PE=1 SV=1
O15155_ph50	0.878695	NA	0.0825284	2.31197	NA	1	0	BET1	BET1_HUMAN BET1 homolog OS=Homo sapiens OX=9606 GN=BET1 PE=1 SV=1
O15164_ph1025;O15164_ph1028	NA	1.03	NA	NA	NA	1	0	TIF1A	TIF1A_HUMAN Transcription intermediary factor 1-alpha OS=Homo sapiens OX=9606 GN=TRIM24 PE=1 SV=3
O15164_ph1042	1.19346	0.78	NA	NA	NA	1	0	TIF1A	TIF1A_HUMAN Transcription intermediary factor 1-alpha OS=Homo sapiens OX=9606 GN=TRIM24 PE=1 SV=3
O15173_ph210	NA	NA	NA	1.68494	NA	1	0	PGRC2	PGRC2_HUMAN Membrane-associated progesterone receptor component 2 OS=Homo sapiens OX=9606 GN=PGRMC2 PE=1 SV=1
O15211_ph409	NA	NA	1.99277	NA	NA	1	0	RGL2	RGL2_HUMAN Ral guanine nucleotide dissociation stimulator-like 2 OS=Homo sapiens OX=9606 GN=RGL2 PE=1 SV=1
O15213_ph564	NA	NA	2.5953	NA	NA	1	0	WDR46	WDR46_HUMAN WD repeat-containing protein 46 OS=Homo sapiens OX=9606 GN=WDR46 PE=1 SV=3
O15240_ph420	NA	1.05	NA	NA	NA	1	0	VGF	VGF_HUMAN Neurosecretory protein VGF OS=Homo sapiens OX=9606 GN=VGF PE=1 SV=2
O15260_ph151	NA	NA	1.35584	NA	NA	1	0	SURF4	SURF4_HUMAN Surfeit locus protein 4 OS=Homo sapiens OX=9606 GN=SURF4 PE=1 SV=3
O15264_ph180_ph185	NA	NA	1.05132	NA	NA	1	0	MK13	MK13_HUMAN Mitogen-activated protein kinase 13 OS=Homo sapiens OX=9606 GN=MAPK13 PE=1 SV=1
O15264_ph185	NA	NA	1.39052	NA	NA	1	0	MK13	MK13_HUMAN Mitogen-activated protein kinase 13 OS=Homo sapiens OX=9606 GN=MAPK13 PE=1 SV=1
O15294_ph20	NA	NA	NA	2.00099	NA	1	0	OGT1	OGT1_HUMAN UDP-N-acetylglucosamine--peptide N-acetylglucosaminyltransferase 110 kDa subunit OS=Homo sapiens OX=9606 GN=OGT PE=1 SV=3
O15320_ph139	NA	NA	1.3839	NA	NA	1	0	NA	NA
O15355_ph207	NA	NA	NA	2.07183	NA	1	0	PPM1G	PPM1G_HUMAN Protein phosphatase 1G OS=Homo sapiens OX=9606 GN=PPM1G PE=1 SV=1
O15371_ph161	0.104214	NA	NA	1.0511	NA	1	0	EIF3D	EIF3D_HUMAN Eukaryotic translation initiation factor 3 subunit D OS=Homo sapiens OX=9606 GN=EIF3D PE=1 SV=1
O15400_ph129	0.286557	1.66	0.295165	0.769262	NA	1	0	STX7	STX7_HUMAN Syntaxin-7 OS=Homo sapiens OX=9606 GN=STX7 PE=1 SV=4
O15400_ph79	NA	NA	1.04154	0.473892	NA	1	0	STX7	STX7_HUMAN Syntaxin-7 OS=Homo sapiens OX=9606 GN=STX7 PE=1 SV=4
O15400_ph81	NA	NA	NA	1.9008	NA	1	0	STX7	STX7_HUMAN Syntaxin-7 OS=Homo sapiens OX=9606 GN=STX7 PE=1 SV=4
O15417_ph2771	NA	NA	1.75445	NA	NA	1	0	TNC18	TNC18_HUMAN Trinucleotide repeat-containing gene 18 protein OS=Homo sapiens OX=9606 GN=TNRC18 PE=1 SV=3
O15438_ph882	NA	NA	NA	1.01176	NA	1	0	MRP3	MRP3_HUMAN Canalicular multispecific organic anion transporter 2 OS=Homo sapiens OX=9606 GN=ABCC3 PE=1 SV=3
O15446_ph136	0.531666	NA	0.421285	1.17529	NA	1	0	RPA34	RPA34_HUMAN DNA-directed RNA polymerase I subunit RPA34 OS=Homo sapiens OX=9606 GN=CD3EAP PE=1 SV=1
O15446_ph309	NA	NA	1.8493	NA	NA	1	0	RPA34	RPA34_HUMAN DNA-directed RNA polymerase I subunit RPA34 OS=Homo sapiens OX=9606 GN=CD3EAP PE=1 SV=1
O15525_ph124	-0.34689	NA	1.82734	NA	NA	1	0	MAFG	MAFG_HUMAN Transcription factor MafG OS=Homo sapiens OX=9606 GN=MAFG PE=1 SV=1
O43148_ph14	NA	NA	3.5584	NA	NA	1	0	MCES	MCES_HUMAN mRNA cap guanine-N7 methyltransferase OS=Homo sapiens OX=9606 GN=RNMT PE=1 SV=1
O43149_ph1518	1.07667	NA	NA	NA	NA	1	0	ZZEF1	ZZEF1_HUMAN Zinc finger ZZ-type and EF-hand domain-containing protein 1 OS=Homo sapiens OX=9606 GN=ZZEF1 PE=1 SV=6
O43149_ph1537_ph1540	NA	NA	1.1139	NA	NA	1	0	ZZEF1	ZZEF1_HUMAN Zinc finger ZZ-type and EF-hand domain-containing protein 1 OS=Homo sapiens OX=9606 GN=ZZEF1 PE=1 SV=6
O43166_ph1117	NA	NA	1.14357	NA	NA	1	0	SI1L1	SI1L1_HUMAN Signal-induced proliferation-associated 1-like protein 1 OS=Homo sapiens OX=9606 GN=SIPA1L1 PE=1 SV=4
O43166_ph1170	NA	NA	1.29062	NA	NA	1	0	SI1L1	SI1L1_HUMAN Signal-induced proliferation-associated 1-like protein 1 OS=Homo sapiens OX=9606 GN=SIPA1L1 PE=1 SV=4
O43237_ph446	-0.144001	NA	2.10295	-0.330238	NA	1	0	DC1L2	DC1L2_HUMAN Cytoplasmic dynein 1 light intermediate chain 2 OS=Homo sapiens OX=9606 GN=DYNC1LI2 PE=1 SV=1
O43290_ph348	NA	NA	1.13479	NA	NA	1	0	SNUT1	SNUT1_HUMAN U4/U6.U5 tri-snRNP-associated protein 1 OS=Homo sapiens OX=9606 GN=SART1 PE=1 SV=1
O43293_ph312	-0.191936	1.07	0.0945688	0.0874346	NA	1	0	DAPK3	DAPK3_HUMAN Death-associated protein kinase 3 OS=Homo sapiens OX=9606 GN=DAPK3 PE=1 SV=1
O43310_ph299	NA	NA	NA	1.08797	NA	1	0	CTIF	CTIF_HUMAN CBP80/20-dependent translation initiation factor OS=Homo sapiens OX=9606 GN=CTIF PE=1 SV=1
O43314_ph1016	NA	NA	NA	1.35709	NA	1	0	VIP2	VIP2_HUMAN Inositol hexakisphosphate and diphosphoinositol-pentakisphosphate kinase 2 OS=Homo sapiens OX=9606 GN=PPIP5K2 PE=1 SV=3
O43314_ph38	1.21603	NA	-0.302807	-0.09946	NA	1	0	VIP2	VIP2_HUMAN Inositol hexakisphosphate and diphosphoinositol-pentakisphosphate kinase 2 OS=Homo sapiens OX=9606 GN=PPIP5K2 PE=1 SV=3
O43318_ph415	NA	NA	NA	1.17231	NA	1	0	M3K7	M3K7_HUMAN Mitogen-activated protein kinase kinase kinase 7 OS=Homo sapiens OX=9606 GN=MAP3K7 PE=1 SV=1
O43347_ph191	NA	1.41	NA	NA	NA	1	0	MSI1H	MSI1H_HUMAN RNA-binding protein Musashi homolog 1 OS=Homo sapiens OX=9606 GN=MSI1 PE=1 SV=1
O43379_ph49	0.539966	NA	NA	1.09908	NA	1	0	WDR62	WDR62_HUMAN WD repeat-containing protein 62 OS=Homo sapiens OX=9606 GN=WDR62 PE=1 SV=4
O43395_ph133	0.229354	NA	1.77993	NA	NA	1	0	PRPF3	PRPF3_HUMAN U4/U6 small nuclear ribonucleoprotein Prp3 OS=Homo sapiens OX=9606 GN=PRPF3 PE=1 SV=2
O43395_ph619	-0.109373	NA	-0.382949	6.34197	NA	1	0	PRPF3	PRPF3_HUMAN U4/U6 small nuclear ribonucleoprotein Prp3 OS=Homo sapiens OX=9606 GN=PRPF3 PE=1 SV=2
O43396_ph113	0.221998	3.34	NA	0.468605	NA	1	0	TXNL1	TXNL1_HUMAN Thioredoxin-like protein 1 OS=Homo sapiens OX=9606 GN=TXNL1 PE=1 SV=3
O43491_ph513	NA	NA	NA	2.04526	NA	1	0	E41L2	E41L2_HUMAN Band 4.1-like protein 2 OS=Homo sapiens OX=9606 GN=EPB41L2 PE=1 SV=1
O43491_ph55	NA	NA	-0.183927	1.00609	NA	1	0	E41L2	E41L2_HUMAN Band 4.1-like protein 2 OS=Homo sapiens OX=9606 GN=EPB41L2 PE=1 SV=1
O43491_ph798	NA	NA	1.603	NA	NA	1	0	E41L2	E41L2_HUMAN Band 4.1-like protein 2 OS=Homo sapiens OX=9606 GN=EPB41L2 PE=1 SV=1
O43572_ph96	-0.434491	1.2	NA	NA	NA	1	0	AKA10	AKA10_HUMAN A-kinase anchor protein 10, mitochondrial OS=Homo sapiens OX=9606 GN=AKAP10 PE=1 SV=2
O43598_ph12	1.59602	NA	NA	NA	NA	1	0	DNPH1	DNPH1_HUMAN 2'-deoxynucleoside 5'-phosphate N-hydrolase 1 OS=Homo sapiens OX=9606 GN=DNPH1 PE=1 SV=1
O43615_ph180	NA	NA	2.86435	NA	NA	1	0	TIM44	TIM44_HUMAN Mitochondrial import inner membrane translocase subunit TIM44 OS=Homo sapiens OX=9606 GN=TIMM44 PE=1 SV=2
O43639_ph110	NA	NA	NA	2.61913	NA	1	0	NCK2	NCK2_HUMAN Cytoplasmic protein NCK2 OS=Homo sapiens OX=9606 GN=NCK2 PE=1 SV=2
O43687_ph31	NA	NA	1.77502	NA	NA	1	0	AKA7A	AKA7A_HUMAN A-kinase anchor protein 7 isoforms alpha and beta OS=Homo sapiens OX=9606 GN=AKAP7 PE=1 SV=4
O43719_ph714	NA	NA	-0.580644	2.52617	NA	1	0	HTSF1	HTSF1_HUMAN HIV Tat-specific factor 1 OS=Homo sapiens OX=9606 GN=HTATSF1 PE=1 SV=1
O43747_ph764	NA	NA	1.98852	0.175596	NA	1	0	AP1G1	AP1G1_HUMAN AP-1 complex subunit gamma-1 OS=Homo sapiens OX=9606 GN=AP1G1 PE=1 SV=5
O43760_ph3	NA	1.17	NA	NA	NA	1	0	SNG2	SNG2_HUMAN Synaptogyrin-2 OS=Homo sapiens OX=9606 GN=SYNGR2 PE=1 SV=1
O43818_ph50;O43818_ph51;O43818_ph53	NA	1.21	NA	NA	NA	1	0	U3IP2	U3IP2_HUMAN U3 small nucleolar RNA-interacting protein 2 OS=Homo sapiens OX=9606 GN=RRP9 PE=1 SV=1
O43896_ph674;O43896_ph676	NA	1.14	NA	NA	NA	1	0	KIF1C	KIF1C_HUMAN Kinesin-like protein KIF1C OS=Homo sapiens OX=9606 GN=KIF1C PE=1 SV=3
O43933_ph1179	0.388798	NA	NA	4.39776	NA	1	0	PEX1	PEX1_HUMAN Peroxisome biogenesis factor 1 OS=Homo sapiens OX=9606 GN=PEX1 PE=1 SV=1
O60218_ph104	NA	NA	NA	1.15327	NA	1	0	AK1BA	AK1BA_HUMAN Aldo-keto reductase family 1 member B10 OS=Homo sapiens OX=9606 GN=AKR1B10 PE=1 SV=2
O60220_ph94	NA	0.47	1.87019	NA	NA	1	0	TIM8A	TIM8A_HUMAN Mitochondrial import inner membrane translocase subunit Tim8 A OS=Homo sapiens OX=9606 GN=TIMM8A PE=1 SV=1
O60231_ph348	NA	NA	1.27368	NA	NA	1	0	DHX16	DHX16_HUMAN Pre-mRNA-splicing factor ATP-dependent RNA helicase DHX16 OS=Homo sapiens OX=9606 GN=DHX16 PE=1 SV=2
O60238_ph166	-0.50923	NA	2.15652	NA	NA	1	0	BNI3L	BNI3L_HUMAN BCL2/adenovirus E1B 19 kDa protein-interacting protein 3-like OS=Homo sapiens OX=9606 GN=BNIP3L PE=1 SV=1
O60256_ph198	-0.242047	NA	-0.0816208	5.34621	NA	1	0	KPRB	KPRB_HUMAN Phosphoribosyl pyrophosphate synthase-associated protein 2 OS=Homo sapiens OX=9606 GN=PRPSAP2 PE=1 SV=1
O60271_ph1188	NA	NA	1.90043	0.418148	NA	1	0	JIP4	JIP4_HUMAN C-Jun-amino-terminal kinase-interacting protein 4 OS=Homo sapiens OX=9606 GN=SPAG9 PE=1 SV=4
O60271_ph203_ph217	NA	NA	1.96827	NA	NA	1	0	JIP4	JIP4_HUMAN C-Jun-amino-terminal kinase-interacting protein 4 OS=Homo sapiens OX=9606 GN=SPAG9 PE=1 SV=4
O60271_ph217_ph226	1.03602	NA	NA	NA	NA	1	0	JIP4	JIP4_HUMAN C-Jun-amino-terminal kinase-interacting protein 4 OS=Homo sapiens OX=9606 GN=SPAG9 PE=1 SV=4
O60271_ph226	-0.384519	NA	2.81585	0.984485	NA	1	0	JIP4	JIP4_HUMAN C-Jun-amino-terminal kinase-interacting protein 4 OS=Homo sapiens OX=9606 GN=SPAG9 PE=1 SV=4
O60271_ph244	NA	NA	1.3419	NA	NA	1	0	JIP4	JIP4_HUMAN C-Jun-amino-terminal kinase-interacting protein 4 OS=Homo sapiens OX=9606 GN=SPAG9 PE=1 SV=4
O60271_ph265_ph268	NA	NA	1.22022	NA	NA	1	0	JIP4	JIP4_HUMAN C-Jun-amino-terminal kinase-interacting protein 4 OS=Homo sapiens OX=9606 GN=SPAG9 PE=1 SV=4
O60271_ph276	NA	NA	NA	2.30246	NA	1	0	JIP4	JIP4_HUMAN C-Jun-amino-terminal kinase-interacting protein 4 OS=Homo sapiens OX=9606 GN=SPAG9 PE=1 SV=4
O60271_ph276_ph292	NA	NA	2.17223	NA	NA	1	0	JIP4	JIP4_HUMAN C-Jun-amino-terminal kinase-interacting protein 4 OS=Homo sapiens OX=9606 GN=SPAG9 PE=1 SV=4
O60271_ph292	NA	NA	2.12308	-0.0715008	NA	1	0	JIP4	JIP4_HUMAN C-Jun-amino-terminal kinase-interacting protein 4 OS=Homo sapiens OX=9606 GN=SPAG9 PE=1 SV=4
O60271_ph329_ph332	NA	NA	1.12591	NA	NA	1	0	JIP4	JIP4_HUMAN C-Jun-amino-terminal kinase-interacting protein 4 OS=Homo sapiens OX=9606 GN=SPAG9 PE=1 SV=4
O60271_ph330	NA	NA	NA	1.20218	NA	1	0	JIP4	JIP4_HUMAN C-Jun-amino-terminal kinase-interacting protein 4 OS=Homo sapiens OX=9606 GN=SPAG9 PE=1 SV=4
O60271_ph561	NA	NA	1.64572	NA	NA	1	0	JIP4	JIP4_HUMAN C-Jun-amino-terminal kinase-interacting protein 4 OS=Homo sapiens OX=9606 GN=SPAG9 PE=1 SV=4
O60271_ph593	NA	NA	NA	7.20346	NA	1	0	JIP4	JIP4_HUMAN C-Jun-amino-terminal kinase-interacting protein 4 OS=Homo sapiens OX=9606 GN=SPAG9 PE=1 SV=4
O60287_ph9	NA	NA	1.75988	NA	NA	1	0	NPA1P	NPA1P_HUMAN Nucleolar pre-ribosomal-associated protein 1 OS=Homo sapiens OX=9606 GN=URB1 PE=1 SV=4
O60292_ph317	-0.0309621	NA	1.5555	-0.859718	NA	1	0	SI1L3	SI1L3_HUMAN Signal-induced proliferation-associated 1-like protein 3 OS=Homo sapiens OX=9606 GN=SIPA1L3 PE=1 SV=3
O60293_ph1046	NA	NA	NA	1.46561	NA	1	0	ZC3H1	ZC3H1_HUMAN Zinc finger C3H1 domain-containing protein OS=Homo sapiens OX=9606 GN=ZFC3H1 PE=1 SV=3
O60293_ph766	NA	NA	1.02564	0.975776	NA	1	0	ZC3H1	ZC3H1_HUMAN Zinc finger C3H1 domain-containing protein OS=Homo sapiens OX=9606 GN=ZFC3H1 PE=1 SV=3
O60303_ph189	NA	NA	NA	1.06409	NA	1	0	K0556	K0556_HUMAN Protein KIAA0556 OS=Homo sapiens OX=9606 GN=KIAA0556 PE=1 SV=4
O60318_ph114	NA	NA	1.03059	NA	NA	1	0	GANP	GANP_HUMAN Germinal-center associated nuclear protein OS=Homo sapiens OX=9606 GN=MCM3AP PE=1 SV=2
O60318_ph527	0.0818268	NA	NA	1.49234	NA	1	0	GANP	GANP_HUMAN Germinal-center associated nuclear protein OS=Homo sapiens OX=9606 GN=MCM3AP PE=1 SV=2
O60353_ph684	NA	NA	NA	1.46938	NA	1	0	FZD6	FZD6_HUMAN Frizzled-6 OS=Homo sapiens OX=9606 GN=FZD6 PE=1 SV=2
O60437_ph1331	NA	NA	1.64245	NA	NA	1	0	PEPL	PEPL_HUMAN Periplakin OS=Homo sapiens OX=9606 GN=PPL PE=1 SV=4
O60437_ph422	NA	NA	1.26373	NA	NA	1	0	PEPL	PEPL_HUMAN Periplakin OS=Homo sapiens OX=9606 GN=PPL PE=1 SV=4
O60437_ph887	NA	NA	2.43897	NA	NA	1	0	PEPL	PEPL_HUMAN Periplakin OS=Homo sapiens OX=9606 GN=PPL PE=1 SV=4
O60502_ph709	NA	NA	0.736212	3.27202	NA	1	0	OGA	OGA_HUMAN Protein O-GlcNAcase OS=Homo sapiens OX=9606 GN=OGA PE=1 SV=2
O60504_ph395	NA	NA	1.42704	-0.385951	NA	1	0	VINEX	VINEX_HUMAN Vinexin OS=Homo sapiens OX=9606 GN=SORBS3 PE=1 SV=2
O60506_ph308	NA	NA	2.20153	NA	NA	1	0	HNRPQ	HNRPQ_HUMAN Heterogeneous nuclear ribonucleoprotein Q OS=Homo sapiens OX=9606 GN=SYNCRIP PE=1 SV=2
O60506_ph587	NA	NA	2.91961	NA	NA	1	0	HNRPQ	HNRPQ_HUMAN Heterogeneous nuclear ribonucleoprotein Q OS=Homo sapiens OX=9606 GN=SYNCRIP PE=1 SV=2
O60610_ph22	-0.77917	NA	1.93607	0.300966	NA	1	0	DIAP1	DIAP1_HUMAN Protein diaphanous homolog 1 OS=Homo sapiens OX=9606 GN=DIAPH1 PE=1 SV=2
O60645_ph734	NA	NA	2.41819	NA	NA	1	0	EXOC3	EXOC3_HUMAN Exocyst complex component 3 OS=Homo sapiens OX=9606 GN=EXOC3 PE=1 SV=3
O60658_ph457	0.203494	1.67	-0.235846	-0.0220835	NA	1	0	PDE8A	PDE8A_HUMAN High affinity cAMP-specific and IBMX-insensitive 3',5'-cyclic phosphodiesterase 8A OS=Homo sapiens OX=9606 GN=PDE8A PE=1 SV=2
O60664_ph241	NA	NA	NA	1.24194	NA	1	0	PLIN3	PLIN3_HUMAN Perilipin-3 OS=Homo sapiens OX=9606 GN=PLIN3 PE=1 SV=3
O60701_ph476	NA	NA	1.25533	0.594659	NA	1	0	UGDH	UGDH_HUMAN UDP-glucose 6-dehydrogenase OS=Homo sapiens OX=9606 GN=UGDH PE=1 SV=1
O60701_ph91	NA	NA	0.183317	4.19084	NA	1	0	UGDH	UGDH_HUMAN UDP-glucose 6-dehydrogenase OS=Homo sapiens OX=9606 GN=UGDH PE=1 SV=1
O60716_ph61	NA	NA	0.856975	1.70509	NA	1	0	CTND1	CTND1_HUMAN Catenin delta-1 OS=Homo sapiens OX=9606 GN=CTNND1 PE=1 SV=1
O60749_ph104	NA	NA	0.32103	1.34419	NA	1	0	SNX2	SNX2_HUMAN Sorting nexin-2 OS=Homo sapiens OX=9606 GN=SNX2 PE=1 SV=2
O60749_ph119	0.0412687	0.46	1.23229	NA	NA	1	0	SNX2	SNX2_HUMAN Sorting nexin-2 OS=Homo sapiens OX=9606 GN=SNX2 PE=1 SV=2
O60749_ph226	NA	NA	2.3211	NA	NA	1	0	SNX2	SNX2_HUMAN Sorting nexin-2 OS=Homo sapiens OX=9606 GN=SNX2 PE=1 SV=2
O60763_ph851	NA	NA	1.18935	NA	NA	1	0	USO1	USO1_HUMAN General vesicular transport factor p115 OS=Homo sapiens OX=9606 GN=USO1 PE=1 SV=2
O60784_ph355	0.02916	NA	0.212854	1.29623	NA	1	0	TOM1	TOM1_HUMAN Target of Myb protein 1 OS=Homo sapiens OX=9606 GN=TOM1 PE=1 SV=2
O60784_ph440	NA	NA	1.24004	NA	NA	1	0	TOM1	TOM1_HUMAN Target of Myb protein 1 OS=Homo sapiens OX=9606 GN=TOM1 PE=1 SV=2
O60825_ph466	0.591362	0.29	-0.275711	1.34396	NA	1	0	F262	F262_HUMAN 6-phosphofructo-2-kinase/fructose-2,6-bisphosphatase 2 OS=Homo sapiens OX=9606 GN=PFKFB2 PE=1 SV=2
O60825_ph483	0.479249	0.12	NA	1.23792	NA	1	0	F262	F262_HUMAN 6-phosphofructo-2-kinase/fructose-2,6-bisphosphatase 2 OS=Homo sapiens OX=9606 GN=PFKFB2 PE=1 SV=2
O60832_ph21	NA	NA	1.19181	-0.777606	NA	1	0	DKC1	DKC1_HUMAN H/ACA ribonucleoprotein complex subunit DKC1 OS=Homo sapiens OX=9606 GN=DKC1 PE=1 SV=3
O60832_ph451;O60832_ph453;O60832_ph455	NA	1.31	NA	NA	NA	1	0	DKC1	DKC1_HUMAN H/ACA ribonucleoprotein complex subunit DKC1 OS=Homo sapiens OX=9606 GN=DKC1 PE=1 SV=3
O60832_ph451;O60832_ph453;O60832_ph455;O60832_ph458	NA	2.21	NA	NA	NA	1	0	DKC1	DKC1_HUMAN H/ACA ribonucleoprotein complex subunit DKC1 OS=Homo sapiens OX=9606 GN=DKC1 PE=1 SV=3
O60832_ph494	0.534248	1.87	-0.460141	-0.149213	NA	1	0	DKC1	DKC1_HUMAN H/ACA ribonucleoprotein complex subunit DKC1 OS=Homo sapiens OX=9606 GN=DKC1 PE=1 SV=3
O60832_ph513	NA	0.46	-0.0879688	1.89729	NA	1	0	DKC1	DKC1_HUMAN H/ACA ribonucleoprotein complex subunit DKC1 OS=Homo sapiens OX=9606 GN=DKC1 PE=1 SV=3
O60841_ph113	0.357875	2.9	-0.836352	NA	NA	1	0	IF2P	IF2P_HUMAN Eukaryotic translation initiation factor 5B OS=Homo sapiens OX=9606 GN=EIF5B PE=1 SV=4
O60841_ph182;O60841_ph183;O60841_ph186;O60841_ph190	NA	1.1	NA	NA	NA	1	0	IF2P	IF2P_HUMAN Eukaryotic translation initiation factor 5B OS=Homo sapiens OX=9606 GN=EIF5B PE=1 SV=4
O60841_ph183;O60841_ph190	NA	1.36	NA	NA	NA	1	0	IF2P	IF2P_HUMAN Eukaryotic translation initiation factor 5B OS=Homo sapiens OX=9606 GN=EIF5B PE=1 SV=4
O60841_ph190	NA	1.68	0.659691	NA	NA	1	0	IF2P	IF2P_HUMAN Eukaryotic translation initiation factor 5B OS=Homo sapiens OX=9606 GN=EIF5B PE=1 SV=4
O60841_ph214	0.305277	1.28	-0.513466	-0.824059	NA	1	0	IF2P	IF2P_HUMAN Eukaryotic translation initiation factor 5B OS=Homo sapiens OX=9606 GN=EIF5B PE=1 SV=4
O60841_ph589_ph591_ph595	NA	NA	1.06942	NA	NA	1	0	IF2P	IF2P_HUMAN Eukaryotic translation initiation factor 5B OS=Homo sapiens OX=9606 GN=EIF5B PE=1 SV=4
O60870_ph238	NA	NA	1.58186	NA	NA	1	0	KIN17	KIN17_HUMAN DNA/RNA-binding protein KIN17 OS=Homo sapiens OX=9606 GN=KIN PE=1 SV=2
O60927_ph109	1.09184	NA	NA	NA	NA	1	0	PP1RB	PP1RB_HUMAN E3 ubiquitin-protein ligase PPP1R11 OS=Homo sapiens OX=9606 GN=PPP1R11 PE=1 SV=1
O60934_ph738	NA	NA	1.53927	NA	NA	1	0	NBN	NBN_HUMAN Nibrin OS=Homo sapiens OX=9606 GN=NBN PE=1 SV=1
O75044_ph206	-0.153598	NA	1.34593	0.630267	NA	1	0	SRGP2	SRGP2_HUMAN SLIT-ROBO Rho GTPase-activating protein 2 OS=Homo sapiens OX=9606 GN=SRGAP2 PE=1 SV=3
O75064_ph953	1.87714	NA	NA	NA	NA	1	0	DEN4B	DEN4B_HUMAN DENN domain-containing protein 4B OS=Homo sapiens OX=9606 GN=DENND4B PE=1 SV=4
O75116_ph1374	NA	NA	1.56926	0.338342	NA	1	0	ROCK2	ROCK2_HUMAN Rho-associated protein kinase 2 OS=Homo sapiens OX=9606 GN=ROCK2 PE=1 SV=4
O75122_ph430	0.322544	NA	NA	6.93218	NA	1	0	CLAP2	CLAP2_HUMAN CLIP-associating protein 2 OS=Homo sapiens OX=9606 GN=CLASP2 PE=1 SV=3
O75128_ph1227	NA	NA	2.0363	NA	NA	1	0	COBL	COBL_HUMAN Protein cordon-bleu OS=Homo sapiens OX=9606 GN=COBL PE=1 SV=2
O75140_ph445	NA	NA	NA	2.23003	NA	1	0	DEPD5	DEPD5_HUMAN GATOR complex protein DEPDC5 OS=Homo sapiens OX=9606 GN=DEPDC5 PE=1 SV=2
O75151_ph1056	NA	NA	0.431547	5.20978	NA	1	0	PHF2	PHF2_HUMAN Lysine-specific demethylase PHF2 OS=Homo sapiens OX=9606 GN=PHF2 PE=1 SV=4
O75151_ph625	NA	NA	1.03545	NA	NA	1	0	PHF2	PHF2_HUMAN Lysine-specific demethylase PHF2 OS=Homo sapiens OX=9606 GN=PHF2 PE=1 SV=4
O75151_ph899_ph907	NA	NA	1.57874	NA	NA	1	0	PHF2	PHF2_HUMAN Lysine-specific demethylase PHF2 OS=Homo sapiens OX=9606 GN=PHF2 PE=1 SV=4
O75152_ph108	NA	NA	1.53751	NA	NA	1	0	ZC11A	ZC11A_HUMAN Zinc finger CCCH domain-containing protein 11A OS=Homo sapiens OX=9606 GN=ZC3H11A PE=1 SV=3
O75152_ph758	0.294367	NA	0.619782	1.29872	NA	1	0	ZC11A	ZC11A_HUMAN Zinc finger CCCH domain-containing protein 11A OS=Homo sapiens OX=9606 GN=ZC3H11A PE=1 SV=3
O75152_ph758_ph759	NA	NA	1.60023	NA	NA	1	0	ZC11A	ZC11A_HUMAN Zinc finger CCCH domain-containing protein 11A OS=Homo sapiens OX=9606 GN=ZC3H11A PE=1 SV=3
O75170_ph877	NA	NA	1.46477	NA	NA	1	0	PP6R2	PP6R2_HUMAN Serine/threonine-protein phosphatase 6 regulatory subunit 2 OS=Homo sapiens OX=9606 GN=PPP6R2 PE=1 SV=2
O75179_ph2044	NA	NA	NA	9.07324	NA	1	0	ANR17	ANR17_HUMAN Ankyrin repeat domain-containing protein 17 OS=Homo sapiens OX=9606 GN=ANKRD17 PE=1 SV=3
O75363_ph296	NA	NA	1.03009	NA	NA	1	0	BCAS1	BCAS1_HUMAN Breast carcinoma-amplified sequence 1 OS=Homo sapiens OX=9606 GN=BCAS1 PE=1 SV=2
O75363_ph314	NA	NA	2.53294	NA	NA	1	0	BCAS1	BCAS1_HUMAN Breast carcinoma-amplified sequence 1 OS=Homo sapiens OX=9606 GN=BCAS1 PE=1 SV=2
O75363_ph316	NA	NA	2.99411	NA	NA	1	0	BCAS1	BCAS1_HUMAN Breast carcinoma-amplified sequence 1 OS=Homo sapiens OX=9606 GN=BCAS1 PE=1 SV=2
O75363_ph354	NA	NA	2.76896	NA	NA	1	0	BCAS1	BCAS1_HUMAN Breast carcinoma-amplified sequence 1 OS=Homo sapiens OX=9606 GN=BCAS1 PE=1 SV=2
O75363_ph399	NA	NA	2.15778	NA	NA	1	0	BCAS1	BCAS1_HUMAN Breast carcinoma-amplified sequence 1 OS=Homo sapiens OX=9606 GN=BCAS1 PE=1 SV=2
O75367_ph129	0.588213	-0.53	1.07873	-0.301258	NA	1	0	H2AY	H2AY_HUMAN Core histone macro-H2A.1 OS=Homo sapiens OX=9606 GN=H2AFY PE=1 SV=4
O75367_ph178	NA	NA	1.30386	NA	NA	1	0	H2AY	H2AY_HUMAN Core histone macro-H2A.1 OS=Homo sapiens OX=9606 GN=H2AFY PE=1 SV=4
O75369_ph1505	-0.408522	0.21	2.62174	-0.194747	NA	1	0	FLNB	FLNB_HUMAN Filamin-B OS=Homo sapiens OX=9606 GN=FLNB PE=1 SV=2
O75369_ph1916	NA	NA	1.62996	NA	NA	1	0	FLNB	FLNB_HUMAN Filamin-B OS=Homo sapiens OX=9606 GN=FLNB PE=1 SV=2
O75369_ph2013	0.0147675	1.18	NA	NA	NA	1	0	FLNB	FLNB_HUMAN Filamin-B OS=Homo sapiens OX=9606 GN=FLNB PE=1 SV=2
O75369_ph2107	NA	NA	1.22239	0.49414	NA	1	0	FLNB	FLNB_HUMAN Filamin-B OS=Homo sapiens OX=9606 GN=FLNB PE=1 SV=2
O75369_ph983	-0.782938	NA	1.46032	-0.319757	NA	1	0	FLNB	FLNB_HUMAN Filamin-B OS=Homo sapiens OX=9606 GN=FLNB PE=1 SV=2
O75369_ph985	NA	NA	1.7521	NA	NA	1	0	FLNB	FLNB_HUMAN Filamin-B OS=Homo sapiens OX=9606 GN=FLNB PE=1 SV=2
O75376_ph509	NA	NA	2.68689	NA	NA	1	0	NCOR1	NCOR1_HUMAN Nuclear receptor corepressor 1 OS=Homo sapiens OX=9606 GN=NCOR1 PE=1 SV=2
O75376_ph70	NA	NA	NA	1.69078	NA	1	0	NCOR1	NCOR1_HUMAN Nuclear receptor corepressor 1 OS=Homo sapiens OX=9606 GN=NCOR1 PE=1 SV=2
O75376_ph88	NA	NA	NA	2.48501	NA	1	0	NCOR1	NCOR1_HUMAN Nuclear receptor corepressor 1 OS=Homo sapiens OX=9606 GN=NCOR1 PE=1 SV=2
O75376_ph913	NA	NA	NA	4.41931	NA	1	0	NCOR1	NCOR1_HUMAN Nuclear receptor corepressor 1 OS=Homo sapiens OX=9606 GN=NCOR1 PE=1 SV=2
O75379_ph30	0.117472	1.4	NA	NA	NA	1	0	VAMP4	VAMP4_HUMAN Vesicle-associated membrane protein 4 OS=Homo sapiens OX=9606 GN=VAMP4 PE=1 SV=2
O75381_ph232	NA	0.48	0.665645	1.65415	NA	1	0	PEX14	PEX14_HUMAN Peroxisomal membrane protein PEX14 OS=Homo sapiens OX=9606 GN=PEX14 PE=1 SV=1
O75385_ph660	NA	NA	NA	1.02179	NA	1	0	ULK1	ULK1_HUMAN Serine/threonine-protein kinase ULK1 OS=Homo sapiens OX=9606 GN=ULK1 PE=1 SV=2
O75390_ph451	NA	NA	1.78427	NA	NA	1	0	CISY	CISY_HUMAN Citrate synthase, mitochondrial OS=Homo sapiens OX=9606 GN=CS PE=1 SV=2
O75391_ph158	-0.483452	NA	1.82954	NA	NA	1	0	SPAG7	SPAG7_HUMAN Sperm-associated antigen 7 OS=Homo sapiens OX=9606 GN=SPAG7 PE=1 SV=2
O75396_ph105	NA	NA	2.40221	NA	NA	1	0	SC22B	SC22B_HUMAN Vesicle-trafficking protein SEC22b OS=Homo sapiens OX=9606 GN=SEC22B PE=1 SV=4
O75396_ph111	NA	NA	2.50424	NA	NA	1	0	SC22B	SC22B_HUMAN Vesicle-trafficking protein SEC22b OS=Homo sapiens OX=9606 GN=SEC22B PE=1 SV=4
O75396_ph177	0.118598	NA	2.07542	NA	NA	1	0	SC22B	SC22B_HUMAN Vesicle-trafficking protein SEC22b OS=Homo sapiens OX=9606 GN=SEC22B PE=1 SV=4
O75398_ph434	NA	NA	NA	1.24979	NA	1	0	DEAF1	DEAF1_HUMAN Deformed epidermal autoregulatory factor 1 homolog OS=Homo sapiens OX=9606 GN=DEAF1 PE=1 SV=1
O75400_ph938	NA	NA	1.01951	NA	NA	1	0	PR40A	PR40A_HUMAN Pre-mRNA-processing factor 40 homolog A OS=Homo sapiens OX=9606 GN=PRPF40A PE=1 SV=2
O75410_ph153	NA	NA	1.08686	0.644045	NA	1	0	TACC1	TACC1_HUMAN Transforming acidic coiled-coil-containing protein 1 OS=Homo sapiens OX=9606 GN=TACC1 PE=1 SV=2
O75410_ph591	NA	NA	1.38752	NA	NA	1	0	TACC1	TACC1_HUMAN Transforming acidic coiled-coil-containing protein 1 OS=Homo sapiens OX=9606 GN=TACC1 PE=1 SV=2
O75420_ph638	0.760747	NA	0.423516	1.90379	NA	1	0	GGYF1	GGYF1_HUMAN GRB10-interacting GYF protein 1 OS=Homo sapiens OX=9606 GN=GIGYF1 PE=1 SV=2
O75427_ph380	NA	NA	1.09618	NA	NA	1	0	LRCH4	LRCH4_HUMAN Leucine-rich repeat and calponin homology domain-containing protein 4 OS=Homo sapiens OX=9606 GN=LRCH4 PE=1 SV=2
O75427_ph513_ph515	NA	NA	1.34324	NA	NA	1	0	LRCH4	LRCH4_HUMAN Leucine-rich repeat and calponin homology domain-containing protein 4 OS=Homo sapiens OX=9606 GN=LRCH4 PE=1 SV=2
O75475_ph94	NA	NA	1.63631	NA	NA	1	0	PSIP1	PSIP1_HUMAN PC4 and SFRS1-interacting protein OS=Homo sapiens OX=9606 GN=PSIP1 PE=1 SV=1
O75494_ph106	-0.115006	NA	-0.436989	1.09462	NA	1	0	SRS10	SRS10_HUMAN Serine/arginine-rich splicing factor 10 OS=Homo sapiens OX=9606 GN=SRSF10 PE=1 SV=1
O75494_ph107	NA	NA	NA	8.78505	NA	1	0	SRS10	SRS10_HUMAN Serine/arginine-rich splicing factor 10 OS=Homo sapiens OX=9606 GN=SRSF10 PE=1 SV=1
O75533_ph207_ph211	1.23997	NA	-0.533402	NA	NA	1	0	SF3B1	SF3B1_HUMAN Splicing factor 3B subunit 1 OS=Homo sapiens OX=9606 GN=SF3B1 PE=1 SV=3
O75554_ph262	NA	NA	-0.618213	1.19482	NA	1	0	WBP4	WBP4_HUMAN WW domain-binding protein 4 OS=Homo sapiens OX=9606 GN=WBP4 PE=1 SV=1
O75569_ph167	NA	NA	2.56408	NA	NA	1	0	PRKRA	PRKRA_HUMAN Interferon-inducible double-stranded RNA-dependent protein kinase activator A OS=Homo sapiens OX=9606 GN=PRKRA PE=1 SV=1
O75569_ph18	0.377377	NA	0.679839	1.17486	NA	1	0	PRKRA	PRKRA_HUMAN Interferon-inducible double-stranded RNA-dependent protein kinase activator A OS=Homo sapiens OX=9606 GN=PRKRA PE=1 SV=1
O75665_ph789	1.68615	NA	NA	0.570486	NA	1	0	OFD1	OFD1_HUMAN Oral-facial-digital syndrome 1 protein OS=Homo sapiens OX=9606 GN=OFD1 PE=1 SV=1
O75674_ph321	1.8486	NA	NA	NA	NA	1	0	TM1L1	TM1L1_HUMAN TOM1-like protein 1 OS=Homo sapiens OX=9606 GN=TOM1L1 PE=1 SV=2
O75676_ph737	NA	NA	3.22583	NA	NA	1	0	KS6A4	KS6A4_HUMAN Ribosomal protein S6 kinase alpha-4 OS=Homo sapiens OX=9606 GN=RPS6KA4 PE=1 SV=1
O75683_ph229	NA	NA	1.30204	-0.421716	NA	1	0	SURF6	SURF6_HUMAN Surfeit locus protein 6 OS=Homo sapiens OX=9606 GN=SURF6 PE=1 SV=3
O75683_ph232	NA	NA	NA	4.10862	NA	1	0	SURF6	SURF6_HUMAN Surfeit locus protein 6 OS=Homo sapiens OX=9606 GN=SURF6 PE=1 SV=3
O75688_ph376	NA	2.59	NA	NA	NA	1	0	PPM1B	PPM1B_HUMAN Protein phosphatase 1B OS=Homo sapiens OX=9606 GN=PPM1B PE=1 SV=1
O75691_ph1741	-0.115389	2.4	-0.546583	0.0536627	NA	1	0	UTP20	UTP20_HUMAN Small subunit processome component 20 homolog OS=Homo sapiens OX=9606 GN=UTP20 PE=1 SV=3
O75821_ph38	1.2008	NA	NA	0.228426	NA	1	0	EIF3G	EIF3G_HUMAN Eukaryotic translation initiation factor 3 subunit G OS=Homo sapiens OX=9606 GN=EIF3G PE=1 SV=2
O75821_ph41	1.15351	NA	NA	0.180347	NA	1	0	EIF3G	EIF3G_HUMAN Eukaryotic translation initiation factor 3 subunit G OS=Homo sapiens OX=9606 GN=EIF3G PE=1 SV=2
O75822_ph109	NA	NA	1.95726	0.393455	NA	1	0	EIF3J	EIF3J_HUMAN Eukaryotic translation initiation factor 3 subunit J OS=Homo sapiens OX=9606 GN=EIF3J PE=1 SV=2
O75937_ph35	NA	NA	3.3743	NA	NA	1	0	DNJC8	DNJC8_HUMAN DnaJ homolog subfamily C member 8 OS=Homo sapiens OX=9606 GN=DNAJC8 PE=1 SV=2
O75940_ph204	NA	NA	NA	5.3527	NA	1	0	SPF30	SPF30_HUMAN Survival of motor neuron-related-splicing factor 30 OS=Homo sapiens OX=9606 GN=SMNDC1 PE=1 SV=1
O75962_ph2631	NA	1.05	NA	NA	NA	1	0	TRIO	TRIO_HUMAN Triple functional domain protein OS=Homo sapiens OX=9606 GN=TRIO PE=1 SV=2
O75976_ph1355	NA	NA	2.02793	NA	NA	1	0	CBPD	CBPD_HUMAN Carboxypeptidase D OS=Homo sapiens OX=9606 GN=CPD PE=1 SV=2
O76003_ph117	NA	NA	NA	1.05857	NA	1	0	GLRX3	GLRX3_HUMAN Glutaredoxin-3 OS=Homo sapiens OX=9606 GN=GLRX3 PE=1 SV=2
O76021_ph317	NA	NA	1.20985	NA	NA	1	0	RL1D1	RL1D1_HUMAN Ribosomal L1 domain-containing protein 1 OS=Homo sapiens OX=9606 GN=RSL1D1 PE=1 SV=3
O76024_ph235	NA	1.25	0.733895	NA	NA	1	0	WFS1	WFS1_HUMAN Wolframin OS=Homo sapiens OX=9606 GN=WFS1 PE=1 SV=2
O76054_ph401	NA	NA	1.21197	NA	NA	1	0	S14L2	S14L2_HUMAN SEC14-like protein 2 OS=Homo sapiens OX=9606 GN=SEC14L2 PE=1 SV=1
O76080_ph54	NA	NA	NA	4.81705	NA	1	0	ZFAN5	ZFAN5_HUMAN AN1-type zinc finger protein 5 OS=Homo sapiens OX=9606 GN=ZFAND5 PE=1 SV=1
O76094_ph541	NA	NA	1.02899	NA	NA	1	0	SRP72	SRP72_HUMAN Signal recognition particle subunit SRP72 OS=Homo sapiens OX=9606 GN=SRP72 PE=1 SV=3
O94761_ph27	NA	NA	1.51783	NA	NA	1	0	RECQ4	RECQ4_HUMAN ATP-dependent DNA helicase Q4 OS=Homo sapiens OX=9606 GN=RECQL4 PE=1 SV=2
O94763_ph492	NA	NA	NA	1.28306	NA	1	0	RMP	RMP_HUMAN Unconventional prefoldin RPB5 interactor 1 OS=Homo sapiens OX=9606 GN=URI1 PE=1 SV=3
O94804_ph417	NA	1.88	0.320103	-0.352189	NA	1	0	STK10	STK10_HUMAN Serine/threonine-protein kinase 10 OS=Homo sapiens OX=9606 GN=STK10 PE=1 SV=1
O94819_ph107	-0.203878	1.51	-0.205307	-0.646354	NA	1	0	KBTBB	KBTBB_HUMAN Kelch repeat and BTB domain-containing protein 11 OS=Homo sapiens OX=9606 GN=KBTBD11 PE=1 SV=1
O94819_ph508	NA	NA	1.07583	NA	NA	1	0	KBTBB	KBTBB_HUMAN Kelch repeat and BTB domain-containing protein 11 OS=Homo sapiens OX=9606 GN=KBTBD11 PE=1 SV=1
O94826_ph96	NA	NA	NA	3.92039	NA	1	0	TOM70	TOM70_HUMAN Mitochondrial import receptor subunit TOM70 OS=Homo sapiens OX=9606 GN=TOMM70 PE=1 SV=1
O94832_ph834	NA	NA	2.87252	NA	NA	1	0	MYO1D	MYO1D_HUMAN Unconventional myosin-Id OS=Homo sapiens OX=9606 GN=MYO1D PE=1 SV=2
O94868_ph646	NA	NA	NA	1.18499	NA	1	0	FCSD2	FCSD2_HUMAN F-BAR and double SH3 domains protein 2 OS=Homo sapiens OX=9606 GN=FCHSD2 PE=1 SV=3
O94880_ph856	NA	NA	1.29774	NA	NA	1	0	PHF14	PHF14_HUMAN PHD finger protein 14 OS=Homo sapiens OX=9606 GN=PHF14 PE=1 SV=2
O94885_ph90_ph101	NA	NA	1.43051	NA	NA	1	0	SASH1	SASH1_HUMAN SAM and SH3 domain-containing protein 1 OS=Homo sapiens OX=9606 GN=SASH1 PE=1 SV=3
O94887_ph399	NA	NA	1.13415	NA	NA	1	0	FARP2	FARP2_HUMAN FERM, ARHGEF and pleckstrin domain-containing protein 2 OS=Homo sapiens OX=9606 GN=FARP2 PE=1 SV=3
O94887_ph399_ph408	NA	NA	2.20624	NA	NA	1	0	FARP2	FARP2_HUMAN FERM, ARHGEF and pleckstrin domain-containing protein 2 OS=Homo sapiens OX=9606 GN=FARP2 PE=1 SV=3
O94906_ph180	NA	NA	1.14309	NA	NA	1	0	PRP6	PRP6_HUMAN Pre-mRNA-processing factor 6 OS=Homo sapiens OX=9606 GN=PRPF6 PE=1 SV=1
O94913_ph487	-0.0967256	NA	NA	1.16867	NA	1	0	PCF11	PCF11_HUMAN Pre-mRNA cleavage complex 2 protein Pcf11 OS=Homo sapiens OX=9606 GN=PCF11 PE=1 SV=3
O94913_ph494	-0.244086	2.5	0.115946	-0.833822	NA	1	0	PCF11	PCF11_HUMAN Pre-mRNA cleavage complex 2 protein Pcf11 OS=Homo sapiens OX=9606 GN=PCF11 PE=1 SV=3
O94913_ph624	NA	NA	1.97445	NA	NA	1	0	PCF11	PCF11_HUMAN Pre-mRNA cleavage complex 2 protein Pcf11 OS=Homo sapiens OX=9606 GN=PCF11 PE=1 SV=3
O94915_ph2272	0.0542112	NA	1.33884	0.533477	NA	1	0	FRYL	FRYL_HUMAN Protein furry homolog-like OS=Homo sapiens OX=9606 GN=FRYL PE=1 SV=2
O94916_ph561_ph567	NA	NA	1.0491	NA	NA	1	0	NFAT5	NFAT5_HUMAN Nuclear factor of activated T-cells 5 OS=Homo sapiens OX=9606 GN=NFAT5 PE=1 SV=1
O94916_ph619	NA	NA	1.50635	NA	NA	1	0	NFAT5	NFAT5_HUMAN Nuclear factor of activated T-cells 5 OS=Homo sapiens OX=9606 GN=NFAT5 PE=1 SV=1
O94967_ph296	NA	NA	NA	1.39758	NA	1	0	WDR47	WDR47_HUMAN WD repeat-containing protein 47 OS=Homo sapiens OX=9606 GN=WDR47 PE=1 SV=1
O94986_ph133	NA	NA	NA	3.85295	NA	1	0	CE152	CE152_HUMAN Centrosomal protein of 152 kDa OS=Homo sapiens OX=9606 GN=CEP152 PE=1 SV=4
O94992_ph66	0.986523	NA	1.98359	NA	NA	1	0	HEXI1	HEXI1_HUMAN Protein HEXIM1 OS=Homo sapiens OX=9606 GN=HEXIM1 PE=1 SV=1
O95071_ph1549	0.479362	0.93	NA	1.09379	NA	1	0	UBR5	UBR5_HUMAN E3 ubiquitin-protein ligase UBR5 OS=Homo sapiens OX=9606 GN=UBR5 PE=1 SV=2
O95071_ph2241	NA	1.11	NA	NA	NA	1	0	UBR5	UBR5_HUMAN E3 ubiquitin-protein ligase UBR5 OS=Homo sapiens OX=9606 GN=UBR5 PE=1 SV=2
O95071_ph636_ph637	NA	NA	2.67325	NA	NA	1	0	UBR5	UBR5_HUMAN E3 ubiquitin-protein ligase UBR5 OS=Homo sapiens OX=9606 GN=UBR5 PE=1 SV=2
O95104_ph1004	NA	NA	1.67649	NA	NA	1	0	SCAF4	SCAF4_HUMAN SR-related and CTD-associated factor 4 OS=Homo sapiens OX=9606 GN=SCAF4 PE=1 SV=3
O95155_ph105	-0.0854837	2.52	NA	NA	NA	1	0	UBE4B	UBE4B_HUMAN Ubiquitin conjugation factor E4 B OS=Homo sapiens OX=9606 GN=UBE4B PE=1 SV=1
O95163_ph471	NA	NA	1.10411	0.277201	NA	1	0	ELP1	ELP1_HUMAN Elongator complex protein 1 OS=Homo sapiens OX=9606 GN=ELP1 PE=1 SV=3
O95202_ph428	NA	NA	1.26341	NA	NA	1	0	LETM1	LETM1_HUMAN Mitochondrial proton/calcium exchanger protein OS=Homo sapiens OX=9606 GN=LETM1 PE=1 SV=1
O95210_ph145	NA	NA	1.86919	NA	NA	1	0	STBD1	STBD1_HUMAN Starch-binding domain-containing protein 1 OS=Homo sapiens OX=9606 GN=STBD1 PE=1 SV=1
O95210_ph211	NA	NA	1.07572	NA	NA	1	0	STBD1	STBD1_HUMAN Starch-binding domain-containing protein 1 OS=Homo sapiens OX=9606 GN=STBD1 PE=1 SV=1
O95219_ph108	NA	NA	1.42038	NA	NA	1	0	SNX4	SNX4_HUMAN Sorting nexin-4 OS=Homo sapiens OX=9606 GN=SNX4 PE=1 SV=1
O95219_ph22	NA	NA	1.95783	NA	NA	1	0	SNX4	SNX4_HUMAN Sorting nexin-4 OS=Homo sapiens OX=9606 GN=SNX4 PE=1 SV=1
O95232_ph116	NA	NA	1.46652	NA	NA	1	0	LC7L3	LC7L3_HUMAN Luc7-like protein 3 OS=Homo sapiens OX=9606 GN=LUC7L3 PE=1 SV=2
O95235_ph534	NA	NA	NA	3.73034	NA	1	0	KI20A	KI20A_HUMAN Kinesin-like protein KIF20A OS=Homo sapiens OX=9606 GN=KIF20A PE=1 SV=1
O95239_ph801	0.730891	NA	NA	1.49197	NA	1	0	KIF4A	KIF4A_HUMAN Chromosome-associated kinesin KIF4A OS=Homo sapiens OX=9606 GN=KIF4A PE=1 SV=3
O95251_ph273	NA	NA	1.94406	NA	NA	1	0	KAT7	KAT7_HUMAN Histone acetyltransferase KAT7 OS=Homo sapiens OX=9606 GN=KAT7 PE=1 SV=1
O95260_ph169	NA	NA	1.49955	NA	NA	1	0	ATE1	ATE1_HUMAN Arginyl-tRNA--protein transferase 1 OS=Homo sapiens OX=9606 GN=ATE1 PE=1 SV=2
O95292_ph146	NA	NA	1.77491	NA	NA	1	0	VAPB	VAPB_HUMAN Vesicle-associated membrane protein-associated protein B/C OS=Homo sapiens OX=9606 GN=VAPB PE=1 SV=3
O95292_ph154	NA	NA	1.98818	NA	NA	1	0	VAPB	VAPB_HUMAN Vesicle-associated membrane protein-associated protein B/C OS=Homo sapiens OX=9606 GN=VAPB PE=1 SV=3
O95292_ph206	NA	NA	1.68647	NA	NA	1	0	VAPB	VAPB_HUMAN Vesicle-associated membrane protein-associated protein B/C OS=Homo sapiens OX=9606 GN=VAPB PE=1 SV=3
O95297_ph210	NA	NA	1.88547	-0.0577167	NA	1	0	MPZL1	MPZL1_HUMAN Myelin protein zero-like protein 1 OS=Homo sapiens OX=9606 GN=MPZL1 PE=1 SV=1
O95297_ph219	0.135146	NA	1.1814	NA	NA	1	0	MPZL1	MPZL1_HUMAN Myelin protein zero-like protein 1 OS=Homo sapiens OX=9606 GN=MPZL1 PE=1 SV=1
O95336_ph257	NA	1.26	NA	NA	NA	1	0	6PGL	6PGL_HUMAN 6-phosphogluconolactonase OS=Homo sapiens OX=9606 GN=PGLS PE=1 SV=2
O95359_ph1267	NA	NA	1.58955	NA	NA	1	0	TACC2	TACC2_HUMAN Transforming acidic coiled-coil-containing protein 2 OS=Homo sapiens OX=9606 GN=TACC2 PE=1 SV=3
O95359_ph2184	NA	NA	1.35182	NA	NA	1	0	TACC2	TACC2_HUMAN Transforming acidic coiled-coil-containing protein 2 OS=Homo sapiens OX=9606 GN=TACC2 PE=1 SV=3
O95359_ph2256	NA	NA	1.52257	NA	NA	1	0	TACC2	TACC2_HUMAN Transforming acidic coiled-coil-containing protein 2 OS=Homo sapiens OX=9606 GN=TACC2 PE=1 SV=3
O95359_ph2514	NA	NA	2.31606	NA	NA	1	0	TACC2	TACC2_HUMAN Transforming acidic coiled-coil-containing protein 2 OS=Homo sapiens OX=9606 GN=TACC2 PE=1 SV=3
O95359_ph2534	NA	NA	1.20036	NA	NA	1	0	TACC2	TACC2_HUMAN Transforming acidic coiled-coil-containing protein 2 OS=Homo sapiens OX=9606 GN=TACC2 PE=1 SV=3
O95359_ph473	NA	NA	2.10801	NA	NA	1	0	TACC2	TACC2_HUMAN Transforming acidic coiled-coil-containing protein 2 OS=Homo sapiens OX=9606 GN=TACC2 PE=1 SV=3
O95359_ph726	NA	NA	1.69487	NA	NA	1	0	TACC2	TACC2_HUMAN Transforming acidic coiled-coil-containing protein 2 OS=Homo sapiens OX=9606 GN=TACC2 PE=1 SV=3
O95359_ph758	NA	NA	1.61584	NA	NA	1	0	TACC2	TACC2_HUMAN Transforming acidic coiled-coil-containing protein 2 OS=Homo sapiens OX=9606 GN=TACC2 PE=1 SV=3
O95361_ph24	-0.0264567	NA	NA	1.41869	NA	1	0	TRI16	TRI16_HUMAN Tripartite motif-containing protein 16 OS=Homo sapiens OX=9606 GN=TRIM16 PE=1 SV=3
O95365_ph525	NA	NA	NA	1.32031	NA	1	0	ZBT7A	ZBT7A_HUMAN Zinc finger and BTB domain-containing protein 7A OS=Homo sapiens OX=9606 GN=ZBTB7A PE=1 SV=1
O95400_ph195	0.603557	1.94	-0.753502	0.107739	NA	1	0	CD2B2	CD2B2_HUMAN CD2 antigen cytoplasmic tail-binding protein 2 OS=Homo sapiens OX=9606 GN=CD2BP2 PE=1 SV=1
O95400_ph46_ph49	NA	NA	2.24319	NA	NA	1	0	CD2B2	CD2B2_HUMAN CD2 antigen cytoplasmic tail-binding protein 2 OS=Homo sapiens OX=9606 GN=CD2BP2 PE=1 SV=1
O95425_ph1120	NA	NA	1.27927	NA	NA	1	0	SVIL	SVIL_HUMAN Supervillin OS=Homo sapiens OX=9606 GN=SVIL PE=1 SV=2
O95425_ph221	0.464821	1.39	0.390188	0.198127	NA	1	0	SVIL	SVIL_HUMAN Supervillin OS=Homo sapiens OX=9606 GN=SVIL PE=1 SV=2
O95544_ph46	NA	NA	0.682182	1.3371	NA	1	0	NADK	NADK_HUMAN NAD kinase OS=Homo sapiens OX=9606 GN=NADK PE=1 SV=1
O95602_ph1489	NA	NA	1.30914	NA	NA	1	0	RPA1	RPA1_HUMAN DNA-directed RNA polymerase I subunit RPA1 OS=Homo sapiens OX=9606 GN=POLR1A PE=1 SV=2
O95626_ph15	NA	1.32	NA	NA	NA	1	0	AN32D	AN32D_HUMAN Acidic leucine-rich nuclear phosphoprotein 32 family member D OS=Homo sapiens OX=9606 GN=ANP32D PE=2 SV=2
O95626_ph17	NA	4.17	NA	NA	NA	1	0	AN32D	AN32D_HUMAN Acidic leucine-rich nuclear phosphoprotein 32 family member D OS=Homo sapiens OX=9606 GN=ANP32D PE=2 SV=2
O95630_ph48	NA	NA	1.93696	NA	NA	1	0	STABP	STABP_HUMAN STAM-binding protein OS=Homo sapiens OX=9606 GN=STAMBP PE=1 SV=1
O95674_ph33	0.630123	NA	-0.467877	1.13685	NA	1	0	CDS2	CDS2_HUMAN Phosphatidate cytidylyltransferase 2 OS=Homo sapiens OX=9606 GN=CDS2 PE=1 SV=1
O95674_ph35	NA	NA	0.0938857	1.04619	NA	1	0	CDS2	CDS2_HUMAN Phosphatidate cytidylyltransferase 2 OS=Homo sapiens OX=9606 GN=CDS2 PE=1 SV=1
O95684_ph144_ph160	1.89825	NA	NA	NA	NA	1	0	FR1OP	FR1OP_HUMAN FGFR1 oncogene partner OS=Homo sapiens OX=9606 GN=FGFR1OP PE=1 SV=1
O95696_ph885	NA	NA	1.11912	NA	NA	1	0	BRD1	BRD1_HUMAN Bromodomain-containing protein 1 OS=Homo sapiens OX=9606 GN=BRD1 PE=1 SV=1
O95714_ph2928	0.204885	2.97	-0.611552	NA	NA	1	0	HERC2	HERC2_HUMAN E3 ubiquitin-protein ligase HERC2 OS=Homo sapiens OX=9606 GN=HERC2 PE=1 SV=2
O95747_ph339	0.582537	4.74	-0.0557437	NA	NA	1	0	OXSR1	OXSR1_HUMAN Serine/threonine-protein kinase OSR1 OS=Homo sapiens OX=9606 GN=OXSR1 PE=1 SV=1
O95747_ph359	NA	NA	1.77991	-0.0320358	NA	1	0	OXSR1	OXSR1_HUMAN Serine/threonine-protein kinase OSR1 OS=Homo sapiens OX=9606 GN=OXSR1 PE=1 SV=1
O95747_ph427	NA	NA	1.05035	NA	NA	1	0	OXSR1	OXSR1_HUMAN Serine/threonine-protein kinase OSR1 OS=Homo sapiens OX=9606 GN=OXSR1 PE=1 SV=1
O95793_ph465	NA	NA	1.50212	NA	NA	1	0	STAU1	STAU1_HUMAN Double-stranded RNA-binding protein Staufen homolog 1 OS=Homo sapiens OX=9606 GN=STAU1 PE=1 SV=2
O95810_ph24	NA	NA	NA	4.7487	NA	1	0	CAVN2	CAVN2_HUMAN Caveolae-associated protein 2 OS=Homo sapiens OX=9606 GN=CAVIN2 PE=1 SV=3
O95810_ph25	NA	NA	NA	6.0625	NA	1	0	CAVN2	CAVN2_HUMAN Caveolae-associated protein 2 OS=Homo sapiens OX=9606 GN=CAVIN2 PE=1 SV=3
O95816_ph73	NA	1.18	NA	NA	NA	1	0	BAG2	BAG2_HUMAN BAG family molecular chaperone regulator 2 OS=Homo sapiens OX=9606 GN=BAG2 PE=1 SV=1
O95817_ph269	NA	NA	1.69803	NA	NA	1	0	BAG3	BAG3_HUMAN BAG family molecular chaperone regulator 3 OS=Homo sapiens OX=9606 GN=BAG3 PE=1 SV=3
O95817_ph274	NA	NA	NA	1.329	NA	1	0	BAG3	BAG3_HUMAN BAG family molecular chaperone regulator 3 OS=Homo sapiens OX=9606 GN=BAG3 PE=1 SV=3
O95817_ph385	NA	NA	NA	5.97627	NA	1	0	BAG3	BAG3_HUMAN BAG family molecular chaperone regulator 3 OS=Homo sapiens OX=9606 GN=BAG3 PE=1 SV=3
O95831_ph105	NA	NA	1.18298	NA	NA	1	0	AIFM1	AIFM1_HUMAN Apoptosis-inducing factor 1, mitochondrial OS=Homo sapiens OX=9606 GN=AIFM1 PE=1 SV=1
O95831_ph266	NA	NA	NA	1.42001	NA	1	0	AIFM1	AIFM1_HUMAN Apoptosis-inducing factor 1, mitochondrial OS=Homo sapiens OX=9606 GN=AIFM1 PE=1 SV=1
O95983_ph85	0.0122235	NA	NA	1.25854	NA	1	0	MBD3	MBD3_HUMAN Methyl-CpG-binding domain protein 3 OS=Homo sapiens OX=9606 GN=MBD3 PE=1 SV=1
O96007_ph20	NA	NA	1.76112	0.545217	NA	1	0	MOC2B	MOC2B_HUMAN Molybdopterin synthase catalytic subunit OS=Homo sapiens OX=9606 GN=MOCS2 PE=1 SV=1
P00352_ph4_ph6	1.38003	NA	NA	NA	NA	1	0	AL1A1	AL1A1_HUMAN Retinal dehydrogenase 1 OS=Homo sapiens OX=9606 GN=ALDH1A1 PE=1 SV=2
P00352_ph413	-0.0211537	1.24	NA	NA	NA	1	0	AL1A1	AL1A1_HUMAN Retinal dehydrogenase 1 OS=Homo sapiens OX=9606 GN=ALDH1A1 PE=1 SV=2
P00519_ph716	NA	NA	NA	1.1365	NA	1	0	ABL1	ABL1_HUMAN Tyrosine-protein kinase ABL1 OS=Homo sapiens OX=9606 GN=ABL1 PE=1 SV=4
P00519_ph718	0.768541	0.71	0.495063	7.61526	NA	1	0	ABL1	ABL1_HUMAN Tyrosine-protein kinase ABL1 OS=Homo sapiens OX=9606 GN=ABL1 PE=1 SV=4
P00519_ph917	-0.100887	NA	1.30836	NA	NA	1	0	ABL1	ABL1_HUMAN Tyrosine-protein kinase ABL1 OS=Homo sapiens OX=9606 GN=ABL1 PE=1 SV=4
P00533_ph3	NA	NA	NA	NA	1.04524	1	0	EGFR	EGFR_HUMAN Epidermal growth factor receptor OS=Homo sapiens OX=9606 GN=EGFR PE=1 SV=2
P00533_ph5	NA	NA	NA	NA	1.04524	1	0	EGFR	EGFR_HUMAN Epidermal growth factor receptor OS=Homo sapiens OX=9606 GN=EGFR PE=1 SV=2
P00533_ph695	0.178022	NA	NA	1.15626	NA	1	0	EGFR	EGFR_HUMAN Epidermal growth factor receptor OS=Homo sapiens OX=9606 GN=EGFR PE=1 SV=2
P00533_ph991_ph995	NA	NA	1.22299	NA	NA	1	0	EGFR	EGFR_HUMAN Epidermal growth factor receptor OS=Homo sapiens OX=9606 GN=EGFR PE=1 SV=2
P00973_ph50	NA	NA	1.99099	NA	NA	1	0	OAS1	OAS1_HUMAN 2'-5'-oligoadenylate synthase 1 OS=Homo sapiens OX=9606 GN=OAS1 PE=1 SV=4
P02545_ph12	0.0695927	NA	NA	-0.0218267	1.20742	1	0	LMNA	LMNA_HUMAN Prelamin-A/C OS=Homo sapiens OX=9606 GN=LMNA PE=1 SV=1
P02545_ph19	0.489673	2.21	NA	0.625974	0.113886	1	0	LMNA	LMNA_HUMAN Prelamin-A/C OS=Homo sapiens OX=9606 GN=LMNA PE=1 SV=1
P02545_ph3	1.13964	NA	NA	NA	-0.0350219	1	0	LMNA	LMNA_HUMAN Prelamin-A/C OS=Homo sapiens OX=9606 GN=LMNA PE=1 SV=1
P02545_ph403	0.0216623	NA	1.02772	-0.00748029	NA	1	0	LMNA	LMNA_HUMAN Prelamin-A/C OS=Homo sapiens OX=9606 GN=LMNA PE=1 SV=1
P02545_ph403_ph404_ph406	-0.883134	NA	1.53704	NA	NA	1	0	LMNA	LMNA_HUMAN Prelamin-A/C OS=Homo sapiens OX=9606 GN=LMNA PE=1 SV=1
P02545_ph407	NA	NA	NA	1.38421	NA	1	0	LMNA	LMNA_HUMAN Prelamin-A/C OS=Homo sapiens OX=9606 GN=LMNA PE=1 SV=1
P02545_ph407_ph409_ph414	NA	NA	1.25603	NA	NA	1	0	LMNA	LMNA_HUMAN Prelamin-A/C OS=Homo sapiens OX=9606 GN=LMNA PE=1 SV=1
P02545_ph423_ph426	NA	NA	1.83494	NA	NA	1	0	LMNA	LMNA_HUMAN Prelamin-A/C OS=Homo sapiens OX=9606 GN=LMNA PE=1 SV=1
P02545_ph429	0.0653632	NA	1.12618	0.307016	NA	1	0	LMNA	LMNA_HUMAN Prelamin-A/C OS=Homo sapiens OX=9606 GN=LMNA PE=1 SV=1
P02545_ph458	0.269284	1.08	-0.19162	-0.0743257	NA	1	0	LMNA	LMNA_HUMAN Prelamin-A/C OS=Homo sapiens OX=9606 GN=LMNA PE=1 SV=1
P02545_ph632_ph636	NA	NA	1.14655	NA	NA	1	0	LMNA	LMNA_HUMAN Prelamin-A/C OS=Homo sapiens OX=9606 GN=LMNA PE=1 SV=1
P02686_ph112	NA	NA	1.04441	NA	NA	1	0	MBP	MBP_HUMAN Myelin basic protein OS=Homo sapiens OX=9606 GN=MBP PE=1 SV=3
P04040_ph517	NA	NA	-0.332713	1.08829	NA	1	0	CATA	CATA_HUMAN Catalase OS=Homo sapiens OX=9606 GN=CAT PE=1 SV=3
P04049_ph257	0.239676	NA	NA	9.51982	NA	1	0	RAF1	RAF1_HUMAN RAF proto-oncogene serine/threonine-protein kinase OS=Homo sapiens OX=9606 GN=RAF1 PE=1 SV=1
P04049_ph642	0.878992	NA	NA	5.08297	NA	1	0	RAF1	RAF1_HUMAN RAF proto-oncogene serine/threonine-protein kinase OS=Homo sapiens OX=9606 GN=RAF1 PE=1 SV=1
P04792_ph65	NA	NA	NA	3.31975	NA	1	0	HSPB1	HSPB1_HUMAN Heat shock protein beta-1 OS=Homo sapiens OX=9606 GN=HSPB1 PE=1 SV=2
P04792_ph78	NA	2.4	NA	NA	NA	1	0	HSPB1	HSPB1_HUMAN Heat shock protein beta-1 OS=Homo sapiens OX=9606 GN=HSPB1 PE=1 SV=2
P04792_ph78_ph82	2.04124	NA	NA	NA	NA	1	0	HSPB1	HSPB1_HUMAN Heat shock protein beta-1 OS=Homo sapiens OX=9606 GN=HSPB1 PE=1 SV=2
P04792_ph78;P04792_ph82	NA	4.54	NA	NA	NA	1	0	HSPB1	HSPB1_HUMAN Heat shock protein beta-1 OS=Homo sapiens OX=9606 GN=HSPB1 PE=1 SV=2
P04792_ph82	0.948962	-0.05	0.235772	2.45232	NA	1	0	HSPB1	HSPB1_HUMAN Heat shock protein beta-1 OS=Homo sapiens OX=9606 GN=HSPB1 PE=1 SV=2
P04920_ph173	0.323397	0.35	NA	1.29884	NA	1	0	B3A2	B3A2_HUMAN Anion exchange protein 2 OS=Homo sapiens OX=9606 GN=SLC4A2 PE=1 SV=4
P05114_ph25	NA	NA	1.67179	NA	NA	1	0	HMGN1	HMGN1_HUMAN Non-histone chromosomal protein HMG-14 OS=Homo sapiens OX=9606 GN=HMGN1 PE=1 SV=3
P05162_ph127	NA	NA	1.53729	NA	NA	1	0	LEG2	LEG2_HUMAN Galectin-2 OS=Homo sapiens OX=9606 GN=LGALS2 PE=1 SV=3
P05162_ph77	NA	NA	2.30215	NA	NA	1	0	LEG2	LEG2_HUMAN Galectin-2 OS=Homo sapiens OX=9606 GN=LGALS2 PE=1 SV=3
P05387_ph86	NA	NA	1.35123	0.14035	NA	1	0	RLA2	RLA2_HUMAN 60S acidic ribosomal protein P2 OS=Homo sapiens OX=9606 GN=RPLP2 PE=1 SV=1
P05412_ph73	NA	NA	NA	1.41796	NA	1	0	JUN	JUN_HUMAN Transcription factor AP-1 OS=Homo sapiens OX=9606 GN=JUN PE=1 SV=2
P05455_ph350	NA	NA	3.20573	NA	NA	1	0	LA	LA_HUMAN Lupus La protein OS=Homo sapiens OX=9606 GN=SSB PE=1 SV=2
P05455_ph366	0.146442	1.14	-0.52994	-0.774972	NA	1	0	LA	LA_HUMAN Lupus La protein OS=Homo sapiens OX=9606 GN=SSB PE=1 SV=2
P05783_ph15	0.673025	NA	NA	5.09081	NA	1	0	K1C18	K1C18_HUMAN Keratin, type I cytoskeletal 18 OS=Homo sapiens OX=9606 GN=KRT18 PE=1 SV=2
P05783_ph242	NA	NA	2.28375	NA	NA	1	0	K1C18	K1C18_HUMAN Keratin, type I cytoskeletal 18 OS=Homo sapiens OX=9606 GN=KRT18 PE=1 SV=2
P05783_ph319	NA	NA	2.77593	NA	NA	1	0	K1C18	K1C18_HUMAN Keratin, type I cytoskeletal 18 OS=Homo sapiens OX=9606 GN=KRT18 PE=1 SV=2
P05783_ph52_ph53	NA	NA	1.12496	NA	NA	1	0	K1C18	K1C18_HUMAN Keratin, type I cytoskeletal 18 OS=Homo sapiens OX=9606 GN=KRT18 PE=1 SV=2
P05783_ph53	0.708416	NA	1.76934	NA	NA	1	0	K1C18	K1C18_HUMAN Keratin, type I cytoskeletal 18 OS=Homo sapiens OX=9606 GN=KRT18 PE=1 SV=2
P05783_ph7	0.705318	NA	1.68007	-0.177636	-0.0102043	1	0	K1C18	K1C18_HUMAN Keratin, type I cytoskeletal 18 OS=Homo sapiens OX=9606 GN=KRT18 PE=1 SV=2
P05783_ph86	NA	NA	2.13743	NA	NA	1	0	K1C18	K1C18_HUMAN Keratin, type I cytoskeletal 18 OS=Homo sapiens OX=9606 GN=KRT18 PE=1 SV=2
P05783_ph93	NA	NA	1.0065	0.81295	NA	1	0	K1C18	K1C18_HUMAN Keratin, type I cytoskeletal 18 OS=Homo sapiens OX=9606 GN=KRT18 PE=1 SV=2
P05787_ph21	2.3017	NA	NA	NA	NA	1	0	K2C8	K2C8_HUMAN Keratin, type II cytoskeletal 8 OS=Homo sapiens OX=9606 GN=KRT8 PE=1 SV=7
P05787_ph415	1.51831	NA	NA	NA	NA	1	0	K2C8	K2C8_HUMAN Keratin, type II cytoskeletal 8 OS=Homo sapiens OX=9606 GN=KRT8 PE=1 SV=7
P05787_ph417	1.40714	NA	NA	NA	NA	1	0	K2C8	K2C8_HUMAN Keratin, type II cytoskeletal 8 OS=Homo sapiens OX=9606 GN=KRT8 PE=1 SV=7
P05787_ph424	1.04944	NA	NA	NA	NA	1	0	K2C8	K2C8_HUMAN Keratin, type II cytoskeletal 8 OS=Homo sapiens OX=9606 GN=KRT8 PE=1 SV=7
P05787_ph425	1.52501	NA	NA	NA	NA	1	0	K2C8	K2C8_HUMAN Keratin, type II cytoskeletal 8 OS=Homo sapiens OX=9606 GN=KRT8 PE=1 SV=7
P05787_ph427	1.38478	NA	NA	0.954773	NA	1	0	K2C8	K2C8_HUMAN Keratin, type II cytoskeletal 8 OS=Homo sapiens OX=9606 GN=KRT8 PE=1 SV=7
P05787_ph431	1.52501	NA	NA	0.721404	NA	1	0	K2C8	K2C8_HUMAN Keratin, type II cytoskeletal 8 OS=Homo sapiens OX=9606 GN=KRT8 PE=1 SV=7
P05787_ph436	1.41927	NA	NA	NA	NA	1	0	K2C8	K2C8_HUMAN Keratin, type II cytoskeletal 8 OS=Homo sapiens OX=9606 GN=KRT8 PE=1 SV=7
P05787_ph438	1.66629	NA	NA	NA	NA	1	0	K2C8	K2C8_HUMAN Keratin, type II cytoskeletal 8 OS=Homo sapiens OX=9606 GN=KRT8 PE=1 SV=7
P05787_ph478	1.35464	NA	NA	0.0244455	NA	1	0	K2C8	K2C8_HUMAN Keratin, type II cytoskeletal 8 OS=Homo sapiens OX=9606 GN=KRT8 PE=1 SV=7
P06241_ph421	NA	NA	NA	6.03482	NA	1	0	FYN	FYN_HUMAN Tyrosine-protein kinase Fyn OS=Homo sapiens OX=9606 GN=FYN PE=1 SV=3
P06400_ph838	NA	NA	NA	6.05013	NA	1	0	RB	RB_HUMAN Retinoblastoma-associated protein OS=Homo sapiens OX=9606 GN=RB1 PE=1 SV=2
P06454_ph10	2.88684	NA	NA	NA	NA	1	0	PTMA	PTMA_HUMAN Prothymosin alpha OS=Homo sapiens OX=9606 GN=PTMA PE=1 SV=2
P06730_ph24	NA	NA	0.420775	4.24758	NA	1	0	IF4E	IF4E_HUMAN Eukaryotic translation initiation factor 4E OS=Homo sapiens OX=9606 GN=EIF4E PE=1 SV=2
P06733_ph407	NA	NA	NA	1.74579	NA	1	0	ENOA	ENOA_HUMAN Alpha-enolase OS=Homo sapiens OX=9606 GN=ENO1 PE=1 SV=2
P06737_ph15	NA	2.59	NA	NA	NA	1	0	PYGL	PYGL_HUMAN Glycogen phosphorylase, liver form OS=Homo sapiens OX=9606 GN=PYGL PE=1 SV=4
P06748_ph125	0.467426	2.72	-0.233652	0.168702	NA	1	0	NPM	NPM_HUMAN Nucleophosmin OS=Homo sapiens OX=9606 GN=NPM1 PE=1 SV=2
P06748_ph227	NA	NA	2.64949	-0.0881551	NA	1	0	NPM	NPM_HUMAN Nucleophosmin OS=Homo sapiens OX=9606 GN=NPM1 PE=1 SV=2
P06748_ph260	-0.656574	1.76	NA	NA	NA	1	0	NPM	NPM_HUMAN Nucleophosmin OS=Homo sapiens OX=9606 GN=NPM1 PE=1 SV=2
P06748_ph67	0.317866	2.37	NA	0.204635	NA	1	0	NPM	NPM_HUMAN Nucleophosmin OS=Homo sapiens OX=9606 GN=NPM1 PE=1 SV=2
P06899_ph7	NA	1.55	NA	NA	NA	1	0	H2B1J	H2B1J_HUMAN Histone H2B type 1-J OS=Homo sapiens OX=9606 GN=HIST1H2BJ PE=1 SV=3
P07148_ph11	NA	NA	1.51747	NA	NA	1	0	FABPL	FABPL_HUMAN Fatty acid-binding protein, liver OS=Homo sapiens OX=9606 GN=FABP1 PE=1 SV=1
P07305_ph22	NA	NA	1.96612	NA	NA	1	0	H10	H10_HUMAN Histone H1.0 OS=Homo sapiens OX=9606 GN=H1F0 PE=1 SV=3
P07305_ph49	NA	NA	3.61786	NA	NA	1	0	H10	H10_HUMAN Histone H1.0 OS=Homo sapiens OX=9606 GN=H1F0 PE=1 SV=3
P07305_ph92	NA	NA	2.5426	-0.00820034	NA	1	0	H10	H10_HUMAN Histone H1.0 OS=Homo sapiens OX=9606 GN=H1F0 PE=1 SV=3
P07355_ph12	0.77832	1.55	NA	0.201676	NA	1	0	ANXA2	ANXA2_HUMAN Annexin A2 OS=Homo sapiens OX=9606 GN=ANXA2 PE=1 SV=2
P07355_ph164	1.55417	NA	-0.012198	NA	NA	1	0	ANXA2	ANXA2_HUMAN Annexin A2 OS=Homo sapiens OX=9606 GN=ANXA2 PE=1 SV=2
P07355_ph18	0.214364	NA	NA	6.10231	NA	1	0	ANXA2	ANXA2_HUMAN Annexin A2 OS=Homo sapiens OX=9606 GN=ANXA2 PE=1 SV=2
P07355_ph24	0.978709	1.3	NA	0.10922	NA	1	0	ANXA2	ANXA2_HUMAN Annexin A2 OS=Homo sapiens OX=9606 GN=ANXA2 PE=1 SV=2
P07437_ph172	NA	NA	NA	1.59237	NA	1	0	TBB5	TBB5_HUMAN Tubulin beta chain OS=Homo sapiens OX=9606 GN=TUBB PE=1 SV=2
P07814_ph885	0.682488	NA	-0.0764566	1.22637	NA	1	0	SYEP	SYEP_HUMAN Bifunctional glutamate/proline--tRNA ligase OS=Homo sapiens OX=9606 GN=EPRS PE=1 SV=5
P07910_ph138	NA	NA	NA	8.0307	NA	1	0	HNRPC	HNRPC_HUMAN Heterogeneous nuclear ribonucleoproteins C1/C2 OS=Homo sapiens OX=9606 GN=HNRNPC PE=1 SV=4
P07910_ph162	NA	NA	1.84137	NA	NA	1	0	HNRPC	HNRPC_HUMAN Heterogeneous nuclear ribonucleoproteins C1/C2 OS=Homo sapiens OX=9606 GN=HNRNPC PE=1 SV=4
P07910_ph171	NA	NA	1.55574	NA	NA	1	0	HNRPC	HNRPC_HUMAN Heterogeneous nuclear ribonucleoproteins C1/C2 OS=Homo sapiens OX=9606 GN=HNRNPC PE=1 SV=4
P07947_ph427	1.14899	NA	NA	NA	NA	1	0	YES	YES_HUMAN Tyrosine-protein kinase Yes OS=Homo sapiens OX=9606 GN=YES1 PE=1 SV=3
P08183_ph683	NA	1.24	NA	NA	NA	1	0	MDR1	MDR1_HUMAN ATP-dependent translocase ABCB1 OS=Homo sapiens OX=9606 GN=ABCB1 PE=1 SV=3
P08183_ph684	NA	1.82	NA	NA	NA	1	0	MDR1	MDR1_HUMAN ATP-dependent translocase ABCB1 OS=Homo sapiens OX=9606 GN=ABCB1 PE=1 SV=3
P08238_ph255	-0.210109	1.94	-0.474138	-0.798057	NA	1	0	HS90B	HS90B_HUMAN Heat shock protein HSP 90-beta OS=Homo sapiens OX=9606 GN=HSP90AB1 PE=1 SV=4
P08240_ph297_ph298	NA	NA	1.48509	NA	NA	1	0	SRPRA	SRPRA_HUMAN Signal recognition particle receptor subunit alpha OS=Homo sapiens OX=9606 GN=SRPRA PE=1 SV=2
P08263_ph202	NA	NA	2.11346	NA	NA	1	0	GSTA1	GSTA1_HUMAN Glutathione S-transferase A1 OS=Homo sapiens OX=9606 GN=GSTA1 PE=1 SV=3
P08559_ph295	0.271408	NA	NA	6.10398	NA	1	0	ODPA	ODPA_HUMAN Pyruvate dehydrogenase E1 component subunit alpha, somatic form, mitochondrial OS=Homo sapiens OX=9606 GN=PDHA1 PE=1 SV=3
P08621_ph410	NA	NA	NA	1.56152	NA	1	0	RU17	RU17_HUMAN U1 small nuclear ribonucleoprotein 70 kDa OS=Homo sapiens OX=9606 GN=SNRNP70 PE=1 SV=2
P08651_ph273	-0.0927787	NA	NA	1.67051	NA	1	0	NFIC	NFIC_HUMAN Nuclear factor 1 C-type OS=Homo sapiens OX=9606 GN=NFIC PE=1 SV=2
P08651_ph343	-0.399509	NA	NA	9.17014	NA	1	0	NFIC	NFIC_HUMAN Nuclear factor 1 C-type OS=Homo sapiens OX=9606 GN=NFIC PE=1 SV=2
P08651_ph476	NA	NA	NA	4.51724	NA	1	0	NFIC	NFIC_HUMAN Nuclear factor 1 C-type OS=Homo sapiens OX=9606 GN=NFIC PE=1 SV=2
P08670_ph420	0.74386	NA	NA	1.80577	NA	1	0	VIME	VIME_HUMAN Vimentin OS=Homo sapiens OX=9606 GN=VIM PE=1 SV=4
P08670_ph61	0.186802	NA	NA	1.74656	NA	1	0	VIME	VIME_HUMAN Vimentin OS=Homo sapiens OX=9606 GN=VIM PE=1 SV=4
P08670_ph72	1.31009	NA	NA	0.843987	NA	1	0	VIME	VIME_HUMAN Vimentin OS=Homo sapiens OX=9606 GN=VIM PE=1 SV=4
P08708_ph113	NA	1.67	-0.324235	0.0322864	NA	1	0	RS17	RS17_HUMAN 40S ribosomal protein S17 OS=Homo sapiens OX=9606 GN=RPS17 PE=1 SV=2
P08727_ph395	NA	NA	1.01874	NA	NA	1	0	K1C19	K1C19_HUMAN Keratin, type I cytoskeletal 19 OS=Homo sapiens OX=9606 GN=KRT19 PE=1 SV=4
P08727_ph49	NA	NA	1.60753	NA	NA	1	0	K1C19	K1C19_HUMAN Keratin, type I cytoskeletal 19 OS=Homo sapiens OX=9606 GN=KRT19 PE=1 SV=4
P09012_ph115	NA	NA	2.61849	NA	NA	1	0	SNRPA	SNRPA_HUMAN U1 small nuclear ribonucleoprotein A OS=Homo sapiens OX=9606 GN=SNRPA PE=1 SV=3
P09132_ph135	NA	NA	1.54841	NA	NA	1	0	SRP19	SRP19_HUMAN Signal recognition particle 19 kDa protein OS=Homo sapiens OX=9606 GN=SRP19 PE=1 SV=3
P09211_ph47	NA	NA	1.346	NA	NA	1	0	GSTP1	GSTP1_HUMAN Glutathione S-transferase P OS=Homo sapiens OX=9606 GN=GSTP1 PE=1 SV=2
P09327_ph219	NA	NA	1.67522	-0.415991	NA	1	0	VILI	VILI_HUMAN Villin-1 OS=Homo sapiens OX=9606 GN=VIL1 PE=1 SV=4
P09327_ph356	NA	NA	1.53338	NA	NA	1	0	VILI	VILI_HUMAN Villin-1 OS=Homo sapiens OX=9606 GN=VIL1 PE=1 SV=4
P09327_ph747	NA	NA	1.57741	NA	NA	1	0	VILI	VILI_HUMAN Villin-1 OS=Homo sapiens OX=9606 GN=VIL1 PE=1 SV=4
P09429_ph35	NA	NA	1.07197	NA	NA	1	0	HMGB1	HMGB1_HUMAN High mobility group protein B1 OS=Homo sapiens OX=9606 GN=HMGB1 PE=1 SV=3
P09651_ph6	0.272412	1.34	0.0425943	0.248999	0.403283	1	0	ROA1	ROA1_HUMAN Heterogeneous nuclear ribonucleoprotein A1 OS=Homo sapiens OX=9606 GN=HNRNPA1 PE=1 SV=5
P09651_ph95	NA	NA	2.8144	0.455249	NA	1	0	ROA1	ROA1_HUMAN Heterogeneous nuclear ribonucleoprotein A1 OS=Homo sapiens OX=9606 GN=HNRNPA1 PE=1 SV=5
P09874_ph95	NA	NA	NA	2.25281	NA	1	0	PARP1	PARP1_HUMAN Poly [ADP-ribose] polymerase 1 OS=Homo sapiens OX=9606 GN=PARP1 PE=1 SV=4
P0C1Z6_ph180	0.12966	1.07	-0.237857	-0.33438	NA	1	0	TFPT	TFPT_HUMAN TCF3 fusion partner OS=Homo sapiens OX=9606 GN=TFPT PE=1 SV=1
P0C671_ph521	NA	NA	1.7653	NA	NA	1	0	BNIP5	BNIP5_HUMAN Protein BNIP5 OS=Homo sapiens OX=9606 GN=BNIP5 PE=1 SV=1
P0C671_ph562	NA	NA	1.42322	NA	NA	1	0	BNIP5	BNIP5_HUMAN Protein BNIP5 OS=Homo sapiens OX=9606 GN=BNIP5 PE=1 SV=1
P0C7T5_ph449	NA	NA	NA	5.53878	NA	1	0	ATX1L	ATX1L_HUMAN Ataxin-1-like OS=Homo sapiens OX=9606 GN=ATXN1L PE=1 SV=1
P0DMV9_ph418	NA	NA	1.36854	NA	NA	1	0	HS71B	HS71B_HUMAN Heat shock 70 kDa protein 1B OS=Homo sapiens OX=9606 GN=HSPA1B PE=1 SV=1
P0DP25_ph82	NA	NA	1.86033	NA	NA	1	0	CALM3	CALM3_HUMAN Calmodulin-3 OS=Homo sapiens OX=9606 GN=CALM3 PE=1 SV=1
P0DTC2_ph791	NA	NA	NA	6.06401	NA	1	0	NA	NA
P0DTC5_ph172	NA	NA	1.48358	NA	NA	1	0	NA	NA
P0DTC5_ph177	NA	NA	3.18207	NA	NA	1	0	NA	NA
P0DTC5_ph2	NA	NA	NA	NA	1.10132	1	0	NA	NA
P0DTC5_ph212	NA	NA	NA	1.36797	NA	1	0	NA	NA
P0DTC5_ph213	NA	NA	0.564754	11.902	NA	1	0	NA	NA
P0DTC5_ph214	NA	NA	NA	6.47965	NA	1	0	NA	NA
P0DTC5_ph3	NA	NA	NA	NA	1.10132	1	0	NA	NA
P0DTC6_ph50	NA	NA	1.11614	NA	NA	1	0	NA	NA
P0DTC9_ph12	NA	NA	NA	NA	6.18805	1	0	NA	NA
P0DTC9_ph16	NA	NA	NA	NA	1.53194	1	0	NA	NA
P0DTC9_ph166	NA	NA	NA	6.50368	NA	1	0	NA	NA
P0DTC9_ph17	NA	NA	NA	NA	1.53194	1	0	NA	NA
P0DTC9_ph176_ph180	NA	NA	3.84329	NA	NA	1	0	NA	NA
P0DTC9_ph176_ph180_ph183_ph184	NA	NA	1.32545	NA	NA	1	0	NA	NA
P0DTC9_ph176_ph183_ph184	NA	NA	2.07049	NA	NA	1	0	NA	NA
P0DTC9_ph183_ph184_ph186_ph188	NA	NA	3.77849	NA	NA	1	0	NA	NA
P0DTC9_ph186_ph187_ph188	NA	NA	1.27602	NA	NA	1	0	NA	NA
P0DTC9_ph198_ph201_ph202_ph205	NA	NA	2.22768	NA	NA	1	0	NA	NA
P0DTC9_ph2	NA	NA	NA	NA	1.05718	1	0	NA	NA
P0DTC9_ph20	NA	NA	NA	NA	4.03794	1	0	NA	NA
P0DTC9_ph201	NA	NA	NA	2.21083	NA	1	0	NA	NA
P0DTC9_ph202	NA	NA	NA	5.55549	NA	1	0	NA	NA
P0DTC9_ph24	NA	NA	NA	9.48964	NA	1	0	NA	NA
P0DTC9_ph25	NA	NA	NA	NA	3.47785	1	0	NA	NA
P0DTC9_ph31	NA	NA	NA	NA	1.46118	1	0	NA	NA
P0DTC9_ph310	NA	NA	NA	4.95797	NA	1	0	NA	NA
P0DTC9_ph32	NA	NA	NA	NA	2.5307	1	0	NA	NA
P0DTC9_ph33	NA	NA	0.327649	NA	3.60072	1	0	NA	NA
P0DTC9_ph37	NA	NA	NA	NA	2.42195	1	0	NA	NA
P0DTC9_ph38	NA	NA	NA	NA	1.46118	1	0	NA	NA
P0DTC9_ph412	NA	NA	NA	1.46829	NA	1	0	NA	NA
P0DTC9_ph6	NA	NA	NA	NA	2.26741	1	0	NA	NA
P0DTC9_ph78	NA	NA	2.11399	NA	NA	1	0	NA	NA
P0DTC9_ph79	NA	NA	1.96525	NA	NA	1	0	NA	NA
P0DTC9_ph9	NA	NA	NA	NA	1.56313	1	0	NA	NA
P0DTD1_ph2644	NA	NA	3.84866	NA	NA	1	0	NA	NA
P0DTD1_ph5981	NA	NA	1.56714	NA	NA	1	0	NA	NA
P0DTD1#PRO_0000449621_ph1826	NA	NA	NA	7.31552	NA	1	0	NA	NA
P0DTD2_ph53	NA	NA	NA	8.81683	NA	1	0	NA	NA
P10070_ph941	NA	NA	NA	6.89789	NA	1	0	GLI2	GLI2_HUMAN Zinc finger protein GLI2 OS=Homo sapiens OX=9606 GN=GLI2 PE=1 SV=4
P10109_ph177	NA	NA	2.76886	NA	NA	1	0	ADX	ADX_HUMAN Adrenodoxin, mitochondrial OS=Homo sapiens OX=9606 GN=FDX1 PE=1 SV=1
P10398_ph181_ph186	-0.911436	NA	1.06446	NA	NA	1	0	ARAF	ARAF_HUMAN Serine/threonine-protein kinase A-Raf OS=Homo sapiens OX=9606 GN=ARAF PE=1 SV=2
P11166_ph234	NA	NA	1.07769	0.55265	NA	1	0	GTR1	GTR1_HUMAN Solute carrier family 2, facilitated glucose transporter member 1 OS=Homo sapiens OX=9606 GN=SLC2A1 PE=1 SV=2
P11166_ph478_ph490	NA	NA	1.17377	NA	NA	1	0	GTR1	GTR1_HUMAN Solute carrier family 2, facilitated glucose transporter member 1 OS=Homo sapiens OX=9606 GN=SLC2A1 PE=1 SV=2
P11169_ph485	0.227968	NA	1.01354	NA	NA	1	0	GTR3	GTR3_HUMAN Solute carrier family 2, facilitated glucose transporter member 3 OS=Homo sapiens OX=9606 GN=SLC2A3 PE=1 SV=1
P11171_ph505	NA	NA	NA	2.33473	NA	1	0	41	41_HUMAN Protein 4.1 OS=Homo sapiens OX=9606 GN=EPB41 PE=1 SV=4
P11182_ph220	NA	NA	1.29558	NA	NA	1	0	ODB2	ODB2_HUMAN Lipoamide acyltransferase component of branched-chain alpha-keto acid dehydrogenase complex, mitochondrial OS=Homo sapiens OX=9606 GN=DBT PE=1 SV=3
P11388_ph1247	0.307587	1.37	-0.221019	0.0337997	NA	1	0	TOP2A	TOP2A_HUMAN DNA topoisomerase 2-alpha OS=Homo sapiens OX=9606 GN=TOP2A PE=1 SV=3
P11388_ph1525	NA	1.43	-0.0680085	NA	NA	1	0	TOP2A	TOP2A_HUMAN DNA topoisomerase 2-alpha OS=Homo sapiens OX=9606 GN=TOP2A PE=1 SV=3
P11717_ph2484	1.29949	0.69	-0.033712	-0.742711	NA	1	0	MPRI	MPRI_HUMAN Cation-independent mannose-6-phosphate receptor OS=Homo sapiens OX=9606 GN=IGF2R PE=1 SV=3
P11831_ph224	-0.0114691	1.31	-0.0766984	-0.0783846	NA	1	0	SRF	SRF_HUMAN Serum response factor OS=Homo sapiens OX=9606 GN=SRF PE=1 SV=1
P11940_ph262	NA	NA	1.26664	NA	NA	1	0	PABP1	PABP1_HUMAN Polyadenylate-binding protein 1 OS=Homo sapiens OX=9606 GN=PABPC1 PE=1 SV=2
P12270_ph2034_ph2050	NA	NA	1.01294	NA	NA	1	0	TPR	TPR_HUMAN Nucleoprotein TPR OS=Homo sapiens OX=9606 GN=TPR PE=1 SV=3
P12270_ph2136	NA	NA	NA	1.60334	NA	1	0	TPR	TPR_HUMAN Nucleoprotein TPR OS=Homo sapiens OX=9606 GN=TPR PE=1 SV=3
P12270_ph2137	NA	NA	NA	1.42566	NA	1	0	TPR	TPR_HUMAN Nucleoprotein TPR OS=Homo sapiens OX=9606 GN=TPR PE=1 SV=3
P12270_ph646	NA	NA	1.62822	NA	NA	1	0	TPR	TPR_HUMAN Nucleoprotein TPR OS=Homo sapiens OX=9606 GN=TPR PE=1 SV=3
P12270_ph648	NA	NA	NA	4.33253	NA	1	0	TPR	TPR_HUMAN Nucleoprotein TPR OS=Homo sapiens OX=9606 GN=TPR PE=1 SV=3
P12277_ph35	NA	NA	1.11071	NA	NA	1	0	KCRB	KCRB_HUMAN Creatine kinase B-type OS=Homo sapiens OX=9606 GN=CKB PE=1 SV=1
P12955_ph487	NA	0.15	1.34863	NA	NA	1	0	PEPD	PEPD_HUMAN Xaa-Pro dipeptidase OS=Homo sapiens OX=9606 GN=PEPD PE=1 SV=3
P12956_ph455	-0.0502029	1.3	-0.142697	-0.461647	NA	1	0	XRCC6	XRCC6_HUMAN X-ray repair cross-complementing protein 6 OS=Homo sapiens OX=9606 GN=XRCC6 PE=1 SV=2
P12956_ph520	NA	NA	1.80199	0.807789	NA	1	0	XRCC6	XRCC6_HUMAN X-ray repair cross-complementing protein 6 OS=Homo sapiens OX=9606 GN=XRCC6 PE=1 SV=2
P13073_ph26	NA	NA	3.19943	NA	NA	1	0	COX41	COX41_HUMAN Cytochrome c oxidase subunit 4 isoform 1, mitochondrial OS=Homo sapiens OX=9606 GN=COX4I1 PE=1 SV=1
P13639_ph23	NA	NA	NA	2.46249	NA	1	0	EF2	EF2_HUMAN Elongation factor 2 OS=Homo sapiens OX=9606 GN=EEF2 PE=1 SV=4
P13639_ph502	NA	NA	1.27902	0.830278	NA	1	0	EF2	EF2_HUMAN Elongation factor 2 OS=Homo sapiens OX=9606 GN=EEF2 PE=1 SV=4
P13639_ph57	0.245708	1.91	-0.92565	NA	NA	1	0	EF2	EF2_HUMAN Elongation factor 2 OS=Homo sapiens OX=9606 GN=EEF2 PE=1 SV=4
P13796_ph5	NA	NA	1.42179	NA	NA	1	0	PLSL	PLSL_HUMAN Plastin-2 OS=Homo sapiens OX=9606 GN=LCP1 PE=1 SV=6
P13861_ph78	-0.0101962	NA	1.79574	NA	NA	1	0	KAP2	KAP2_HUMAN cAMP-dependent protein kinase type II-alpha regulatory subunit OS=Homo sapiens OX=9606 GN=PRKAR2A PE=1 SV=2
P14618_ph37	0.920576	1.78	0.525145	NA	NA	1	0	KPYM	KPYM_HUMAN Pyruvate kinase PKM OS=Homo sapiens OX=9606 GN=PKM PE=1 SV=4
P14866_ph29	NA	NA	2.88068	NA	NA	1	0	HNRPL	HNRPL_HUMAN Heterogeneous nuclear ribonucleoprotein L OS=Homo sapiens OX=9606 GN=HNRNPL PE=1 SV=2
P15056_ph151	0.28533	2.48	0.557243	0.509975	NA	1	0	BRAF	BRAF_HUMAN Serine/threonine-protein kinase B-raf OS=Homo sapiens OX=9606 GN=BRAF PE=1 SV=4
P15056_ph399	NA	NA	0.792954	5.15036	NA	1	0	BRAF	BRAF_HUMAN Serine/threonine-protein kinase B-raf OS=Homo sapiens OX=9606 GN=BRAF PE=1 SV=4
P15056_ph446	-0.140897	1.24	NA	NA	NA	1	0	BRAF	BRAF_HUMAN Serine/threonine-protein kinase B-raf OS=Homo sapiens OX=9606 GN=BRAF PE=1 SV=4
P15121_ph23	NA	1.18	NA	0.42196	NA	1	0	ALDR	ALDR_HUMAN Aldo-keto reductase family 1 member B1 OS=Homo sapiens OX=9606 GN=AKR1B1 PE=1 SV=3
P15151_ph406	NA	NA	NA	5.0254	NA	1	0	PVR	PVR_HUMAN Poliovirus receptor OS=Homo sapiens OX=9606 GN=PVR PE=1 SV=2
P15260_ph327	NA	NA	1.15021	NA	NA	1	0	INGR1	INGR1_HUMAN Interferon gamma receptor 1 OS=Homo sapiens OX=9606 GN=IFNGR1 PE=1 SV=1
P15311_ph413	NA	NA	1.52661	NA	NA	1	0	EZRI	EZRI_HUMAN Ezrin OS=Homo sapiens OX=9606 GN=EZR PE=1 SV=4
P15336_ph307_ph328	NA	NA	1.25347	NA	NA	1	0	ATF2	ATF2_HUMAN Cyclic AMP-dependent transcription factor ATF-2 OS=Homo sapiens OX=9606 GN=ATF2 PE=1 SV=4
P15336_ph90	NA	NA	1.3898	NA	NA	1	0	ATF2	ATF2_HUMAN Cyclic AMP-dependent transcription factor ATF-2 OS=Homo sapiens OX=9606 GN=ATF2 PE=1 SV=4
P15408_ph120	NA	NA	1.31827	-0.192654	NA	1	0	FOSL2	FOSL2_HUMAN Fos-related antigen 2 OS=Homo sapiens OX=9606 GN=FOSL2 PE=1 SV=1
P15408_ph194_ph200	NA	NA	1.10195	NA	NA	1	0	FOSL2	FOSL2_HUMAN Fos-related antigen 2 OS=Homo sapiens OX=9606 GN=FOSL2 PE=1 SV=1
P15408_ph82	0.0182166	NA	NA	4.76921	NA	1	0	FOSL2	FOSL2_HUMAN Fos-related antigen 2 OS=Homo sapiens OX=9606 GN=FOSL2 PE=1 SV=1
P15531_ph94	NA	1.32	NA	0.241644	NA	1	0	NDKA	NDKA_HUMAN Nucleoside diphosphate kinase A OS=Homo sapiens OX=9606 GN=NME1 PE=1 SV=1
P15880_ph281	NA	NA	2.24577	-0.362155	NA	1	0	RS2	RS2_HUMAN 40S ribosomal protein S2 OS=Homo sapiens OX=9606 GN=RPS2 PE=1 SV=2
P15924_ph1127	NA	NA	1.03802	NA	NA	1	0	DESP	DESP_HUMAN Desmoplakin OS=Homo sapiens OX=9606 GN=DSP PE=1 SV=3
P15924_ph1708	NA	NA	1.68262	NA	NA	1	0	DESP	DESP_HUMAN Desmoplakin OS=Homo sapiens OX=9606 GN=DSP PE=1 SV=3
P15924_ph2551	NA	NA	1.9972	NA	NA	1	0	DESP	DESP_HUMAN Desmoplakin OS=Homo sapiens OX=9606 GN=DSP PE=1 SV=3
P15924_ph2589	NA	NA	1.88519	NA	NA	1	0	DESP	DESP_HUMAN Desmoplakin OS=Homo sapiens OX=9606 GN=DSP PE=1 SV=3
P15924_ph2598	NA	NA	1.48918	NA	NA	1	0	DESP	DESP_HUMAN Desmoplakin OS=Homo sapiens OX=9606 GN=DSP PE=1 SV=3
P15927_ph238	NA	NA	1.90322	NA	NA	1	0	RFA2	RFA2_HUMAN Replication protein A 32 kDa subunit OS=Homo sapiens OX=9606 GN=RPA2 PE=1 SV=1
P16104_ph140	NA	-0.46	2.29715	NA	NA	1	0	H2AX	H2AX_HUMAN Histone H2AX OS=Homo sapiens OX=9606 GN=H2AFX PE=1 SV=2
P16144_ph1356	NA	NA	NA	1.17567	NA	1	0	ITB4	ITB4_HUMAN Integrin beta-4 OS=Homo sapiens OX=9606 GN=ITGB4 PE=1 SV=5
P16144_ph1496	NA	NA	NA	1.29375	NA	1	0	ITB4	ITB4_HUMAN Integrin beta-4 OS=Homo sapiens OX=9606 GN=ITGB4 PE=1 SV=5
P16144_ph1547	NA	NA	NA	4.49598	NA	1	0	ITB4	ITB4_HUMAN Integrin beta-4 OS=Homo sapiens OX=9606 GN=ITGB4 PE=1 SV=5
P16220_ph143	NA	NA	NA	2.01022	NA	1	0	CREB1	CREB1_HUMAN Cyclic AMP-responsive element-binding protein 1 OS=Homo sapiens OX=9606 GN=CREB1 PE=1 SV=2
P16333_ph105	NA	NA	NA	2.67875	NA	1	0	NCK1	NCK1_HUMAN Cytoplasmic protein NCK1 OS=Homo sapiens OX=9606 GN=NCK1 PE=1 SV=1
P16333_ph85_ph89	NA	NA	1.28437	NA	NA	1	0	NCK1	NCK1_HUMAN Cytoplasmic protein NCK1 OS=Homo sapiens OX=9606 GN=NCK1 PE=1 SV=1
P16455_ph14	NA	NA	1.22313	NA	NA	1	0	MGMT	MGMT_HUMAN Methylated-DNA--protein-cysteine methyltransferase OS=Homo sapiens OX=9606 GN=MGMT PE=1 SV=1
P16989_ph192	-0.310902	NA	NA	1.03782	NA	1	0	YBOX3	YBOX3_HUMAN Y-box-binding protein 3 OS=Homo sapiens OX=9606 GN=YBX3 PE=1 SV=4
P17026_ph49	NA	2.42	NA	NA	NA	1	0	ZNF22	ZNF22_HUMAN Zinc finger protein 22 OS=Homo sapiens OX=9606 GN=ZNF22 PE=1 SV=3
P17029_ph330	NA	NA	2.02786	NA	NA	1	0	ZKSC1	ZKSC1_HUMAN Zinc finger protein with KRAB and SCAN domains 1 OS=Homo sapiens OX=9606 GN=ZKSCAN1 PE=1 SV=3
P17096_ph102	-0.226631	2.05	NA	NA	NA	1	0	HMGA1	HMGA1_HUMAN High mobility group protein HMG-I/HMG-Y OS=Homo sapiens OX=9606 GN=HMGA1 PE=1 SV=3
P17096_ph103	NA	3.19	NA	NA	NA	1	0	HMGA1	HMGA1_HUMAN High mobility group protein HMG-I/HMG-Y OS=Homo sapiens OX=9606 GN=HMGA1 PE=1 SV=3
P17096_ph36	0.516199	NA	2.02738	-0.461857	NA	1	0	HMGA1	HMGA1_HUMAN High mobility group protein HMG-I/HMG-Y OS=Homo sapiens OX=9606 GN=HMGA1 PE=1 SV=3
P17096_ph36_ph44	NA	NA	2.02615	NA	NA	1	0	HMGA1	HMGA1_HUMAN High mobility group protein HMG-I/HMG-Y OS=Homo sapiens OX=9606 GN=HMGA1 PE=1 SV=3
P17252_ph319	-0.110939	NA	1.45274	0.524337	NA	1	0	KPCA	KPCA_HUMAN Protein kinase C alpha type OS=Homo sapiens OX=9606 GN=PRKCA PE=1 SV=4
P17252_ph497	NA	NA	1.03393	-0.289793	NA	1	0	KPCA	KPCA_HUMAN Protein kinase C alpha type OS=Homo sapiens OX=9606 GN=PRKCA PE=1 SV=4
P17480_ph412	NA	NA	1.94949	NA	NA	1	0	UBF1	UBF1_HUMAN Nucleolar transcription factor 1 OS=Homo sapiens OX=9606 GN=UBTF PE=1 SV=1
P17535_ph90	NA	NA	1.30482	0.574976	NA	1	0	JUND	JUND_HUMAN Transcription factor jun-D OS=Homo sapiens OX=9606 GN=JUND PE=1 SV=3
P17612_ph198	NA	2.1	NA	-0.296356	NA	1	0	KAPCA	KAPCA_HUMAN cAMP-dependent protein kinase catalytic subunit alpha OS=Homo sapiens OX=9606 GN=PRKACA PE=1 SV=2
P17612_ph49	NA	NA	NA	1.224	NA	1	0	KAPCA	KAPCA_HUMAN cAMP-dependent protein kinase catalytic subunit alpha OS=Homo sapiens OX=9606 GN=PRKACA PE=1 SV=2
P17812_ph587	NA	NA	NA	1.19102	NA	1	0	PYRG1	PYRG1_HUMAN CTP synthase 1 OS=Homo sapiens OX=9606 GN=CTPS1 PE=1 SV=2
P17844_ph520	NA	NA	2.55613	NA	NA	1	0	DDX5	DDX5_HUMAN Probable ATP-dependent RNA helicase DDX5 OS=Homo sapiens OX=9606 GN=DDX5 PE=1 SV=1
P18031_ph352	NA	NA	1.24745	-0.0785884	NA	1	0	PTN1	PTN1_HUMAN Tyrosine-protein phosphatase non-receptor type 1 OS=Homo sapiens OX=9606 GN=PTPN1 PE=1 SV=1
P18031_ph386	NA	NA	1.39397	NA	NA	1	0	PTN1	PTN1_HUMAN Tyrosine-protein phosphatase non-receptor type 1 OS=Homo sapiens OX=9606 GN=PTPN1 PE=1 SV=1
P18206_ph97	-0.144787	3.19	NA	NA	NA	1	0	VINC	VINC_HUMAN Vinculin OS=Homo sapiens OX=9606 GN=VCL PE=1 SV=4
P18583_ph1556	0.566183	1.62	NA	0.140511	NA	1	0	SON	SON_HUMAN Protein SON OS=Homo sapiens OX=9606 GN=SON PE=1 SV=4
P18583_ph2013	NA	-0.71	1.23287	0.708802	NA	1	0	SON	SON_HUMAN Protein SON OS=Homo sapiens OX=9606 GN=SON PE=1 SV=4
P18583_ph55	NA	NA	1.1557	NA	NA	1	0	SON	SON_HUMAN Protein SON OS=Homo sapiens OX=9606 GN=SON PE=1 SV=4
P18615_ph251	NA	NA	0.702424	1.62502	NA	1	0	NELFE	NELFE_HUMAN Negative elongation factor E OS=Homo sapiens OX=9606 GN=NELFE PE=1 SV=3
P18615_ph49	NA	NA	NA	8.92017	NA	1	0	NELFE	NELFE_HUMAN Negative elongation factor E OS=Homo sapiens OX=9606 GN=NELFE PE=1 SV=3
P18754_ph11	0.17201	1.31	-0.0513497	0.282054	NA	1	0	RCC1	RCC1_HUMAN Regulator of chromosome condensation OS=Homo sapiens OX=9606 GN=RCC1 PE=1 SV=1
P18858_ph141	0.451093	NA	-0.872479	1.06606	NA	1	0	DNLI1	DNLI1_HUMAN DNA ligase 1 OS=Homo sapiens OX=9606 GN=LIG1 PE=1 SV=1
P18858_ph66	0.217455	1.77	NA	NA	NA	1	0	DNLI1	DNLI1_HUMAN DNA ligase 1 OS=Homo sapiens OX=9606 GN=LIG1 PE=1 SV=1
P18858_ph66;P18858_ph76	NA	1.05	NA	NA	NA	1	0	DNLI1	DNLI1_HUMAN DNA ligase 1 OS=Homo sapiens OX=9606 GN=LIG1 PE=1 SV=1
P19338_ph405	NA	NA	4.17763	NA	NA	1	0	NUCL	NUCL_HUMAN Nucleolin OS=Homo sapiens OX=9606 GN=NCL PE=1 SV=3
P19338_ph460	NA	NA	2.09381	NA	NA	1	0	NUCL	NUCL_HUMAN Nucleolin OS=Homo sapiens OX=9606 GN=NCL PE=1 SV=3
P19338_ph494	NA	NA	2.94235	NA	NA	1	0	NUCL	NUCL_HUMAN Nucleolin OS=Homo sapiens OX=9606 GN=NCL PE=1 SV=3
P19338_ph580	NA	NA	2.20933	NA	NA	1	0	NUCL	NUCL_HUMAN Nucleolin OS=Homo sapiens OX=9606 GN=NCL PE=1 SV=3
P19338_ph591	NA	NA	1.93518	NA	NA	1	0	NUCL	NUCL_HUMAN Nucleolin OS=Homo sapiens OX=9606 GN=NCL PE=1 SV=3
P19338_ph608	NA	NA	1.10511	NA	NA	1	0	NUCL	NUCL_HUMAN Nucleolin OS=Homo sapiens OX=9606 GN=NCL PE=1 SV=3
P19338_ph619	NA	NA	1.4549	NA	NA	1	0	NUCL	NUCL_HUMAN Nucleolin OS=Homo sapiens OX=9606 GN=NCL PE=1 SV=3
P19525_ph101	NA	NA	NA	1.19177	NA	1	0	E2AK2	E2AK2_HUMAN Interferon-induced, double-stranded RNA-activated protein kinase OS=Homo sapiens OX=9606 GN=EIF2AK2 PE=1 SV=2
P19525_ph88	NA	NA	NA	8.72386	NA	1	0	E2AK2	E2AK2_HUMAN Interferon-induced, double-stranded RNA-activated protein kinase OS=Homo sapiens OX=9606 GN=EIF2AK2 PE=1 SV=2
P19525_ph92	NA	NA	NA	5.74843	NA	1	0	E2AK2	E2AK2_HUMAN Interferon-induced, double-stranded RNA-activated protein kinase OS=Homo sapiens OX=9606 GN=EIF2AK2 PE=1 SV=2
P19634_ph603	NA	NA	NA	1.88519	NA	1	0	SL9A1	SL9A1_HUMAN Sodium/hydrogen exchanger 1 OS=Homo sapiens OX=9606 GN=SLC9A1 PE=1 SV=2
P19634_ph703	NA	NA	0.877467	1.31539	NA	1	0	SL9A1	SL9A1_HUMAN Sodium/hydrogen exchanger 1 OS=Homo sapiens OX=9606 GN=SLC9A1 PE=1 SV=2
P19634_ph796	1.78843	NA	NA	NA	NA	1	0	SL9A1	SL9A1_HUMAN Sodium/hydrogen exchanger 1 OS=Homo sapiens OX=9606 GN=SLC9A1 PE=1 SV=2
P19784_ph18	NA	NA	1.64853	NA	NA	1	0	CSK22	CSK22_HUMAN Casein kinase II subunit alpha' OS=Homo sapiens OX=9606 GN=CSNK2A2 PE=1 SV=1
P19838_ph893	NA	NA	1.27341	0.0511556	NA	1	0	NFKB1	NFKB1_HUMAN Nuclear factor NF-kappa-B p105 subunit OS=Homo sapiens OX=9606 GN=NFKB1 PE=1 SV=2
P20020_ph1165	1.50843	NA	NA	NA	NA	1	0	AT2B1	AT2B1_HUMAN Plasma membrane calcium-transporting ATPase 1 OS=Homo sapiens OX=9606 GN=ATP2B1 PE=1 SV=4
P20337_ph190	NA	NA	1.24247	NA	NA	1	0	RAB3B	RAB3B_HUMAN Ras-related protein Rab-3B OS=Homo sapiens OX=9606 GN=RAB3B PE=1 SV=2
P20700_ph20	0.681882	1.55	NA	0.945135	NA	1	0	LMNB1	LMNB1_HUMAN Lamin-B1 OS=Homo sapiens OX=9606 GN=LMNB1 PE=1 SV=2
P20700_ph20_ph23	-0.0256238	NA	2.06461	NA	NA	1	0	LMNB1	LMNB1_HUMAN Lamin-B1 OS=Homo sapiens OX=9606 GN=LMNB1 PE=1 SV=2
P20700_ph200	NA	NA	2.25082	NA	NA	1	0	LMNB1	LMNB1_HUMAN Lamin-B1 OS=Homo sapiens OX=9606 GN=LMNB1 PE=1 SV=2
P20700_ph210	NA	NA	1.34199	NA	NA	1	0	LMNB1	LMNB1_HUMAN Lamin-B1 OS=Homo sapiens OX=9606 GN=LMNB1 PE=1 SV=2
P20700_ph278	NA	NA	2.28811	NA	NA	1	0	LMNB1	LMNB1_HUMAN Lamin-B1 OS=Homo sapiens OX=9606 GN=LMNB1 PE=1 SV=2
P20810_ph243	0.70817	NA	1.43759	-0.385142	NA	1	0	ICAL	ICAL_HUMAN Calpastatin OS=Homo sapiens OX=9606 GN=CAST PE=1 SV=4
P20810_ph428	NA	NA	1.36656	NA	NA	1	0	ICAL	ICAL_HUMAN Calpastatin OS=Homo sapiens OX=9606 GN=CAST PE=1 SV=4
P20810_ph577	NA	NA	1.01832	-0.0665277	NA	1	0	ICAL	ICAL_HUMAN Calpastatin OS=Homo sapiens OX=9606 GN=CAST PE=1 SV=4
P21333_ph2128	2.3107	0.03	NA	0.233155	NA	1	0	FLNA	FLNA_HUMAN Filamin-A OS=Homo sapiens OX=9606 GN=FLNA PE=1 SV=4
P21359_ph2514	NA	NA	NA	3.90781	NA	1	0	NF1	NF1_HUMAN Neurofibromin OS=Homo sapiens OX=9606 GN=NF1 PE=1 SV=2
P21359_ph2543	-0.485691	NA	-0.0668487	1.18526	NA	1	0	NF1	NF1_HUMAN Neurofibromin OS=Homo sapiens OX=9606 GN=NF1 PE=1 SV=2
P21399_ph628	NA	NA	1.70674	NA	NA	1	0	ACOC	ACOC_HUMAN Cytoplasmic aconitate hydratase OS=Homo sapiens OX=9606 GN=ACO1 PE=1 SV=3
P22392_ph94	0.30303	1.32	NA	NA	NA	1	0	NDKB	NDKB_HUMAN Nucleoside diphosphate kinase B OS=Homo sapiens OX=9606 GN=NME2 PE=1 SV=1
P22415_ph186	-0.377033	2.19	-0.634746	-0.0813797	NA	1	0	USF1	USF1_HUMAN Upstream stimulatory factor 1 OS=Homo sapiens OX=9606 GN=USF1 PE=1 SV=1
P22612_ph198	NA	2.1	NA	NA	NA	1	0	KAPCG	KAPCG_HUMAN cAMP-dependent protein kinase catalytic subunit gamma OS=Homo sapiens OX=9606 GN=PRKACG PE=1 SV=3
P22626_ph102	NA	NA	1.05293	NA	NA	1	0	ROA2	ROA2_HUMAN Heterogeneous nuclear ribonucleoproteins A2/B1 OS=Homo sapiens OX=9606 GN=HNRNPA2B1 PE=1 SV=2
P22626_ph189	0.0890299	0.09	1.6549	NA	NA	1	0	ROA2	ROA2_HUMAN Heterogeneous nuclear ribonucleoproteins A2/B1 OS=Homo sapiens OX=9606 GN=HNRNPA2B1 PE=1 SV=2
P22626_ph324	NA	NA	2.18176	NA	NA	1	0	ROA2	ROA2_HUMAN Heterogeneous nuclear ribonucleoproteins A2/B1 OS=Homo sapiens OX=9606 GN=HNRNPA2B1 PE=1 SV=2
P22626_ph85	NA	1.25	0.199902	-0.0630678	NA	1	0	ROA2	ROA2_HUMAN Heterogeneous nuclear ribonucleoproteins A2/B1 OS=Homo sapiens OX=9606 GN=HNRNPA2B1 PE=1 SV=2
P22681_ph615	0.390993	NA	NA	1.42338	NA	1	0	CBL	CBL_HUMAN E3 ubiquitin-protein ligase CBL OS=Homo sapiens OX=9606 GN=CBL PE=1 SV=2
P22681_ph833	NA	NA	1.17829	NA	NA	1	0	CBL	CBL_HUMAN E3 ubiquitin-protein ligase CBL OS=Homo sapiens OX=9606 GN=CBL PE=1 SV=2
P22694_ph198	NA	2.1	NA	NA	NA	1	0	KAPCB	KAPCB_HUMAN cAMP-dependent protein kinase catalytic subunit beta OS=Homo sapiens OX=9606 GN=PRKACB PE=1 SV=2
P22736_ph201	NA	NA	NA	6.59635	NA	1	0	NR4A1	NR4A1_HUMAN Nuclear receptor subfamily 4 group A member 1 OS=Homo sapiens OX=9606 GN=NR4A1 PE=1 SV=1
P23193_ph96_ph97	NA	NA	2.95892	NA	NA	1	0	TCEA1	TCEA1_HUMAN Transcription elongation factor A protein 1 OS=Homo sapiens OX=9606 GN=TCEA1 PE=1 SV=2
P23246_ph283	NA	NA	2.43768	-0.228111	NA	1	0	SFPQ	SFPQ_HUMAN Splicing factor, proline- and glutamine-rich OS=Homo sapiens OX=9606 GN=SFPQ PE=1 SV=2
P23497_ph231	NA	NA	1.09209	NA	NA	1	0	SP100	SP100_HUMAN Nuclear autoantigen Sp-100 OS=Homo sapiens OX=9606 GN=SP100 PE=1 SV=3
P23528_ph156	NA	NA	1.10725	0.786587	NA	1	0	COF1	COF1_HUMAN Cofilin-1 OS=Homo sapiens OX=9606 GN=CFL1 PE=1 SV=3
P23528_ph23	-0.138628	NA	NA	6.48088	NA	1	0	COF1	COF1_HUMAN Cofilin-1 OS=Homo sapiens OX=9606 GN=CFL1 PE=1 SV=3
P23588_ph12	NA	NA	NA	NA	2.03731	1	0	IF4B	IF4B_HUMAN Eukaryotic translation initiation factor 4B OS=Homo sapiens OX=9606 GN=EIF4B PE=1 SV=2
P23588_ph219	-0.384917	NA	1.05502	NA	NA	1	0	IF4B	IF4B_HUMAN Eukaryotic translation initiation factor 4B OS=Homo sapiens OX=9606 GN=EIF4B PE=1 SV=2
P23588_ph283	NA	NA	1.39289	0.346454	NA	1	0	IF4B	IF4B_HUMAN Eukaryotic translation initiation factor 4B OS=Homo sapiens OX=9606 GN=EIF4B PE=1 SV=2
P23588_ph420	0.340404	NA	NA	1.46648	NA	1	0	IF4B	IF4B_HUMAN Eukaryotic translation initiation factor 4B OS=Homo sapiens OX=9606 GN=EIF4B PE=1 SV=2
P23588_ph459	NA	NA	1.03835	0.2097	NA	1	0	IF4B	IF4B_HUMAN Eukaryotic translation initiation factor 4B OS=Homo sapiens OX=9606 GN=EIF4B PE=1 SV=2
P23588_ph497_ph498_ph504	NA	NA	2.0147	NA	NA	1	0	IF4B	IF4B_HUMAN Eukaryotic translation initiation factor 4B OS=Homo sapiens OX=9606 GN=EIF4B PE=1 SV=2
P23634_ph328	NA	NA	1.15753	NA	NA	1	0	AT2B4	AT2B4_HUMAN Plasma membrane calcium-transporting ATPase 4 OS=Homo sapiens OX=9606 GN=ATP2B4 PE=1 SV=2
P24534_ph106	1.20516	NA	-0.320745	NA	NA	1	0	EF1B	EF1B_HUMAN Elongation factor 1-beta OS=Homo sapiens OX=9606 GN=EEF1B2 PE=1 SV=3
P24534_ph140	NA	NA	1.11156	NA	NA	1	0	EF1B	EF1B_HUMAN Elongation factor 1-beta OS=Homo sapiens OX=9606 GN=EEF1B2 PE=1 SV=3
P24534_ph174	NA	NA	1.14564	NA	NA	1	0	EF1B	EF1B_HUMAN Elongation factor 1-beta OS=Homo sapiens OX=9606 GN=EEF1B2 PE=1 SV=3
P24752_ph14;P24752_ph16	NA	1.39	NA	NA	NA	1	0	THIL	THIL_HUMAN Acetyl-CoA acetyltransferase, mitochondrial OS=Homo sapiens OX=9606 GN=ACAT1 PE=1 SV=1
P25054_ph1438	0.118415	1.63	NA	0.00853673	NA	1	0	APC	APC_HUMAN Adenomatous polyposis coli protein OS=Homo sapiens OX=9606 GN=APC PE=1 SV=2
P25325-2_ph17	NA	NA	NA	7.67347	NA	1	0	NA	NA
P25440_ph320	NA	NA	2.53016	NA	NA	1	0	BRD2	BRD2_HUMAN Bromodomain-containing protein 2 OS=Homo sapiens OX=9606 GN=BRD2 PE=1 SV=2
P25685_ph151	0.150185	NA	2.93445	NA	NA	1	0	DNJB1	DNJB1_HUMAN DnaJ homolog subfamily B member 1 OS=Homo sapiens OX=9606 GN=DNAJB1 PE=1 SV=4
P25788_ph250	-0.100915	2.52	-0.38648	-0.095604	NA	1	0	PSA3	PSA3_HUMAN Proteasome subunit alpha type-3 OS=Homo sapiens OX=9606 GN=PSMA3 PE=1 SV=2
P26006_ph1042	NA	1.65	NA	NA	NA	1	0	ITA3	ITA3_HUMAN Integrin alpha-3 OS=Homo sapiens OX=9606 GN=ITGA3 PE=1 SV=5
P26006_ph1048	NA	1.02	NA	NA	NA	1	0	ITA3	ITA3_HUMAN Integrin alpha-3 OS=Homo sapiens OX=9606 GN=ITGA3 PE=1 SV=5
P26038_ph576	1.21893	0.68	NA	NA	NA	1	0	MOES	MOES_HUMAN Moesin OS=Homo sapiens OX=9606 GN=MSN PE=1 SV=3
P26368_ph79	1.10378	-0.49	-0.459426	-0.102678	NA	1	0	U2AF2	U2AF2_HUMAN Splicing factor U2AF 65 kDa subunit OS=Homo sapiens OX=9606 GN=U2AF2 PE=1 SV=4
P26599_ph141	0.506331	1.25	NA	-0.0567423	NA	1	0	PTBP1	PTBP1_HUMAN Polypyrimidine tract-binding protein 1 OS=Homo sapiens OX=9606 GN=PTBP1 PE=1 SV=1
P26651_ph113	NA	NA	4.51519	NA	NA	1	0	TTP	TTP_HUMAN mRNA decay activator protein ZFP36 OS=Homo sapiens OX=9606 GN=ZFP36 PE=1 SV=1
P26651_ph60	NA	NA	2.72834	NA	NA	1	0	TTP	TTP_HUMAN mRNA decay activator protein ZFP36 OS=Homo sapiens OX=9606 GN=ZFP36 PE=1 SV=1
P26651_ph88_ph93	NA	NA	1.06234	NA	NA	1	0	TTP	TTP_HUMAN mRNA decay activator protein ZFP36 OS=Homo sapiens OX=9606 GN=ZFP36 PE=1 SV=1
P26651_ph93	NA	NA	2.80162	NA	NA	1	0	TTP	TTP_HUMAN mRNA decay activator protein ZFP36 OS=Homo sapiens OX=9606 GN=ZFP36 PE=1 SV=1
P27105_ph10	NA	NA	1.4061	NA	NA	1	0	STOM	STOM_HUMAN Erythrocyte band 7 integral membrane protein OS=Homo sapiens OX=9606 GN=STOM PE=1 SV=3
P27708_ph1406	NA	NA	1.60136	NA	NA	1	0	PYR1	PYR1_HUMAN CAD protein OS=Homo sapiens OX=9606 GN=CAD PE=1 SV=3
P27816_ph287	1.24387	NA	NA	NA	NA	1	0	MAP4	MAP4_HUMAN Microtubule-associated protein 4 OS=Homo sapiens OX=9606 GN=MAP4 PE=1 SV=3
P27816_ph507	NA	NA	1.05968	0.454861	NA	1	0	MAP4	MAP4_HUMAN Microtubule-associated protein 4 OS=Homo sapiens OX=9606 GN=MAP4 PE=1 SV=3
P27816_ph825	0.656728	NA	3.00878	-0.352655	NA	1	0	MAP4	MAP4_HUMAN Microtubule-associated protein 4 OS=Homo sapiens OX=9606 GN=MAP4 PE=1 SV=3
P27816_ph868	NA	NA	2.15564	NA	NA	1	0	MAP4	MAP4_HUMAN Microtubule-associated protein 4 OS=Homo sapiens OX=9606 GN=MAP4 PE=1 SV=3
P27816_ph917	NA	NA	NA	1.31186	NA	1	0	MAP4	MAP4_HUMAN Microtubule-associated protein 4 OS=Homo sapiens OX=9606 GN=MAP4 PE=1 SV=3
P28066_ph16	NA	NA	1.01405	0.328459	NA	1	0	PSA5	PSA5_HUMAN Proteasome subunit alpha type-5 OS=Homo sapiens OX=9606 GN=PSMA5 PE=1 SV=3
P28066_ph55	NA	NA	1.90855	NA	NA	1	0	PSA5	PSA5_HUMAN Proteasome subunit alpha type-5 OS=Homo sapiens OX=9606 GN=PSMA5 PE=1 SV=3
P28074_ph262	NA	1.11	NA	NA	NA	1	0	PSB5	PSB5_HUMAN Proteasome subunit beta type-5 OS=Homo sapiens OX=9606 GN=PSMB5 PE=1 SV=3
P28290_ph316	NA	NA	1.54197	NA	NA	1	0	ITPI2	ITPI2_HUMAN Protein ITPRID2 OS=Homo sapiens OX=9606 GN=ITPRID2 PE=1 SV=3
P28290_ph316_ph318	NA	NA	3.23648	NA	NA	1	0	ITPI2	ITPI2_HUMAN Protein ITPRID2 OS=Homo sapiens OX=9606 GN=ITPRID2 PE=1 SV=3
P28290_ph442	0.826083	NA	1.11312	0.398272	NA	1	0	ITPI2	ITPI2_HUMAN Protein ITPRID2 OS=Homo sapiens OX=9606 GN=ITPRID2 PE=1 SV=3
P28324_ph180	NA	NA	2.08663	NA	NA	1	0	ELK4	ELK4_HUMAN ETS domain-containing protein Elk-4 OS=Homo sapiens OX=9606 GN=ELK4 PE=1 SV=3
P28347_ph102	NA	NA	3.47501	NA	NA	1	0	TEAD1	TEAD1_HUMAN Transcriptional enhancer factor TEF-1 OS=Homo sapiens OX=9606 GN=TEAD1 PE=1 SV=2
P28482_ph187	1.07051	0.43	NA	0.446421	NA	1	0	MK01	MK01_HUMAN Mitogen-activated protein kinase 1 OS=Homo sapiens OX=9606 GN=MAPK1 PE=1 SV=3
P28482_ph190	1.10786	NA	-0.463006	NA	NA	1	0	MK01	MK01_HUMAN Mitogen-activated protein kinase 1 OS=Homo sapiens OX=9606 GN=MAPK1 PE=1 SV=3
P28715_ph1076	NA	NA	2.63732	NA	NA	1	0	ERCC5	ERCC5_HUMAN DNA repair protein complementing XP-G cells OS=Homo sapiens OX=9606 GN=ERCC5 PE=1 SV=3
P28715_ph341	-0.483422	2.94	NA	-0.00266009	NA	1	0	ERCC5	ERCC5_HUMAN DNA repair protein complementing XP-G cells OS=Homo sapiens OX=9606 GN=ERCC5 PE=1 SV=3
P29084_ph18	NA	NA	NA	5.17404	NA	1	0	T2EB	T2EB_HUMAN Transcription initiation factor IIE subunit beta OS=Homo sapiens OX=9606 GN=GTF2E2 PE=1 SV=1
P29317_ph901	0.236285	-0.53	0.941026	1.03155	NA	1	0	EPHA2	EPHA2_HUMAN Ephrin type-A receptor 2 OS=Homo sapiens OX=9606 GN=EPHA2 PE=1 SV=2
P29374_ph105	NA	NA	1.60853	NA	NA	1	0	ARI4A	ARI4A_HUMAN AT-rich interactive domain-containing protein 4A OS=Homo sapiens OX=9606 GN=ARID4A PE=1 SV=3
P29401_ph104	0.132421	NA	NA	4.68004	NA	1	0	TKT	TKT_HUMAN Transketolase OS=Homo sapiens OX=9606 GN=TKT PE=1 SV=3
P29401_ph287	0.686357	1.29	0.204942	0.0351441	NA	1	0	TKT	TKT_HUMAN Transketolase OS=Homo sapiens OX=9606 GN=TKT PE=1 SV=3
P29590_ph409	NA	NA	1.56585	NA	NA	1	0	PML	PML_HUMAN Protein PML OS=Homo sapiens OX=9606 GN=PML PE=1 SV=3
P29590_ph505	0.117298	2.45	-0.0505346	0.19164	NA	1	0	PML	PML_HUMAN Protein PML OS=Homo sapiens OX=9606 GN=PML PE=1 SV=3
P29692_ph65	NA	NA	NA	1.61705	NA	1	0	EF1D	EF1D_HUMAN Elongation factor 1-delta OS=Homo sapiens OX=9606 GN=EEF1D PE=1 SV=5
P29692_ph71	NA	NA	NA	1.52597	NA	1	0	EF1D	EF1D_HUMAN Elongation factor 1-delta OS=Homo sapiens OX=9606 GN=EEF1D PE=1 SV=5
P29692_ph73	NA	NA	NA	1.06264	NA	1	0	EF1D	EF1D_HUMAN Elongation factor 1-delta OS=Homo sapiens OX=9606 GN=EEF1D PE=1 SV=5
P29966_ph131_ph134	NA	NA	1.84885	NA	NA	1	0	MARCS	MARCS_HUMAN Myristoylated alanine-rich C-kinase substrate OS=Homo sapiens OX=9606 GN=MARCKS PE=1 SV=4
P29966_ph29	NA	NA	1.35777	-0.155631	NA	1	0	MARCS	MARCS_HUMAN Myristoylated alanine-rich C-kinase substrate OS=Homo sapiens OX=9606 GN=MARCKS PE=1 SV=4
P29966_ph46	0.157935	NA	1.77747	-0.405536	NA	1	0	MARCS	MARCS_HUMAN Myristoylated alanine-rich C-kinase substrate OS=Homo sapiens OX=9606 GN=MARCKS PE=1 SV=4
P29966_ph81	NA	NA	2.65451	-0.00797294	NA	1	0	MARCS	MARCS_HUMAN Myristoylated alanine-rich C-kinase substrate OS=Homo sapiens OX=9606 GN=MARCKS PE=1 SV=4
P30041_ph177	NA	NA	2.12115	NA	NA	1	0	PRDX6	PRDX6_HUMAN Peroxiredoxin-6 OS=Homo sapiens OX=9606 GN=PRDX6 PE=1 SV=3
P30048_ph237	NA	NA	1.61555	NA	NA	1	0	PRDX3	PRDX3_HUMAN Thioredoxin-dependent peroxide reductase, mitochondrial OS=Homo sapiens OX=9606 GN=PRDX3 PE=1 SV=3
P30050_ph128	NA	NA	NA	1.09474	NA	1	0	RL12	RL12_HUMAN 60S ribosomal protein L12 OS=Homo sapiens OX=9606 GN=RPL12 PE=1 SV=1
P30260_ph343	1.53685	NA	NA	NA	NA	1	0	CDC27	CDC27_HUMAN Cell division cycle protein 27 homolog OS=Homo sapiens OX=9606 GN=CDC27 PE=1 SV=2
P30260_ph366	0.697719	NA	NA	1.14518	NA	1	0	CDC27	CDC27_HUMAN Cell division cycle protein 27 homolog OS=Homo sapiens OX=9606 GN=CDC27 PE=1 SV=2
P30305_ph69	NA	NA	NA	3.54835	NA	1	0	MPIP2	MPIP2_HUMAN M-phase inducer phosphatase 2 OS=Homo sapiens OX=9606 GN=CDC25B PE=1 SV=2
P30414_ph767	NA	NA	1.18047	NA	NA	1	0	NKTR	NKTR_HUMAN NK-tumor recognition protein OS=Homo sapiens OX=9606 GN=NKTR PE=1 SV=2
P30622_ph1236	NA	NA	1.25827	NA	NA	1	0	CLIP1	CLIP1_HUMAN CAP-Gly domain-containing linker protein 1 OS=Homo sapiens OX=9606 GN=CLIP1 PE=1 SV=2
P30622_ph25	NA	NA	2.09095	0.753218	NA	1	0	CLIP1	CLIP1_HUMAN CAP-Gly domain-containing linker protein 1 OS=Homo sapiens OX=9606 GN=CLIP1 PE=1 SV=2
P30838_ph446	1.46712	NA	NA	0.0173794	NA	1	0	AL3A1	AL3A1_HUMAN Aldehyde dehydrogenase, dimeric NADP-preferring OS=Homo sapiens OX=9606 GN=ALDH3A1 PE=1 SV=3
P31749_ph124	0.244497	1.12	NA	NA	NA	1	0	AKT1	AKT1_HUMAN RAC-alpha serine/threonine-protein kinase OS=Homo sapiens OX=9606 GN=AKT1 PE=1 SV=2
P31749_ph129	0.227741	1.24	NA	NA	NA	1	0	AKT1	AKT1_HUMAN RAC-alpha serine/threonine-protein kinase OS=Homo sapiens OX=9606 GN=AKT1 PE=1 SV=2
P31942_ph298	NA	NA	1.45787	NA	NA	1	0	HNRH3	HNRH3_HUMAN Heterogeneous nuclear ribonucleoprotein H3 OS=Homo sapiens OX=9606 GN=HNRNPH3 PE=1 SV=2
P31943_ph104	0.199152	1.68	NA	0.54991	NA	1	0	HNRH1	HNRH1_HUMAN Heterogeneous nuclear ribonucleoprotein H OS=Homo sapiens OX=9606 GN=HNRNPH1 PE=1 SV=4
P31947_ph217	NA	NA	NA	1.03707	NA	1	0	1433S	1433S_HUMAN 14-3-3 protein sigma OS=Homo sapiens OX=9606 GN=SFN PE=1 SV=1
P31948_ph168	NA	NA	1.46512	NA	NA	1	0	STIP1	STIP1_HUMAN Stress-induced-phosphoprotein 1 OS=Homo sapiens OX=9606 GN=STIP1 PE=1 SV=1
P32322_ph278	NA	NA	1.5012	NA	NA	1	0	P5CR1	P5CR1_HUMAN Pyrroline-5-carboxylate reductase 1, mitochondrial OS=Homo sapiens OX=9606 GN=PYCR1 PE=1 SV=2
P32322_ph301	NA	NA	2.17632	NA	NA	1	0	P5CR1	P5CR1_HUMAN Pyrroline-5-carboxylate reductase 1, mitochondrial OS=Homo sapiens OX=9606 GN=PYCR1 PE=1 SV=2
P33316_ph99	NA	NA	1.11061	-0.513678	NA	1	0	DUT	DUT_HUMAN Deoxyuridine 5'-triphosphate nucleotidohydrolase, mitochondrial OS=Homo sapiens OX=9606 GN=DUT PE=1 SV=4
P33991_ph131	-0.0825438	1.21	NA	NA	NA	1	0	MCM4	MCM4_HUMAN DNA replication licensing factor MCM4 OS=Homo sapiens OX=9606 GN=MCM4 PE=1 SV=5
P34913_ph374	NA	NA	1.08669	NA	NA	1	0	HYES	HYES_HUMAN Bifunctional epoxide hydrolase 2 OS=Homo sapiens OX=9606 GN=EPHX2 PE=1 SV=2
P34932_ph538	NA	NA	2.42943	NA	NA	1	0	HSP74	HSP74_HUMAN Heat shock 70 kDa protein 4 OS=Homo sapiens OX=9606 GN=HSPA4 PE=1 SV=4
P35125_ph1124	NA	1.37	NA	NA	NA	1	0	UBP6	UBP6_HUMAN Ubiquitin carboxyl-terminal hydrolase 6 OS=Homo sapiens OX=9606 GN=USP6 PE=1 SV=2
P35221_ph641	0.788821	4.21	-0.310667	NA	NA	1	0	CTNA1	CTNA1_HUMAN Catenin alpha-1 OS=Homo sapiens OX=9606 GN=CTNNA1 PE=1 SV=1
P35228_ph67	NA	NA	1.04381	NA	NA	1	0	NOS2	NOS2_HUMAN Nitric oxide synthase, inducible OS=Homo sapiens OX=9606 GN=NOS2 PE=1 SV=2
P35251_ph190	NA	NA	1.99307	NA	NA	1	0	RFC1	RFC1_HUMAN Replication factor C subunit 1 OS=Homo sapiens OX=9606 GN=RFC1 PE=1 SV=4
P35251_ph311	NA	NA	NA	6.04986	NA	1	0	RFC1	RFC1_HUMAN Replication factor C subunit 1 OS=Homo sapiens OX=9606 GN=RFC1 PE=1 SV=4
P35251_ph537	NA	NA	2.19047	NA	NA	1	0	RFC1	RFC1_HUMAN Replication factor C subunit 1 OS=Homo sapiens OX=9606 GN=RFC1 PE=1 SV=4
P35269_ph442	NA	NA	0.576613	1.45602	NA	1	0	T2FA	T2FA_HUMAN General transcription factor IIF subunit 1 OS=Homo sapiens OX=9606 GN=GTF2F1 PE=1 SV=2
P35269_ph445	NA	NA	NA	1.51599	NA	1	0	T2FA	T2FA_HUMAN General transcription factor IIF subunit 1 OS=Homo sapiens OX=9606 GN=GTF2F1 PE=1 SV=2
P35269_ph449	NA	NA	NA	1.44634	NA	1	0	T2FA	T2FA_HUMAN General transcription factor IIF subunit 1 OS=Homo sapiens OX=9606 GN=GTF2F1 PE=1 SV=2
P35270_ph213	-0.180304	NA	1.81784	NA	NA	1	0	SPRE	SPRE_HUMAN Sepiapterin reductase OS=Homo sapiens OX=9606 GN=SPR PE=1 SV=1
P35568_ph1100_ph1103	NA	NA	2.30083	NA	NA	1	0	IRS1	IRS1_HUMAN Insulin receptor substrate 1 OS=Homo sapiens OX=9606 GN=IRS1 PE=1 SV=1
P35568_ph629_ph636	NA	NA	1.57401	NA	NA	1	0	IRS1	IRS1_HUMAN Insulin receptor substrate 1 OS=Homo sapiens OX=9606 GN=IRS1 PE=1 SV=1
P35579_ph1943	0.148364	1.46	-0.606604	0.328827	NA	1	0	MYH9	MYH9_HUMAN Myosin-9 OS=Homo sapiens OX=9606 GN=MYH9 PE=1 SV=4
P35580_ph1956	0.378184	3.72	-0.0900295	NA	NA	1	0	MYH10	MYH10_HUMAN Myosin-10 OS=Homo sapiens OX=9606 GN=MYH10 PE=1 SV=3
P35611_ph12	0.92691	NA	0.670917	1.03155	-0.022283	1	0	ADDA	ADDA_HUMAN Alpha-adducin OS=Homo sapiens OX=9606 GN=ADD1 PE=1 SV=2
P35611_ph17	2.67694	NA	NA	NA	NA	1	0	ADDA	ADDA_HUMAN Alpha-adducin OS=Homo sapiens OX=9606 GN=ADD1 PE=1 SV=2
P35611_ph358	0.407696	1.08	0.708325	0.472284	NA	1	0	ADDA	ADDA_HUMAN Alpha-adducin OS=Homo sapiens OX=9606 GN=ADD1 PE=1 SV=2
P35611_ph614	NA	NA	1.14033	0.076928	NA	1	0	ADDA	ADDA_HUMAN Alpha-adducin OS=Homo sapiens OX=9606 GN=ADD1 PE=1 SV=2
P35611_ph64	NA	NA	1.5312	NA	NA	1	0	ADDA	ADDA_HUMAN Alpha-adducin OS=Homo sapiens OX=9606 GN=ADD1 PE=1 SV=2
P35612_ph693	NA	NA	NA	7.33632	NA	1	0	ADDB	ADDB_HUMAN Beta-adducin OS=Homo sapiens OX=9606 GN=ADD2 PE=1 SV=3
P35658_ph1021	1.00463	NA	NA	-0.163419	NA	1	0	NU214	NU214_HUMAN Nuclear pore complex protein Nup214 OS=Homo sapiens OX=9606 GN=NUP214 PE=1 SV=2
P35658_ph1023	0.851755	NA	0.908893	1.65449	NA	1	0	NU214	NU214_HUMAN Nuclear pore complex protein Nup214 OS=Homo sapiens OX=9606 GN=NUP214 PE=1 SV=2
P35658_ph1978	NA	NA	NA	10.2066	NA	1	0	NU214	NU214_HUMAN Nuclear pore complex protein Nup214 OS=Homo sapiens OX=9606 GN=NUP214 PE=1 SV=2
P35658_ph430_ph433_ph434	NA	NA	1.38458	NA	NA	1	0	NU214	NU214_HUMAN Nuclear pore complex protein Nup214 OS=Homo sapiens OX=9606 GN=NUP214 PE=1 SV=2
P35658_ph433	-0.238691	NA	NA	5.24849	NA	1	0	NU214	NU214_HUMAN Nuclear pore complex protein Nup214 OS=Homo sapiens OX=9606 GN=NUP214 PE=1 SV=2
P35658_ph471	NA	NA	1.27321	0.287468	NA	1	0	NU214	NU214_HUMAN Nuclear pore complex protein Nup214 OS=Homo sapiens OX=9606 GN=NUP214 PE=1 SV=2
P35658_ph646	-0.294145	NA	1.79629	0.495065	NA	1	0	NU214	NU214_HUMAN Nuclear pore complex protein Nup214 OS=Homo sapiens OX=9606 GN=NUP214 PE=1 SV=2
P35658_ph661	NA	NA	1.81475	NA	NA	1	0	NU214	NU214_HUMAN Nuclear pore complex protein Nup214 OS=Homo sapiens OX=9606 GN=NUP214 PE=1 SV=2
P35658_ph678	0.380555	1.08	0.614059	-0.163895	NA	1	0	NU214	NU214_HUMAN Nuclear pore complex protein Nup214 OS=Homo sapiens OX=9606 GN=NUP214 PE=1 SV=2
P35680_ph75;P35680_ph80	NA	1.19	NA	NA	NA	1	0	HNF1B	HNF1B_HUMAN Hepatocyte nuclear factor 1-beta OS=Homo sapiens OX=9606 GN=HNF1B PE=1 SV=1
P35900_ph11	NA	NA	NA	1.52337	NA	1	0	K1C20	K1C20_HUMAN Keratin, type I cytoskeletal 20 OS=Homo sapiens OX=9606 GN=KRT20 PE=1 SV=1
P35900_ph13	NA	NA	NA	6.01043	NA	1	0	K1C20	K1C20_HUMAN Keratin, type I cytoskeletal 20 OS=Homo sapiens OX=9606 GN=KRT20 PE=1 SV=1
P36021_ph80	NA	NA	NA	8.53067	NA	1	0	MOT8	MOT8_HUMAN Monocarboxylate transporter 8 OS=Homo sapiens OX=9606 GN=SLC16A2 PE=1 SV=2
P36507_ph25	NA	NA	NA	1.2694	NA	1	0	MP2K2	MP2K2_HUMAN Dual specificity mitogen-activated protein kinase kinase 2 OS=Homo sapiens OX=9606 GN=MAP2K2 PE=1 SV=1
P37802_ph163	-0.229849	NA	1.60518	NA	NA	1	0	TAGL2	TAGL2_HUMAN Transgelin-2 OS=Homo sapiens OX=9606 GN=TAGLN2 PE=1 SV=3
P38159_ph316	-0.114938	NA	NA	2.72773	NA	1	0	RBMX	RBMX_HUMAN RNA-binding motif protein, X chromosome OS=Homo sapiens OX=9606 GN=RBMX PE=1 SV=3
P38159_ph336	NA	NA	NA	1.03095	NA	1	0	RBMX	RBMX_HUMAN RNA-binding motif protein, X chromosome OS=Homo sapiens OX=9606 GN=RBMX PE=1 SV=3
P38159_ph352	0.0696929	NA	-0.617764	1.14299	NA	1	0	RBMX	RBMX_HUMAN RNA-binding motif protein, X chromosome OS=Homo sapiens OX=9606 GN=RBMX PE=1 SV=3
P38432_ph122	NA	1.74	-0.920496	0.100463	NA	1	0	COIL	COIL_HUMAN Coilin OS=Homo sapiens OX=9606 GN=COIL PE=1 SV=1
P38432_ph226	NA	NA	1.1961	NA	NA	1	0	COIL	COIL_HUMAN Coilin OS=Homo sapiens OX=9606 GN=COIL PE=1 SV=1
P38432_ph235	NA	NA	NA	5.61077	NA	1	0	COIL	COIL_HUMAN Coilin OS=Homo sapiens OX=9606 GN=COIL PE=1 SV=1
P38646_ph378	NA	1.36	NA	NA	NA	1	0	GRP75	GRP75_HUMAN Stress-70 protein, mitochondrial OS=Homo sapiens OX=9606 GN=HSPA9 PE=1 SV=2
P38646_ph627	NA	NA	1.85227	NA	NA	1	0	GRP75	GRP75_HUMAN Stress-70 protein, mitochondrial OS=Homo sapiens OX=9606 GN=HSPA9 PE=1 SV=2
P39687_ph15	0.256243	NA	3.13882	0.296742	NA	1	0	AN32A	AN32A_HUMAN Acidic leucine-rich nuclear phosphoprotein 32 family member A OS=Homo sapiens OX=9606 GN=ANP32A PE=1 SV=1
P39880_ph1455	NA	NA	NA	2.19325	NA	1	0	CUX1	CUX1_HUMAN Homeobox protein cut-like 1 OS=Homo sapiens OX=9606 GN=CUX1 PE=1 SV=3
P40123_ph301	0.29858	NA	1.63018	-0.435311	NA	1	0	CAP2	CAP2_HUMAN Adenylyl cyclase-associated protein 2 OS=Homo sapiens OX=9606 GN=CAP2 PE=1 SV=1
P40123_ph309_ph312	-0.206572	NA	1.73129	NA	NA	1	0	CAP2	CAP2_HUMAN Adenylyl cyclase-associated protein 2 OS=Homo sapiens OX=9606 GN=CAP2 PE=1 SV=1
P40227_ph246	NA	NA	1.38368	NA	NA	1	0	TCPZ	TCPZ_HUMAN T-complex protein 1 subunit zeta OS=Homo sapiens OX=9606 GN=CCT6A PE=1 SV=3
P40306_ph230	0.536829	NA	1.46378	0.223021	NA	1	0	PSB10	PSB10_HUMAN Proteasome subunit beta type-10 OS=Homo sapiens OX=9606 GN=PSMB10 PE=1 SV=1
P40763_ph691	NA	NA	1.46348	NA	NA	1	0	STAT3	STAT3_HUMAN Signal transducer and activator of transcription 3 OS=Homo sapiens OX=9606 GN=STAT3 PE=1 SV=2
P40818_ph392	0.118853	NA	1.12311	0.585196	NA	1	0	UBP8	UBP8_HUMAN Ubiquitin carboxyl-terminal hydrolase 8 OS=Homo sapiens OX=9606 GN=USP8 PE=1 SV=1
P40818_ph454	NA	NA	NA	1.3469	NA	1	0	UBP8	UBP8_HUMAN Ubiquitin carboxyl-terminal hydrolase 8 OS=Homo sapiens OX=9606 GN=USP8 PE=1 SV=1
P40855_ph35	NA	NA	2.56359	NA	NA	1	0	PEX19	PEX19_HUMAN Peroxisomal biogenesis factor 19 OS=Homo sapiens OX=9606 GN=PEX19 PE=1 SV=1
P40855_ph54	-0.866397	NA	1.95292	NA	NA	1	0	PEX19	PEX19_HUMAN Peroxisomal biogenesis factor 19 OS=Homo sapiens OX=9606 GN=PEX19 PE=1 SV=1
P40939_ph476	NA	NA	NA	3.12549	NA	1	0	ECHA	ECHA_HUMAN Trifunctional enzyme subunit alpha, mitochondrial OS=Homo sapiens OX=9606 GN=HADHA PE=1 SV=2
P41229_ph317	NA	0.58	NA	1.39917	NA	1	0	KDM5C	KDM5C_HUMAN Lysine-specific demethylase 5C OS=Homo sapiens OX=9606 GN=KDM5C PE=1 SV=2
P41235_ph142	NA	NA	1.11371	NA	NA	1	0	HNF4A	HNF4A_HUMAN Hepatocyte nuclear factor 4-alpha OS=Homo sapiens OX=9606 GN=HNF4A PE=1 SV=3
P41236_ph75	1.4246	NA	NA	NA	NA	1	0	IPP2	IPP2_HUMAN Protein phosphatase inhibitor 2 OS=Homo sapiens OX=9606 GN=PPP1R2 PE=1 SV=2
P41236_ph89	1.56903	NA	NA	NA	NA	1	0	IPP2	IPP2_HUMAN Protein phosphatase inhibitor 2 OS=Homo sapiens OX=9606 GN=PPP1R2 PE=1 SV=2
P41250_ph335	NA	1.15	NA	NA	NA	1	0	GARS	GARS_HUMAN Glycine--tRNA ligase OS=Homo sapiens OX=9606 GN=GARS PE=1 SV=3
P42166_ph59	NA	NA	NA	1.91325	NA	1	0	LAP2A	LAP2A_HUMAN Lamina-associated polypeptide 2, isoform alpha OS=Homo sapiens OX=9606 GN=TMPO PE=1 SV=2
P42166_ph66	NA	NA	NA	7.49581	NA	1	0	LAP2A	LAP2A_HUMAN Lamina-associated polypeptide 2, isoform alpha OS=Homo sapiens OX=9606 GN=TMPO PE=1 SV=2
P42167_ph224	NA	NA	2.17432	NA	NA	1	0	LAP2B	LAP2B_HUMAN Lamina-associated polypeptide 2, isoforms beta/gamma OS=Homo sapiens OX=9606 GN=TMPO PE=1 SV=2
P42167_ph355	NA	NA	1.24003	NA	NA	1	0	LAP2B	LAP2B_HUMAN Lamina-associated polypeptide 2, isoforms beta/gamma OS=Homo sapiens OX=9606 GN=TMPO PE=1 SV=2
P42345_ph2471	NA	NA	NA	2.55403	NA	1	0	MTOR	MTOR_HUMAN Serine/threonine-protein kinase mTOR OS=Homo sapiens OX=9606 GN=MTOR PE=1 SV=1
P42356_ph260	NA	-0.3	NA	7.14971	NA	1	0	PI4KA	PI4KA_HUMAN Phosphatidylinositol 4-kinase alpha OS=Homo sapiens OX=9606 GN=PI4KA PE=1 SV=4
P42566_ph107	NA	NA	NA	1.17166	NA	1	0	EPS15	EPS15_HUMAN Epidermal growth factor receptor substrate 15 OS=Homo sapiens OX=9606 GN=EPS15 PE=1 SV=2
P42566_ph221	NA	NA	0.407487	1.17074	NA	1	0	EPS15	EPS15_HUMAN Epidermal growth factor receptor substrate 15 OS=Homo sapiens OX=9606 GN=EPS15 PE=1 SV=2
P42566_ph323	NA	NA	1.33139	NA	NA	1	0	EPS15	EPS15_HUMAN Epidermal growth factor receptor substrate 15 OS=Homo sapiens OX=9606 GN=EPS15 PE=1 SV=2
P42566_ph796	NA	NA	1.81152	0.849746	NA	1	0	EPS15	EPS15_HUMAN Epidermal growth factor receptor substrate 15 OS=Homo sapiens OX=9606 GN=EPS15 PE=1 SV=2
P42684_ph817	NA	NA	NA	1.21437	NA	1	0	ABL2	ABL2_HUMAN Tyrosine-protein kinase ABL2 OS=Homo sapiens OX=9606 GN=ABL2 PE=1 SV=1
P43243_ph11	NA	NA	NA	1.2362	0.0930962	1	0	MATR3	MATR3_HUMAN Matrin-3 OS=Homo sapiens OX=9606 GN=MATR3 PE=1 SV=2
P43243_ph134	NA	NA	NA	3.93664	NA	1	0	MATR3	MATR3_HUMAN Matrin-3 OS=Homo sapiens OX=9606 GN=MATR3 PE=1 SV=2
P43243_ph14	NA	NA	1.65104	NA	0.0423124	1	0	MATR3	MATR3_HUMAN Matrin-3 OS=Homo sapiens OX=9606 GN=MATR3 PE=1 SV=2
P43243_ph150	0.26797	NA	1.14973	NA	NA	1	0	MATR3	MATR3_HUMAN Matrin-3 OS=Homo sapiens OX=9606 GN=MATR3 PE=1 SV=2
P43243_ph195	1.4126	NA	NA	0.658587	NA	1	0	MATR3	MATR3_HUMAN Matrin-3 OS=Homo sapiens OX=9606 GN=MATR3 PE=1 SV=2
P43243_ph206	0.828396	NA	NA	1.3402	NA	1	0	MATR3	MATR3_HUMAN Matrin-3 OS=Homo sapiens OX=9606 GN=MATR3 PE=1 SV=2
P43243_ph596	-0.0608048	NA	1.78826	NA	NA	1	0	MATR3	MATR3_HUMAN Matrin-3 OS=Homo sapiens OX=9606 GN=MATR3 PE=1 SV=2
P43243_ph615	NA	NA	1.59958	NA	NA	1	0	MATR3	MATR3_HUMAN Matrin-3 OS=Homo sapiens OX=9606 GN=MATR3 PE=1 SV=2
P43243_ph705	NA	NA	1.06096	NA	NA	1	0	MATR3	MATR3_HUMAN Matrin-3 OS=Homo sapiens OX=9606 GN=MATR3 PE=1 SV=2
P43243_ph9	NA	NA	NA	1.19798	NA	1	0	MATR3	MATR3_HUMAN Matrin-3 OS=Homo sapiens OX=9606 GN=MATR3 PE=1 SV=2
P43490_ph431	NA	NA	1.42236	NA	NA	1	0	NAMPT	NAMPT_HUMAN Nicotinamide phosphoribosyltransferase OS=Homo sapiens OX=9606 GN=NAMPT PE=1 SV=1
P45974_ph785	NA	NA	1.08221	NA	NA	1	0	UBP5	UBP5_HUMAN Ubiquitin carboxyl-terminal hydrolase 5 OS=Homo sapiens OX=9606 GN=USP5 PE=1 SV=2
P45985_ph257	NA	NA	0.963021	1.02467	NA	1	0	MP2K4	MP2K4_HUMAN Dual specificity mitogen-activated protein kinase kinase 4 OS=Homo sapiens OX=9606 GN=MAP2K4 PE=1 SV=1
P46013_ph2261	NA	NA	0.0307193	1.51043	NA	1	0	KI67	KI67_HUMAN Proliferation marker protein Ki-67 OS=Homo sapiens OX=9606 GN=MKI67 PE=1 SV=2
P46013_ph3042	NA	NA	NA	8.6994	NA	1	0	KI67	KI67_HUMAN Proliferation marker protein Ki-67 OS=Homo sapiens OX=9606 GN=MKI67 PE=1 SV=2
P46013_ph538	NA	NA	NA	7.52464	NA	1	0	KI67	KI67_HUMAN Proliferation marker protein Ki-67 OS=Homo sapiens OX=9606 GN=MKI67 PE=1 SV=2
P46013_ph579	1.0513	NA	NA	NA	NA	1	0	KI67	KI67_HUMAN Proliferation marker protein Ki-67 OS=Homo sapiens OX=9606 GN=MKI67 PE=1 SV=2
P46013_R1760	NA	1.37	NA	NA	NA	1	0	NA	NA
P46019_ph1015	-0.122217	NA	NA	6.92507	NA	1	0	KPB2	KPB2_HUMAN Phosphorylase b kinase regulatory subunit alpha, liver isoform OS=Homo sapiens OX=9606 GN=PHKA2 PE=1 SV=1
P46063_ph603	NA	NA	2.72547	NA	NA	1	0	RECQ1	RECQ1_HUMAN ATP-dependent DNA helicase Q1 OS=Homo sapiens OX=9606 GN=RECQL PE=1 SV=3
P46100_ph674;P46100_ph675;P46100_ph677	NA	1.46	NA	NA	NA	1	0	ATRX	ATRX_HUMAN Transcriptional regulator ATRX OS=Homo sapiens OX=9606 GN=ATRX PE=1 SV=5
P46459_ph207	NA	NA	2.29658	NA	NA	1	0	NSF	NSF_HUMAN Vesicle-fusing ATPase OS=Homo sapiens OX=9606 GN=NSF PE=1 SV=3
P46778_ph124	1.13219	NA	NA	0.47218	NA	1	0	RL21	RL21_HUMAN 60S ribosomal protein L21 OS=Homo sapiens OX=9606 GN=RPL21 PE=1 SV=2
P46783_ph130	NA	NA	2.2805	-0.263211	NA	1	0	RS10	RS10_HUMAN 40S ribosomal protein S10 OS=Homo sapiens OX=9606 GN=RPS10 PE=1 SV=1
P46821_ph1154	-0.103952	NA	NA	1.3609	NA	1	0	MAP1B	MAP1B_HUMAN Microtubule-associated protein 1B OS=Homo sapiens OX=9606 GN=MAP1B PE=1 SV=2
P46821_ph1254	NA	NA	NA	4.50222	NA	1	0	MAP1B	MAP1B_HUMAN Microtubule-associated protein 1B OS=Homo sapiens OX=9606 GN=MAP1B PE=1 SV=2
P46821_ph1262	1.23137	NA	NA	NA	NA	1	0	MAP1B	MAP1B_HUMAN Microtubule-associated protein 1B OS=Homo sapiens OX=9606 GN=MAP1B PE=1 SV=2
P46821_ph1265	1.01604	-0.45	NA	0.243088	NA	1	0	MAP1B	MAP1B_HUMAN Microtubule-associated protein 1B OS=Homo sapiens OX=9606 GN=MAP1B PE=1 SV=2
P46821_ph1501	0.498227	2.3	NA	0.143674	NA	1	0	MAP1B	MAP1B_HUMAN Microtubule-associated protein 1B OS=Homo sapiens OX=9606 GN=MAP1B PE=1 SV=2
P46821_ph1689	NA	NA	NA	5.1767	NA	1	0	MAP1B	MAP1B_HUMAN Microtubule-associated protein 1B OS=Homo sapiens OX=9606 GN=MAP1B PE=1 SV=2
P46821_ph1785	0.25609	1.1	NA	0.253341	NA	1	0	MAP1B	MAP1B_HUMAN Microtubule-associated protein 1B OS=Homo sapiens OX=9606 GN=MAP1B PE=1 SV=2
P46821_ph1793	0.437975	-0.23	NA	1.39818	NA	1	0	MAP1B	MAP1B_HUMAN Microtubule-associated protein 1B OS=Homo sapiens OX=9606 GN=MAP1B PE=1 SV=2
P46821_ph1816	0.333687	NA	NA	9.08162	NA	1	0	MAP1B	MAP1B_HUMAN Microtubule-associated protein 1B OS=Homo sapiens OX=9606 GN=MAP1B PE=1 SV=2
P46821_ph1852	0.0631174	NA	NA	4.17771	NA	1	0	MAP1B	MAP1B_HUMAN Microtubule-associated protein 1B OS=Homo sapiens OX=9606 GN=MAP1B PE=1 SV=2
P46821_ph1887	NA	NA	NA	1.03323	NA	1	0	MAP1B	MAP1B_HUMAN Microtubule-associated protein 1B OS=Homo sapiens OX=9606 GN=MAP1B PE=1 SV=2
P46821_ph1929	NA	NA	NA	1.0963	NA	1	0	MAP1B	MAP1B_HUMAN Microtubule-associated protein 1B OS=Homo sapiens OX=9606 GN=MAP1B PE=1 SV=2
P46821_ph1932	0.391249	NA	NA	1.75943	NA	1	0	MAP1B	MAP1B_HUMAN Microtubule-associated protein 1B OS=Homo sapiens OX=9606 GN=MAP1B PE=1 SV=2
P46821_ph1949	0.397999	2.27	NA	-0.390067	NA	1	0	MAP1B	MAP1B_HUMAN Microtubule-associated protein 1B OS=Homo sapiens OX=9606 GN=MAP1B PE=1 SV=2
P46821_ph2072	0.359454	1.23	NA	NA	NA	1	0	MAP1B	MAP1B_HUMAN Microtubule-associated protein 1B OS=Homo sapiens OX=9606 GN=MAP1B PE=1 SV=2
P46821_ph3	NA	NA	NA	5.94093	0.195257	1	0	MAP1B	MAP1B_HUMAN Microtubule-associated protein 1B OS=Homo sapiens OX=9606 GN=MAP1B PE=1 SV=2
P46821_ph601	NA	NA	NA	1.77365	NA	1	0	MAP1B	MAP1B_HUMAN Microtubule-associated protein 1B OS=Homo sapiens OX=9606 GN=MAP1B PE=1 SV=2
P46934_ph670	0.315817	NA	2.40288	NA	NA	1	0	NEDD4	NEDD4_HUMAN E3 ubiquitin-protein ligase NEDD4 OS=Homo sapiens OX=9606 GN=NEDD4 PE=1 SV=4
P46939_ph1405	-0.0243704	NA	1.08433	0.170575	NA	1	0	UTRO	UTRO_HUMAN Utrophin OS=Homo sapiens OX=9606 GN=UTRN PE=1 SV=2
P47736_ph498	NA	NA	0.443716	5.13059	NA	1	0	RPGP1	RPGP1_HUMAN Rap1 GTPase-activating protein 1 OS=Homo sapiens OX=9606 GN=RAP1GAP PE=1 SV=2
P47914_ph158	0.726423	NA	2.52576	NA	NA	1	0	RL29	RL29_HUMAN 60S ribosomal protein L29 OS=Homo sapiens OX=9606 GN=RPL29 PE=1 SV=2
P48029_ph42	NA	NA	1.15685	NA	NA	1	0	SC6A8	SC6A8_HUMAN Sodium- and chloride-dependent creatine transporter 1 OS=Homo sapiens OX=9606 GN=SLC6A8 PE=1 SV=1
P48553_ph172	NA	NA	1.24004	NA	NA	1	0	TPC10	TPC10_HUMAN Trafficking protein particle complex subunit 10 OS=Homo sapiens OX=9606 GN=TRAPPC10 PE=1 SV=2
P48634_ph1384	-0.453297	NA	2.29214	-0.25324	NA	1	0	PRC2A	PRC2A_HUMAN Protein PRRC2A OS=Homo sapiens OX=9606 GN=PRRC2A PE=1 SV=3
P48634_ph383	1.21129	NA	NA	NA	NA	1	0	PRC2A	PRC2A_HUMAN Protein PRRC2A OS=Homo sapiens OX=9606 GN=PRRC2A PE=1 SV=3
P48634_ph456	-0.0659775	NA	1.2639	NA	NA	1	0	PRC2A	PRC2A_HUMAN Protein PRRC2A OS=Homo sapiens OX=9606 GN=PRRC2A PE=1 SV=3
P48634_ph932	NA	NA	1.67708	NA	NA	1	0	PRC2A	PRC2A_HUMAN Protein PRRC2A OS=Homo sapiens OX=9606 GN=PRRC2A PE=1 SV=3
P48681_ph338	NA	NA	1.74255	NA	NA	1	0	NEST	NEST_HUMAN Nestin OS=Homo sapiens OX=9606 GN=NES PE=1 SV=2
P48681_ph680	NA	NA	1.44816	NA	NA	1	0	NEST	NEST_HUMAN Nestin OS=Homo sapiens OX=9606 GN=NES PE=1 SV=2
P48681_ph842	NA	NA	1.1622	NA	NA	1	0	NEST	NEST_HUMAN Nestin OS=Homo sapiens OX=9606 GN=NES PE=1 SV=2
P48960_ph831	NA	-0.66	NA	1.1685	NA	1	0	CD97	CD97_HUMAN CD97 antigen OS=Homo sapiens OX=9606 GN=CD97 PE=1 SV=4
P49006_ph120	NA	NA	2.59799	NA	NA	1	0	MRP	MRP_HUMAN MARCKS-related protein OS=Homo sapiens OX=9606 GN=MARCKSL1 PE=1 SV=2
P49006_ph148	0.919959	NA	NA	1.41073	NA	1	0	MRP	MRP_HUMAN MARCKS-related protein OS=Homo sapiens OX=9606 GN=MARCKSL1 PE=1 SV=2
P49006_ph151	1.03841	NA	NA	NA	NA	1	0	MRP	MRP_HUMAN MARCKS-related protein OS=Homo sapiens OX=9606 GN=MARCKSL1 PE=1 SV=2
P49006_ph165	NA	NA	1.29698	NA	NA	1	0	MRP	MRP_HUMAN MARCKS-related protein OS=Homo sapiens OX=9606 GN=MARCKSL1 PE=1 SV=2
P49006_ph174	NA	NA	NA	1.05296	NA	1	0	MRP	MRP_HUMAN MARCKS-related protein OS=Homo sapiens OX=9606 GN=MARCKSL1 PE=1 SV=2
P49006_ph180	NA	NA	NA	8.08128	NA	1	0	MRP	MRP_HUMAN MARCKS-related protein OS=Homo sapiens OX=9606 GN=MARCKSL1 PE=1 SV=2
P49023_ph106	0.31417	NA	1.65643	0.115799	NA	1	0	PAXI	PAXI_HUMAN Paxillin OS=Homo sapiens OX=9606 GN=PXN PE=1 SV=3
P49023_ph178	NA	NA	NA	1.36754	NA	1	0	PAXI	PAXI_HUMAN Paxillin OS=Homo sapiens OX=9606 GN=PXN PE=1 SV=3
P49069_ph148	NA	NA	1.13879	NA	NA	1	0	CAMLG	CAMLG_HUMAN Calcium signal-modulating cyclophilin ligand OS=Homo sapiens OX=9606 GN=CAMLG PE=1 SV=1
P49321_ph299	NA	NA	2.16246	NA	NA	1	0	NASP	NASP_HUMAN Nuclear autoantigenic sperm protein OS=Homo sapiens OX=9606 GN=NASP PE=1 SV=2
P49321_ph421	NA	NA	1.80854	NA	NA	1	0	NASP	NASP_HUMAN Nuclear autoantigenic sperm protein OS=Homo sapiens OX=9606 GN=NASP PE=1 SV=2
P49321_ph705	0.52646	NA	NA	6.22368	NA	1	0	NASP	NASP_HUMAN Nuclear autoantigenic sperm protein OS=Homo sapiens OX=9606 GN=NASP PE=1 SV=2
P49327_ph2204	-0.23696	NA	1.3602	0.431473	NA	1	0	FAS	FAS_HUMAN Fatty acid synthase OS=Homo sapiens OX=9606 GN=FASN PE=1 SV=3
P49454_ph2997	NA	NA	NA	6.31534	NA	1	0	CENPF	CENPF_HUMAN Centromere protein F OS=Homo sapiens OX=9606 GN=CENPF PE=1 SV=3
P49588_ph399	NA	NA	1.58415	NA	NA	1	0	SYAC	SYAC_HUMAN Alanine--tRNA ligase, cytoplasmic OS=Homo sapiens OX=9606 GN=AARS PE=1 SV=2
P49750_ph1119	0.16824	1.79	-0.408149	NA	NA	1	0	YLPM1	YLPM1_HUMAN YLP motif-containing protein 1 OS=Homo sapiens OX=9606 GN=YLPM1 PE=1 SV=4
P49757_ph295	-0.00993035	-0.07	2.28209	NA	NA	1	0	NUMB	NUMB_HUMAN Protein numb homolog OS=Homo sapiens OX=9606 GN=NUMB PE=1 SV=2
P49757_ph634	-0.384298	NA	1.33258	0.0156165	NA	1	0	NUMB	NUMB_HUMAN Protein numb homolog OS=Homo sapiens OX=9606 GN=NUMB PE=1 SV=2
P49790_ph217	NA	NA	-0.311175	1.64792	NA	1	0	NU153	NU153_HUMAN Nuclear pore complex protein Nup153 OS=Homo sapiens OX=9606 GN=NUP153 PE=1 SV=2
P49790_ph320	0.157304	NA	1.97979	0.111845	NA	1	0	NU153	NU153_HUMAN Nuclear pore complex protein Nup153 OS=Homo sapiens OX=9606 GN=NUP153 PE=1 SV=2
P49790_ph516	NA	NA	NA	1.76961	NA	1	0	NU153	NU153_HUMAN Nuclear pore complex protein Nup153 OS=Homo sapiens OX=9606 GN=NUP153 PE=1 SV=2
P49790_ph516_ph522	NA	NA	1.56173	NA	NA	1	0	NU153	NU153_HUMAN Nuclear pore complex protein Nup153 OS=Homo sapiens OX=9606 GN=NUP153 PE=1 SV=2
P49790_ph522	NA	NA	1.36504	0.182505	NA	1	0	NU153	NU153_HUMAN Nuclear pore complex protein Nup153 OS=Homo sapiens OX=9606 GN=NUP153 PE=1 SV=2
P49790_ph529	0.217863	NA	1.75004	-0.0625523	NA	1	0	NU153	NU153_HUMAN Nuclear pore complex protein Nup153 OS=Homo sapiens OX=9606 GN=NUP153 PE=1 SV=2
P49790_ph588	NA	NA	1.13863	-0.305616	NA	1	0	NU153	NU153_HUMAN Nuclear pore complex protein Nup153 OS=Homo sapiens OX=9606 GN=NUP153 PE=1 SV=2
P49790_ph614	1.23988	NA	NA	-0.849913	NA	1	0	NU153	NU153_HUMAN Nuclear pore complex protein Nup153 OS=Homo sapiens OX=9606 GN=NUP153 PE=1 SV=2
P49790_ph614_ph619	NA	NA	2.32746	NA	NA	1	0	NU153	NU153_HUMAN Nuclear pore complex protein Nup153 OS=Homo sapiens OX=9606 GN=NUP153 PE=1 SV=2
P49792_ph1573	0.240357	NA	0.649441	7.97369	NA	1	0	RBP2	RBP2_HUMAN E3 SUMO-protein ligase RanBP2 OS=Homo sapiens OX=9606 GN=RANBP2 PE=1 SV=2
P49792_ph1576	0.408614	NA	NA	2.23478	NA	1	0	RBP2	RBP2_HUMAN E3 SUMO-protein ligase RanBP2 OS=Homo sapiens OX=9606 GN=RANBP2 PE=1 SV=2
P49792_ph1644	NA	NA	2.2634	NA	NA	1	0	RBP2	RBP2_HUMAN E3 SUMO-protein ligase RanBP2 OS=Homo sapiens OX=9606 GN=RANBP2 PE=1 SV=2
P49792_ph1761	NA	NA	1.14293	NA	NA	1	0	RBP2	RBP2_HUMAN E3 SUMO-protein ligase RanBP2 OS=Homo sapiens OX=9606 GN=RANBP2 PE=1 SV=2
P49792_ph1955	NA	NA	1.45547	NA	NA	1	0	RBP2	RBP2_HUMAN E3 SUMO-protein ligase RanBP2 OS=Homo sapiens OX=9606 GN=RANBP2 PE=1 SV=2
P49792_ph2250	NA	NA	NA	1.78737	NA	1	0	RBP2	RBP2_HUMAN E3 SUMO-protein ligase RanBP2 OS=Homo sapiens OX=9606 GN=RANBP2 PE=1 SV=2
P49792_ph2450	0.213795	1.65	NA	-0.111377	NA	1	0	RBP2	RBP2_HUMAN E3 SUMO-protein ligase RanBP2 OS=Homo sapiens OX=9606 GN=RANBP2 PE=1 SV=2
P49792_ph2458	0.0557749	1.11	NA	-0.49109	NA	1	0	RBP2	RBP2_HUMAN E3 SUMO-protein ligase RanBP2 OS=Homo sapiens OX=9606 GN=RANBP2 PE=1 SV=2
P49792_ph2458_ph2462	NA	NA	1.08573	NA	NA	1	0	RBP2	RBP2_HUMAN E3 SUMO-protein ligase RanBP2 OS=Homo sapiens OX=9606 GN=RANBP2 PE=1 SV=2
P49792_ph2810	NA	NA	1.01208	NA	NA	1	0	RBP2	RBP2_HUMAN E3 SUMO-protein ligase RanBP2 OS=Homo sapiens OX=9606 GN=RANBP2 PE=1 SV=2
P49792_ph796	-0.354581	1.09	NA	-0.326784	NA	1	0	RBP2	RBP2_HUMAN E3 SUMO-protein ligase RanBP2 OS=Homo sapiens OX=9606 GN=RANBP2 PE=1 SV=2
P49815_ph1254	NA	NA	NA	4.49265	NA	1	0	TSC2	TSC2_HUMAN Tuberin OS=Homo sapiens OX=9606 GN=TSC2 PE=1 SV=2
P49815_ph664	NA	NA	0.663728	1.06025	NA	1	0	TSC2	TSC2_HUMAN Tuberin OS=Homo sapiens OX=9606 GN=TSC2 PE=1 SV=2
P49841_ph390	NA	NA	NA	1.78582	NA	1	0	GSK3B	GSK3B_HUMAN Glycogen synthase kinase-3 beta OS=Homo sapiens OX=9606 GN=GSK3B PE=1 SV=2
P49841_ph392	NA	NA	NA	5.91518	NA	1	0	GSK3B	GSK3B_HUMAN Glycogen synthase kinase-3 beta OS=Homo sapiens OX=9606 GN=GSK3B PE=1 SV=2
P49902_ph511	NA	NA	NA	1.21945	NA	1	0	5NTC	5NTC_HUMAN Cytosolic purine 5'-nucleotidase OS=Homo sapiens OX=9606 GN=NT5C2 PE=1 SV=1
P49915_ph331	NA	NA	NA	7.79647	NA	1	0	GUAA	GUAA_HUMAN GMP synthase [glutamine-hydrolyzing] OS=Homo sapiens OX=9606 GN=GMPS PE=1 SV=1
P49959_ph667	NA	NA	1.28799	NA	NA	1	0	MRE11	MRE11_HUMAN Double-strand break repair protein MRE11 OS=Homo sapiens OX=9606 GN=MRE11 PE=1 SV=3
P49959_ph676	NA	NA	1.52631	NA	NA	1	0	MRE11	MRE11_HUMAN Double-strand break repair protein MRE11 OS=Homo sapiens OX=9606 GN=MRE11 PE=1 SV=3
P50443_ph12	-0.293091	NA	NA	1.16376	NA	1	0	S26A2	S26A2_HUMAN Sulfate transporter OS=Homo sapiens OX=9606 GN=SLC26A2 PE=1 SV=2
P50548_ph526	1.03628	NA	0.176563	0.691967	NA	1	0	ERF	ERF_HUMAN ETS domain-containing transcription factor ERF OS=Homo sapiens OX=9606 GN=ERF PE=1 SV=2
P50548_ph531	0.331223	NA	NA	1.14334	NA	1	0	ERF	ERF_HUMAN ETS domain-containing transcription factor ERF OS=Homo sapiens OX=9606 GN=ERF PE=1 SV=2
P50548_ph532	NA	NA	NA	1.07836	NA	1	0	ERF	ERF_HUMAN ETS domain-containing transcription factor ERF OS=Homo sapiens OX=9606 GN=ERF PE=1 SV=2
P50552_ph335	-0.495234	NA	0.936622	5.8555	NA	1	0	VASP	VASP_HUMAN Vasodilator-stimulated phosphoprotein OS=Homo sapiens OX=9606 GN=VASP PE=1 SV=3
P50851_ph1488	NA	NA	2.66992	NA	NA	1	0	LRBA	LRBA_HUMAN Lipopolysaccharide-responsive and beige-like anchor protein OS=Homo sapiens OX=9606 GN=LRBA PE=1 SV=4
P50851_ph2496	NA	NA	1.66811	NA	NA	1	0	LRBA	LRBA_HUMAN Lipopolysaccharide-responsive and beige-like anchor protein OS=Homo sapiens OX=9606 GN=LRBA PE=1 SV=4
P50990_ph256	NA	NA	3.36375	NA	NA	1	0	TCPQ	TCPQ_HUMAN T-complex protein 1 subunit theta OS=Homo sapiens OX=9606 GN=CCT8 PE=1 SV=4
P50995_ph290	NA	NA	NA	1.35825	NA	1	0	ANX11	ANX11_HUMAN Annexin A11 OS=Homo sapiens OX=9606 GN=ANXA11 PE=1 SV=1
P51513_ph156	0.508201	NA	NA	6.35259	NA	1	0	NOVA1	NOVA1_HUMAN RNA-binding protein Nova-1 OS=Homo sapiens OX=9606 GN=NOVA1 PE=1 SV=2
P51532_ph1382	NA	NA	1.0593	NA	NA	1	0	SMCA4	SMCA4_HUMAN Transcription activator BRG1 OS=Homo sapiens OX=9606 GN=SMARCA4 PE=1 SV=2
P51532_ph1396	NA	NA	1.61551	NA	NA	1	0	SMCA4	SMCA4_HUMAN Transcription activator BRG1 OS=Homo sapiens OX=9606 GN=SMARCA4 PE=1 SV=2
P51532_ph1417	NA	0.29	1.79899	NA	NA	1	0	SMCA4	SMCA4_HUMAN Transcription activator BRG1 OS=Homo sapiens OX=9606 GN=SMARCA4 PE=1 SV=2
P51608_ph359_ph360	NA	NA	2.34245	NA	NA	1	0	MECP2	MECP2_HUMAN Methyl-CpG-binding protein 2 OS=Homo sapiens OX=9606 GN=MECP2 PE=1 SV=1
P51608_ph423	NA	NA	2.06094	NA	NA	1	0	MECP2	MECP2_HUMAN Methyl-CpG-binding protein 2 OS=Homo sapiens OX=9606 GN=MECP2 PE=1 SV=1
P51608_ph479	NA	NA	1.39239	NA	NA	1	0	MECP2	MECP2_HUMAN Methyl-CpG-binding protein 2 OS=Homo sapiens OX=9606 GN=MECP2 PE=1 SV=1
P51610_ph1224	NA	NA	NA	1.57925	NA	1	0	HCFC1	HCFC1_HUMAN Host cell factor 1 OS=Homo sapiens OX=9606 GN=HCFC1 PE=1 SV=2
P51610_ph2019	NA	NA	1.09111	NA	NA	1	0	HCFC1	HCFC1_HUMAN Host cell factor 1 OS=Homo sapiens OX=9606 GN=HCFC1 PE=1 SV=2
P51610_ph3;P51610_ph6	NA	1.31	NA	NA	NA	1	0	HCFC1	HCFC1_HUMAN Host cell factor 1 OS=Homo sapiens OX=9606 GN=HCFC1 PE=1 SV=2
P51610_ph598	0.665235	NA	1.19734	-0.0209832	NA	1	0	HCFC1	HCFC1_HUMAN Host cell factor 1 OS=Homo sapiens OX=9606 GN=HCFC1 PE=1 SV=2
P51610_ph662	1.14517	NA	NA	NA	NA	1	0	HCFC1	HCFC1_HUMAN Host cell factor 1 OS=Homo sapiens OX=9606 GN=HCFC1 PE=1 SV=2
P51617_ph110	NA	NA	NA	4.87356	NA	1	0	IRAK1	IRAK1_HUMAN Interleukin-1 receptor-associated kinase 1 OS=Homo sapiens OX=9606 GN=IRAK1 PE=1 SV=2
P51648_ph293	0.450079	NA	NA	1.37257	NA	1	0	AL3A2	AL3A2_HUMAN Aldehyde dehydrogenase family 3 member A2 OS=Homo sapiens OX=9606 GN=ALDH3A2 PE=1 SV=1
P51812_ph17	NA	NA	1.0083	NA	NA	1	0	KS6A3	KS6A3_HUMAN Ribosomal protein S6 kinase alpha-3 OS=Homo sapiens OX=9606 GN=RPS6KA3 PE=1 SV=1
P51812_ph227	0.421624	1.48	NA	NA	NA	1	0	KS6A3	KS6A3_HUMAN Ribosomal protein S6 kinase alpha-3 OS=Homo sapiens OX=9606 GN=RPS6KA3 PE=1 SV=1
P51812_ph369	0.405471	1.35	-0.251132	0.0294898	NA	1	0	KS6A3	KS6A3_HUMAN Ribosomal protein S6 kinase alpha-3 OS=Homo sapiens OX=9606 GN=RPS6KA3 PE=1 SV=1
P51812_ph736	NA	NA	1.05585	NA	NA	1	0	KS6A3	KS6A3_HUMAN Ribosomal protein S6 kinase alpha-3 OS=Homo sapiens OX=9606 GN=RPS6KA3 PE=1 SV=1
P51858_ph103	NA	NA	3.75458	NA	NA	1	0	HDGF	HDGF_HUMAN Hepatoma-derived growth factor OS=Homo sapiens OX=9606 GN=HDGF PE=1 SV=1
P51858_ph107	NA	NA	1.73208	NA	NA	1	0	HDGF	HDGF_HUMAN Hepatoma-derived growth factor OS=Homo sapiens OX=9606 GN=HDGF PE=1 SV=1
P51946_ph315	-0.0661313	1.56	-0.408365	NA	NA	1	0	CCNH	CCNH_HUMAN Cyclin-H OS=Homo sapiens OX=9606 GN=CCNH PE=1 SV=1
P51991_ph350	NA	NA	1.38226	NA	NA	1	0	ROA3	ROA3_HUMAN Heterogeneous nuclear ribonucleoprotein A3 OS=Homo sapiens OX=9606 GN=HNRNPA3 PE=1 SV=2
P51991_ph43	0.0234989	NA	1.35865	NA	NA	1	0	ROA3	ROA3_HUMAN Heterogeneous nuclear ribonucleoprotein A3 OS=Homo sapiens OX=9606 GN=HNRNPA3 PE=1 SV=2
P52272_ph432	NA	NA	1.75128	0.101832	NA	1	0	HNRPM	HNRPM_HUMAN Heterogeneous nuclear ribonucleoprotein M OS=Homo sapiens OX=9606 GN=HNRNPM PE=1 SV=3
P52272_ph481	NA	NA	2.10476	NA	NA	1	0	HNRPM	HNRPM_HUMAN Heterogeneous nuclear ribonucleoprotein M OS=Homo sapiens OX=9606 GN=HNRNPM PE=1 SV=3
P52272_ph513	0.0192671	0.46	2.45089	NA	NA	1	0	HNRPM	HNRPM_HUMAN Heterogeneous nuclear ribonucleoprotein M OS=Homo sapiens OX=9606 GN=HNRNPM PE=1 SV=3
P52272_ph633	NA	NA	NA	5.82981	NA	1	0	HNRPM	HNRPM_HUMAN Heterogeneous nuclear ribonucleoprotein M OS=Homo sapiens OX=9606 GN=HNRNPM PE=1 SV=3
P52594_ph293	NA	NA	2.22574	NA	NA	1	0	AGFG1	AGFG1_HUMAN Arf-GAP domain and FG repeat-containing protein 1 OS=Homo sapiens OX=9606 GN=AGFG1 PE=1 SV=2
P52594_ph362	NA	NA	NA	3.52604	NA	1	0	AGFG1	AGFG1_HUMAN Arf-GAP domain and FG repeat-containing protein 1 OS=Homo sapiens OX=9606 GN=AGFG1 PE=1 SV=2
P52948_ph1043	NA	NA	NA	1.02022	NA	1	0	NUP98	NUP98_HUMAN Nuclear pore complex protein Nup98-Nup96 OS=Homo sapiens OX=9606 GN=NUP98 PE=1 SV=4
P52948_ph612	0.299862	NA	1.06412	0.925688	NA	1	0	NUP98	NUP98_HUMAN Nuclear pore complex protein Nup98-Nup96 OS=Homo sapiens OX=9606 GN=NUP98 PE=1 SV=4
P52948_ph673	NA	NA	NA	1.9551	NA	1	0	NUP98	NUP98_HUMAN Nuclear pore complex protein Nup98-Nup96 OS=Homo sapiens OX=9606 GN=NUP98 PE=1 SV=4
P52948_ph888	0.416458	1.5	-0.995356	-0.154872	NA	1	0	NUP98	NUP98_HUMAN Nuclear pore complex protein Nup98-Nup96 OS=Homo sapiens OX=9606 GN=NUP98 PE=1 SV=4
P53367_ph132	NA	NA	0.135183	2.63393	NA	1	0	ARFP1	ARFP1_HUMAN Arfaptin-1 OS=Homo sapiens OX=9606 GN=ARFIP1 PE=1 SV=2
P53396_ph455	0.650956	1.71	-0.378376	0.470456	NA	1	0	ACLY	ACLY_HUMAN ATP-citrate synthase OS=Homo sapiens OX=9606 GN=ACLY PE=1 SV=3
P53396_ph478_ph481	NA	NA	2.14336	NA	NA	1	0	ACLY	ACLY_HUMAN ATP-citrate synthase OS=Homo sapiens OX=9606 GN=ACLY PE=1 SV=3
P53618_ph371	NA	NA	1.50918	NA	NA	1	0	COPB	COPB_HUMAN Coatomer subunit beta OS=Homo sapiens OX=9606 GN=COPB1 PE=1 SV=3
P53621_ph173	0.123986	0.91	1.62249	0.302198	NA	1	0	COPA	COPA_HUMAN Coatomer subunit alpha OS=Homo sapiens OX=9606 GN=COPA PE=1 SV=2
P53667_ph298	-0.211618	1.33	NA	NA	NA	1	0	LIMK1	LIMK1_HUMAN LIM domain kinase 1 OS=Homo sapiens OX=9606 GN=LIMK1 PE=1 SV=3
P53985_ph483	NA	2.12	NA	NA	NA	1	0	MOT1	MOT1_HUMAN Monocarboxylate transporter 1 OS=Homo sapiens OX=9606 GN=SLC16A1 PE=1 SV=3
P53985_ph498	NA	3.23	NA	NA	NA	1	0	MOT1	MOT1_HUMAN Monocarboxylate transporter 1 OS=Homo sapiens OX=9606 GN=SLC16A1 PE=1 SV=3
P53999_ph17	NA	NA	1.40216	NA	NA	1	0	TCP4	TCP4_HUMAN Activated RNA polymerase II transcriptional coactivator p15 OS=Homo sapiens OX=9606 GN=SUB1 PE=1 SV=3
P53999_ph19	NA	NA	1.62492	NA	NA	1	0	TCP4	TCP4_HUMAN Activated RNA polymerase II transcriptional coactivator p15 OS=Homo sapiens OX=9606 GN=SUB1 PE=1 SV=3
P54198_ph661	NA	NA	1.43214	NA	NA	1	0	HIRA	HIRA_HUMAN Protein HIRA OS=Homo sapiens OX=9606 GN=HIRA PE=1 SV=2
P54252_ph265	NA	NA	1.40639	NA	NA	1	0	ATX3	ATX3_HUMAN Ataxin-3 OS=Homo sapiens OX=9606 GN=ATXN3 PE=1 SV=5
P54278_ph436	1.19556	NA	NA	NA	NA	1	0	PMS2	PMS2_HUMAN Mismatch repair endonuclease PMS2 OS=Homo sapiens OX=9606 GN=PMS2 PE=1 SV=2
P54578_ph230	NA	NA	1.05204	NA	NA	1	0	UBP14	UBP14_HUMAN Ubiquitin carboxyl-terminal hydrolase 14 OS=Homo sapiens OX=9606 GN=USP14 PE=1 SV=3
P54578_ph492	NA	1.04	NA	NA	NA	1	0	UBP14	UBP14_HUMAN Ubiquitin carboxyl-terminal hydrolase 14 OS=Homo sapiens OX=9606 GN=USP14 PE=1 SV=3
P54725_ph123	NA	NA	0.68825	1.36303	NA	1	0	RD23A	RD23A_HUMAN UV excision repair protein RAD23 homolog A OS=Homo sapiens OX=9606 GN=RAD23A PE=1 SV=1
P54886_ph657	NA	NA	1.62368	NA	NA	1	0	P5CS	P5CS_HUMAN Delta-1-pyrroline-5-carboxylate synthase OS=Homo sapiens OX=9606 GN=ALDH18A1 PE=1 SV=2
P55036_ph266	NA	NA	1.37845	NA	NA	1	0	PSMD4	PSMD4_HUMAN 26S proteasome non-ATPase regulatory subunit 4 OS=Homo sapiens OX=9606 GN=PSMD4 PE=1 SV=1
P55081_ph132;P55081_ph133	NA	1.8	NA	NA	NA	1	0	MFAP1	MFAP1_HUMAN Microfibrillar-associated protein 1 OS=Homo sapiens OX=9606 GN=MFAP1 PE=1 SV=2
P55081_ph267	0.806754	2.61	-0.226874	NA	NA	1	0	MFAP1	MFAP1_HUMAN Microfibrillar-associated protein 1 OS=Homo sapiens OX=9606 GN=MFAP1 PE=1 SV=2
P55081_ph52_ph53	1.12109	NA	NA	NA	NA	1	0	MFAP1	MFAP1_HUMAN Microfibrillar-associated protein 1 OS=Homo sapiens OX=9606 GN=MFAP1 PE=1 SV=2
P55196_ph1201_ph1211	NA	NA	1.60184	NA	NA	1	0	AFAD	AFAD_HUMAN Afadin OS=Homo sapiens OX=9606 GN=AFDN PE=1 SV=3
P55196_ph1698	NA	NA	1.29567	0.596419	NA	1	0	AFAD	AFAD_HUMAN Afadin OS=Homo sapiens OX=9606 GN=AFDN PE=1 SV=3
P55196_ph1721	-0.369704	NA	2.00835	0.560399	NA	1	0	AFAD	AFAD_HUMAN Afadin OS=Homo sapiens OX=9606 GN=AFDN PE=1 SV=3
P55196_ph1779	-0.338521	NA	1.17876	NA	NA	1	0	AFAD	AFAD_HUMAN Afadin OS=Homo sapiens OX=9606 GN=AFDN PE=1 SV=3
P55196_ph1815	NA	NA	1.0465	NA	NA	1	0	AFAD	AFAD_HUMAN Afadin OS=Homo sapiens OX=9606 GN=AFDN PE=1 SV=3
P55201_ph460;P55201_ph462	NA	1.34	NA	NA	NA	1	0	BRPF1	BRPF1_HUMAN Peregrin OS=Homo sapiens OX=9606 GN=BRPF1 PE=1 SV=2
P55209_ph62	0.25678	1.66	0.053734	-0.476002	NA	1	0	NP1L1	NP1L1_HUMAN Nucleosome assembly protein 1-like 1 OS=Homo sapiens OX=9606 GN=NAP1L1 PE=1 SV=1
P55265_ph601	NA	NA	2.06163	0.733161	NA	1	0	DSRAD	DSRAD_HUMAN Double-stranded RNA-specific adenosine deaminase OS=Homo sapiens OX=9606 GN=ADAR PE=1 SV=4
P55265_ph614	NA	NA	1.40038	-0.213311	NA	1	0	DSRAD	DSRAD_HUMAN Double-stranded RNA-specific adenosine deaminase OS=Homo sapiens OX=9606 GN=ADAR PE=1 SV=4
P55285_ph786	NA	1.45	NA	NA	NA	1	0	CADH6	CADH6_HUMAN Cadherin-6 OS=Homo sapiens OX=9606 GN=CDH6 PE=1 SV=1
P55317_ph234	NA	NA	2.31131	NA	NA	1	0	FOXA1	FOXA1_HUMAN Hepatocyte nuclear factor 3-alpha OS=Homo sapiens OX=9606 GN=FOXA1 PE=1 SV=2
P55795_ph104	0.309796	1.3	NA	NA	NA	1	0	HNRH2	HNRH2_HUMAN Heterogeneous nuclear ribonucleoprotein H2 OS=Homo sapiens OX=9606 GN=HNRNPH2 PE=1 SV=1
P56182_ph3	NA	1.33	NA	NA	NA	1	0	RRP1	RRP1_HUMAN Ribosomal RNA processing protein 1 homolog A OS=Homo sapiens OX=9606 GN=RRP1 PE=1 SV=1
P56524_ph565	-0.131	NA	NA	1.55605	NA	1	0	HDAC4	HDAC4_HUMAN Histone deacetylase 4 OS=Homo sapiens OX=9606 GN=HDAC4 PE=1 SV=3
P56937_ph337	NA	NA	2.08449	NA	NA	1	0	DHB7	DHB7_HUMAN 3-keto-steroid reductase OS=Homo sapiens OX=9606 GN=HSD17B7 PE=1 SV=1
P57678_ph84	NA	NA	0.439334	4.08907	NA	1	0	GEMI4	GEMI4_HUMAN Gem-associated protein 4 OS=Homo sapiens OX=9606 GN=GEMIN4 PE=1 SV=2
P57737_ph21	NA	NA	1.17038	NA	NA	1	0	CORO7	CORO7_HUMAN Coronin-7 OS=Homo sapiens OX=9606 GN=CORO7 PE=1 SV=2
P57737_ph462	NA	NA	1.98611	NA	NA	1	0	CORO7	CORO7_HUMAN Coronin-7 OS=Homo sapiens OX=9606 GN=CORO7 PE=1 SV=2
P57737_ph585	NA	NA	2.77254	NA	NA	1	0	CORO7	CORO7_HUMAN Coronin-7 OS=Homo sapiens OX=9606 GN=CORO7 PE=1 SV=2
P57740_ph11	0.207411	NA	1.22139	-0.678034	NA	1	0	NU107	NU107_HUMAN Nuclear pore complex protein Nup107 OS=Homo sapiens OX=9606 GN=NUP107 PE=1 SV=1
P57740_ph55	NA	NA	1.10821	NA	NA	1	0	NU107	NU107_HUMAN Nuclear pore complex protein Nup107 OS=Homo sapiens OX=9606 GN=NUP107 PE=1 SV=1
P57740_ph64	NA	NA	1.0595	NA	NA	1	0	NU107	NU107_HUMAN Nuclear pore complex protein Nup107 OS=Homo sapiens OX=9606 GN=NUP107 PE=1 SV=1
P58107_ph2508	NA	NA	2.5023	NA	NA	1	0	EPIPL	EPIPL_HUMAN Epiplakin OS=Homo sapiens OX=9606 GN=EPPK1 PE=1 SV=3
P58107_ph4645	NA	NA	1.70986	NA	NA	1	0	EPIPL	EPIPL_HUMAN Epiplakin OS=Homo sapiens OX=9606 GN=EPPK1 PE=1 SV=3
P59595_ph218	NA	NA	NA	7.10797	NA	1	0	NA	NA
P59596_ph172	NA	NA	NA	6.36339	NA	1	0	NA	NA
P59596_ph212	NA	NA	NA	7.54689	NA	1	0	NA	NA
P60660_ph135	NA	NA	NA	6.71387	NA	1	0	MYL6	MYL6_HUMAN Myosin light polypeptide 6 OS=Homo sapiens OX=9606 GN=MYL6 PE=1 SV=2
P60709_ph218	NA	NA	NA	3.85359	NA	1	0	ACTB	ACTB_HUMAN Actin, cytoplasmic 1 OS=Homo sapiens OX=9606 GN=ACTB PE=1 SV=1
P60709_ph233	NA	NA	1.50075	NA	NA	1	0	ACTB	ACTB_HUMAN Actin, cytoplasmic 1 OS=Homo sapiens OX=9606 GN=ACTB PE=1 SV=1
P61006_ph181_ph185	NA	NA	1.25953	NA	NA	1	0	RAB8A	RAB8A_HUMAN Ras-related protein Rab-8A OS=Homo sapiens OX=9606 GN=RAB8A PE=1 SV=1
P61026_ph73	NA	NA	NA	1.18162	NA	1	0	RAB10	RAB10_HUMAN Ras-related protein Rab-10 OS=Homo sapiens OX=9606 GN=RAB10 PE=1 SV=1
P61081_ph28	NA	NA	1.04158	NA	NA	1	0	UBC12	UBC12_HUMAN NEDD8-conjugating enzyme Ubc12 OS=Homo sapiens OX=9606 GN=UBE2M PE=1 SV=1
P61619_ph408	NA	NA	1.66755	NA	NA	1	0	S61A1	S61A1_HUMAN Protein transport protein Sec61 subunit alpha isoform 1 OS=Homo sapiens OX=9606 GN=SEC61A1 PE=1 SV=2
P61956_ph38	NA	NA	NA	1.22643	NA	1	0	SUMO2	SUMO2_HUMAN Small ubiquitin-related modifier 2 OS=Homo sapiens OX=9606 GN=SUMO2 PE=1 SV=3
P61978_ph116	1.15932	NA	NA	0.582308	NA	1	0	HNRPK	HNRPK_HUMAN Heterogeneous nuclear ribonucleoprotein K OS=Homo sapiens OX=9606 GN=HNRNPK PE=1 SV=1
P61978_ph280	NA	NA	NA	2.29963	NA	1	0	HNRPK	HNRPK_HUMAN Heterogeneous nuclear ribonucleoprotein K OS=Homo sapiens OX=9606 GN=HNRNPK PE=1 SV=1
P61978_ph39	-0.425828	2.08	NA	NA	NA	1	0	HNRPK	HNRPK_HUMAN Heterogeneous nuclear ribonucleoprotein K OS=Homo sapiens OX=9606 GN=HNRNPK PE=1 SV=1
P62070_ph186	0.0803368	2.18	0.350392	-0.261677	NA	1	0	RRAS2	RRAS2_HUMAN Ras-related protein R-Ras2 OS=Homo sapiens OX=9606 GN=RRAS2 PE=1 SV=1
P62491_ph190	NA	NA	2.14646	NA	NA	1	0	RB11A	RB11A_HUMAN Ras-related protein Rab-11A OS=Homo sapiens OX=9606 GN=RAB11A PE=1 SV=3
P62753_ph235_ph236_ph240	NA	NA	1.69338	NA	NA	1	0	RS6	RS6_HUMAN 40S ribosomal protein S6 OS=Homo sapiens OX=9606 GN=RPS6 PE=1 SV=1
P62753_ph235_ph236_ph241_ph242	NA	NA	1.23204	NA	NA	1	0	RS6	RS6_HUMAN 40S ribosomal protein S6 OS=Homo sapiens OX=9606 GN=RPS6 PE=1 SV=1
P62753_ph5	NA	NA	NA	NA	2.2678	1	0	RS6	RS6_HUMAN 40S ribosomal protein S6 OS=Homo sapiens OX=9606 GN=RPS6 PE=1 SV=1
P62805_ph48	0.0709582	1.06	0.101521	0.448459	NA	1	0	H4	H4_HUMAN Histone H4 OS=Homo sapiens OX=9606 GN=HIST1H4A PE=1 SV=2
P62826_ph135	NA	-0.52	1.87776	NA	NA	1	0	RAN	RAN_HUMAN GTP-binding nuclear protein Ran OS=Homo sapiens OX=9606 GN=RAN PE=1 SV=3
P62841_ph55	NA	NA	1.27306	NA	NA	1	0	RS15	RS15_HUMAN 40S ribosomal protein S15 OS=Homo sapiens OX=9606 GN=RPS15 PE=1 SV=2
P62857_ph23	0.0918289	NA	0.160465	6.39204	NA	1	0	RS28	RS28_HUMAN 40S ribosomal protein S28 OS=Homo sapiens OX=9606 GN=RPS28 PE=1 SV=1
P62888_ph13	NA	NA	1.35899	0.237286	NA	1	0	RL30	RL30_HUMAN 60S ribosomal protein L30 OS=Homo sapiens OX=9606 GN=RPL30 PE=1 SV=2
P62937_ph51	-0.0580195	2.29	NA	NA	NA	1	0	PPIA	PPIA_HUMAN Peptidyl-prolyl cis-trans isomerase A OS=Homo sapiens OX=9606 GN=PPIA PE=1 SV=2
P62995_ph201	0.507796	1.02	0.0921937	0.108498	NA	1	0	TRA2B	TRA2B_HUMAN Transformer-2 protein homolog beta OS=Homo sapiens OX=9606 GN=TRA2B PE=1 SV=1
P63241_ph75	NA	NA	NA	1.4953	NA	1	0	IF5A1	IF5A1_HUMAN Eukaryotic translation initiation factor 5A-1 OS=Homo sapiens OX=9606 GN=EIF5A PE=1 SV=2
P67809_ph167	NA	NA	NA	1.13409	NA	1	0	YBOX1	YBOX1_HUMAN Nuclease-sensitive element-binding protein 1 OS=Homo sapiens OX=9606 GN=YBX1 PE=1 SV=3
P67809_ph176	-0.031642	NA	0.122087	1.1146	NA	1	0	YBOX1	YBOX1_HUMAN Nuclease-sensitive element-binding protein 1 OS=Homo sapiens OX=9606 GN=YBX1 PE=1 SV=3
P68133_ph93	NA	NA	NA	1.01906	NA	1	0	ACTS	ACTS_HUMAN Actin, alpha skeletal muscle OS=Homo sapiens OX=9606 GN=ACTA1 PE=1 SV=1
P68363_ph232	NA	NA	NA	1.94334	NA	1	0	TBA1B	TBA1B_HUMAN Tubulin alpha-1B chain OS=Homo sapiens OX=9606 GN=TUBA1B PE=1 SV=1
P78310_ph346	NA	NA	NA	1.0241	NA	1	0	CXAR	CXAR_HUMAN Coxsackievirus and adenovirus receptor OS=Homo sapiens OX=9606 GN=CXADR PE=1 SV=1
P78344_ph500	1.03314	NA	NA	NA	NA	1	0	IF4G2	IF4G2_HUMAN Eukaryotic translation initiation factor 4 gamma 2 OS=Homo sapiens OX=9606 GN=EIF4G2 PE=1 SV=1
P78346_ph251	0.27926	NA	1.19414	0.468929	NA	1	0	RPP30	RPP30_HUMAN Ribonuclease P protein subunit p30 OS=Homo sapiens OX=9606 GN=RPP30 PE=1 SV=1
P78347_ph103	NA	NA	2.44226	NA	NA	1	0	GTF2I	GTF2I_HUMAN General transcription factor II-I OS=Homo sapiens OX=9606 GN=GTF2I PE=1 SV=2
P78347_ph210	0.153866	NA	1.0213	-0.239432	NA	1	0	GTF2I	GTF2I_HUMAN General transcription factor II-I OS=Homo sapiens OX=9606 GN=GTF2I PE=1 SV=2
P78347_ph231	NA	NA	1.11998	NA	NA	1	0	GTF2I	GTF2I_HUMAN General transcription factor II-I OS=Homo sapiens OX=9606 GN=GTF2I PE=1 SV=2
P78347_ph517	NA	NA	1.9775	NA	NA	1	0	GTF2I	GTF2I_HUMAN General transcription factor II-I OS=Homo sapiens OX=9606 GN=GTF2I PE=1 SV=2
P78371_ph261	NA	NA	NA	1.70361	NA	1	0	TCPB	TCPB_HUMAN T-complex protein 1 subunit beta OS=Homo sapiens OX=9606 GN=CCT2 PE=1 SV=4
P78524_ph84	NA	NA	1.18146	NA	NA	1	0	ST5	ST5_HUMAN Suppression of tumorigenicity 5 protein OS=Homo sapiens OX=9606 GN=ST5 PE=1 SV=3
P78527_ph2624	NA	NA	1.31723	0.16578	NA	1	0	PRKDC	PRKDC_HUMAN DNA-dependent protein kinase catalytic subunit OS=Homo sapiens OX=9606 GN=PRKDC PE=1 SV=3
P78527_ph3198	NA	NA	NA	1.03421	NA	1	0	PRKDC	PRKDC_HUMAN DNA-dependent protein kinase catalytic subunit OS=Homo sapiens OX=9606 GN=PRKDC PE=1 SV=3
P78527_ph511	NA	NA	2.6836	NA	NA	1	0	PRKDC	PRKDC_HUMAN DNA-dependent protein kinase catalytic subunit OS=Homo sapiens OX=9606 GN=PRKDC PE=1 SV=3
P78527_ph694	NA	NA	2.39555	NA	NA	1	0	PRKDC	PRKDC_HUMAN DNA-dependent protein kinase catalytic subunit OS=Homo sapiens OX=9606 GN=PRKDC PE=1 SV=3
P78536_ph735	1.11265	NA	NA	0.548907	NA	1	0	ADA17	ADA17_HUMAN Disintegrin and metalloproteinase domain-containing protein 17 OS=Homo sapiens OX=9606 GN=ADAM17 PE=1 SV=1
P78536_ph787	NA	NA	NA	1.22812	NA	1	0	ADA17	ADA17_HUMAN Disintegrin and metalloproteinase domain-containing protein 17 OS=Homo sapiens OX=9606 GN=ADAM17 PE=1 SV=1
P78549_ph20	NA	NA	1.20202	NA	NA	1	0	NTH	NTH_HUMAN Endonuclease III-like protein 1 OS=Homo sapiens OX=9606 GN=NTHL1 PE=1 SV=2
P78559_ph1797_ph1801	1.45565	NA	NA	NA	NA	1	0	MAP1A	MAP1A_HUMAN Microtubule-associated protein 1A OS=Homo sapiens OX=9606 GN=MAP1A PE=1 SV=6
P82094_ph112	NA	NA	2.14091	0.703237	NA	1	0	TMF1	TMF1_HUMAN TATA element modulatory factor OS=Homo sapiens OX=9606 GN=TMF1 PE=1 SV=2
P82094_ph68_ph77	NA	NA	1.19406	NA	NA	1	0	TMF1	TMF1_HUMAN TATA element modulatory factor OS=Homo sapiens OX=9606 GN=TMF1 PE=1 SV=2
P82094_ph72	NA	NA	NA	1.18908	NA	1	0	TMF1	TMF1_HUMAN TATA element modulatory factor OS=Homo sapiens OX=9606 GN=TMF1 PE=1 SV=2
P82909_ph90	NA	NA	1.24472	NA	NA	1	0	RT36	RT36_HUMAN 28S ribosomal protein S36, mitochondrial OS=Homo sapiens OX=9606 GN=MRPS36 PE=1 SV=2
P82914_ph244	NA	NA	2.0947	NA	NA	1	0	RT15	RT15_HUMAN 28S ribosomal protein S15, mitochondrial OS=Homo sapiens OX=9606 GN=MRPS15 PE=1 SV=1
P82979_ph163	NA	NA	1.51776	-0.834733	NA	1	0	SARNP	SARNP_HUMAN SAP domain-containing ribonucleoprotein OS=Homo sapiens OX=9606 GN=SARNP PE=1 SV=3
P83876_ph132	NA	NA	1.49995	NA	NA	1	0	TXN4A	TXN4A_HUMAN Thioredoxin-like protein 4A OS=Homo sapiens OX=9606 GN=TXNL4A PE=1 SV=1
P83916_ph172	NA	NA	2.12151	NA	NA	1	0	CBX1	CBX1_HUMAN Chromobox protein homolog 1 OS=Homo sapiens OX=9606 GN=CBX1 PE=1 SV=1
P83916_ph172_ph175	NA	NA	2.60498	NA	NA	1	0	CBX1	CBX1_HUMAN Chromobox protein homolog 1 OS=Homo sapiens OX=9606 GN=CBX1 PE=1 SV=1
P85037_ph213	0.101709	1.69	NA	-0.937331	NA	1	0	FOXK1	FOXK1_HUMAN Forkhead box protein K1 OS=Homo sapiens OX=9606 GN=FOXK1 PE=1 SV=1
P85037_ph416_ph428	1.21793	NA	NA	NA	NA	1	0	FOXK1	FOXK1_HUMAN Forkhead box protein K1 OS=Homo sapiens OX=9606 GN=FOXK1 PE=1 SV=1
P86790_ph266	NA	1.2	0.140688	NA	NA	1	0	CCZ1B	CCZ1B_HUMAN Vacuolar fusion protein CCZ1 homolog B OS=Homo sapiens OX=9606 GN=CCZ1B PE=1 SV=1
P86791_ph266	NA	1.2	NA	-0.34169	NA	1	0	CCZ1	CCZ1_HUMAN Vacuolar fusion protein CCZ1 homolog OS=Homo sapiens OX=9606 GN=CCZ1 PE=1 SV=1
P98082_ph723	NA	NA	1.13746	NA	NA	1	0	DAB2	DAB2_HUMAN Disabled homolog 2 OS=Homo sapiens OX=9606 GN=DAB2 PE=1 SV=3
P98164_ph4463	NA	NA	NA	5.12306	NA	1	0	LRP2	LRP2_HUMAN Low-density lipoprotein receptor-related protein 2 OS=Homo sapiens OX=9606 GN=LRP2 PE=1 SV=3
P98174_ph116	0.126515	NA	NA	1.06334	NA	1	0	FGD1	FGD1_HUMAN FYVE, RhoGEF and PH domain-containing protein 1 OS=Homo sapiens OX=9606 GN=FGD1 PE=1 SV=2
P98175_ph50	NA	NA	1.69645	NA	NA	1	0	RBM10	RBM10_HUMAN RNA-binding protein 10 OS=Homo sapiens OX=9606 GN=RBM10 PE=1 SV=3
P98179_ph147	NA	NA	1.53039	-0.886361	NA	1	0	RBM3	RBM3_HUMAN RNA-binding protein 3 OS=Homo sapiens OX=9606 GN=RBM3 PE=1 SV=1
Q00059_ph122	NA	NA	1.31873	NA	NA	1	0	TFAM	TFAM_HUMAN Transcription factor A, mitochondrial OS=Homo sapiens OX=9606 GN=TFAM PE=1 SV=1
Q00059_ph124	NA	NA	2.59655	NA	NA	1	0	TFAM	TFAM_HUMAN Transcription factor A, mitochondrial OS=Homo sapiens OX=9606 GN=TFAM PE=1 SV=1
Q00341_ph904	NA	NA	2.05658	NA	NA	1	0	VIGLN	VIGLN_HUMAN Vigilin OS=Homo sapiens OX=9606 GN=HDLBP PE=1 SV=2
Q00403_ph70	NA	NA	1.16662	NA	NA	1	0	TF2B	TF2B_HUMAN Transcription initiation factor IIB OS=Homo sapiens OX=9606 GN=GTF2B PE=1 SV=1
Q00403_ph92	NA	NA	2.04584	NA	NA	1	0	TF2B	TF2B_HUMAN Transcription initiation factor IIB OS=Homo sapiens OX=9606 GN=GTF2B PE=1 SV=1
Q00587_ph113	NA	NA	1.19803	NA	NA	1	0	BORG5	BORG5_HUMAN Cdc42 effector protein 1 OS=Homo sapiens OX=9606 GN=CDC42EP1 PE=1 SV=1
Q00587_ph19	NA	NA	1.18343	NA	NA	1	0	BORG5	BORG5_HUMAN Cdc42 effector protein 1 OS=Homo sapiens OX=9606 GN=CDC42EP1 PE=1 SV=1
Q00613_ph363	0.351134	3.56	-0.684967	-0.432104	NA	1	0	HSF1	HSF1_HUMAN Heat shock factor protein 1 OS=Homo sapiens OX=9606 GN=HSF1 PE=1 SV=1
Q00839_ph286	NA	1.04	NA	NA	NA	1	0	HNRPU	HNRPU_HUMAN Heterogeneous nuclear ribonucleoprotein U OS=Homo sapiens OX=9606 GN=HNRNPU PE=1 SV=6
Q00839_ph3	2.19712	NA	NA	NA	0.0041943	1	0	HNRPU	HNRPU_HUMAN Heterogeneous nuclear ribonucleoprotein U OS=Homo sapiens OX=9606 GN=HNRNPU PE=1 SV=6
Q00839_ph59	0.428175	NA	1.16159	0.19646	NA	1	0	HNRPU	HNRPU_HUMAN Heterogeneous nuclear ribonucleoprotein U OS=Homo sapiens OX=9606 GN=HNRNPU PE=1 SV=6
Q01082_ph1388	NA	NA	1.12508	NA	NA	1	0	SPTB2	SPTB2_HUMAN Spectrin beta chain, non-erythrocytic 1 OS=Homo sapiens OX=9606 GN=SPTBN1 PE=1 SV=2
Q01082_ph1447	NA	NA	1.75	NA	NA	1	0	SPTB2	SPTB2_HUMAN Spectrin beta chain, non-erythrocytic 1 OS=Homo sapiens OX=9606 GN=SPTBN1 PE=1 SV=2
Q01082_ph1462	NA	NA	1.69707	NA	NA	1	0	SPTB2	SPTB2_HUMAN Spectrin beta chain, non-erythrocytic 1 OS=Homo sapiens OX=9606 GN=SPTBN1 PE=1 SV=2
Q01082_ph2102	0.317228	1.3	-0.297243	0.159282	NA	1	0	SPTB2	SPTB2_HUMAN Spectrin beta chain, non-erythrocytic 1 OS=Homo sapiens OX=9606 GN=SPTBN1 PE=1 SV=2
Q01082_ph2161_ph2165_ph2169	1.43876	NA	NA	NA	NA	1	0	SPTB2	SPTB2_HUMAN Spectrin beta chain, non-erythrocytic 1 OS=Homo sapiens OX=9606 GN=SPTBN1 PE=1 SV=2
Q01082_ph2358	0.186288	NA	2.22422	-0.266388	NA	1	0	SPTB2	SPTB2_HUMAN Spectrin beta chain, non-erythrocytic 1 OS=Homo sapiens OX=9606 GN=SPTBN1 PE=1 SV=2
Q01085_ph85	NA	NA	1.18981	NA	NA	1	0	TIAR	TIAR_HUMAN Nucleolysin TIAR OS=Homo sapiens OX=9606 GN=TIAL1 PE=1 SV=1
Q01130_ph101	NA	NA	3.21456	NA	NA	1	0	SRSF2	SRSF2_HUMAN Serine/arginine-rich splicing factor 2 OS=Homo sapiens OX=9606 GN=SRSF2 PE=1 SV=4
Q01130_ph189	NA	NA	NA	3.15283	NA	1	0	SRSF2	SRSF2_HUMAN Serine/arginine-rich splicing factor 2 OS=Homo sapiens OX=9606 GN=SRSF2 PE=1 SV=4
Q01167_ph373	-0.106299	NA	NA	4.02567	NA	1	0	FOXK2	FOXK2_HUMAN Forkhead box protein K2 OS=Homo sapiens OX=9606 GN=FOXK2 PE=1 SV=3
Q01433_ph168	0.612923	0.85	0.282089	1.40437	NA	1	0	AMPD2	AMPD2_HUMAN AMP deaminase 2 OS=Homo sapiens OX=9606 GN=AMPD2 PE=1 SV=2
Q01484_ph1855	NA	NA	1.18286	NA	NA	1	0	ANK2	ANK2_HUMAN Ankyrin-2 OS=Homo sapiens OX=9606 GN=ANK2 PE=1 SV=4
Q01484_ph3803	NA	NA	1.18177	NA	NA	1	0	ANK2	ANK2_HUMAN Ankyrin-2 OS=Homo sapiens OX=9606 GN=ANK2 PE=1 SV=4
Q01780_ph785	NA	NA	2.14113	NA	NA	1	0	EXOSX	EXOSX_HUMAN Exosome component 10 OS=Homo sapiens OX=9606 GN=EXOSC10 PE=1 SV=2
Q01780_ph868	NA	NA	1.05464	NA	NA	1	0	EXOSX	EXOSX_HUMAN Exosome component 10 OS=Homo sapiens OX=9606 GN=EXOSC10 PE=1 SV=2
Q01804_ph548	NA	NA	NA	9.59186	NA	1	0	OTUD4	OTUD4_HUMAN OTU domain-containing protein 4 OS=Homo sapiens OX=9606 GN=OTUD4 PE=1 SV=4
Q01831_ph349	NA	NA	NA	5.96245	NA	1	0	XPC	XPC_HUMAN DNA repair protein complementing XP-C cells OS=Homo sapiens OX=9606 GN=XPC PE=1 SV=4
Q01831_ph94	0.964731	3.56	-0.41575	NA	NA	1	0	XPC	XPC_HUMAN DNA repair protein complementing XP-C cells OS=Homo sapiens OX=9606 GN=XPC PE=1 SV=4
Q01970_ph537	NA	NA	-0.154135	7.73326	NA	1	0	PLCB3	PLCB3_HUMAN 1-phosphatidylinositol 4,5-bisphosphate phosphodiesterase beta-3 OS=Homo sapiens OX=9606 GN=PLCB3 PE=1 SV=2
Q01970_ph931	NA	NA	1.11652	NA	NA	1	0	PLCB3	PLCB3_HUMAN 1-phosphatidylinositol 4,5-bisphosphate phosphodiesterase beta-3 OS=Homo sapiens OX=9606 GN=PLCB3 PE=1 SV=2
Q02218_ph95	NA	NA	1.16585	NA	NA	1	0	ODO1	ODO1_HUMAN 2-oxoglutarate dehydrogenase, mitochondrial OS=Homo sapiens OX=9606 GN=OGDH PE=1 SV=3
Q02241_ph682	NA	NA	NA	2.53566	NA	1	0	KIF23	KIF23_HUMAN Kinesin-like protein KIF23 OS=Homo sapiens OX=9606 GN=KIF23 PE=1 SV=3
Q02241_ph867	0.449923	2.85	-0.500943	-0.227224	NA	1	0	KIF23	KIF23_HUMAN Kinesin-like protein KIF23 OS=Homo sapiens OX=9606 GN=KIF23 PE=1 SV=3
Q02241_ph913	NA	NA	NA	1.47394	NA	1	0	KIF23	KIF23_HUMAN Kinesin-like protein KIF23 OS=Homo sapiens OX=9606 GN=KIF23 PE=1 SV=3
Q02252_ph274	NA	NA	1.5949	NA	NA	1	0	MMSA	MMSA_HUMAN Methylmalonate-semialdehyde dehydrogenase [acylating], mitochondrial OS=Homo sapiens OX=9606 GN=ALDH6A1 PE=1 SV=2
Q02252_ph360	NA	NA	1.10878	NA	NA	1	0	MMSA	MMSA_HUMAN Methylmalonate-semialdehyde dehydrogenase [acylating], mitochondrial OS=Homo sapiens OX=9606 GN=ALDH6A1 PE=1 SV=2
Q02252_ph490	NA	NA	2.67501	NA	NA	1	0	MMSA	MMSA_HUMAN Methylmalonate-semialdehyde dehydrogenase [acylating], mitochondrial OS=Homo sapiens OX=9606 GN=ALDH6A1 PE=1 SV=2
Q02447_ph115	NA	NA	1.52581	NA	NA	1	0	SP3	SP3_HUMAN Transcription factor Sp3 OS=Homo sapiens OX=9606 GN=SP3 PE=1 SV=3
Q02880_ph1403	NA	NA	NA	1.48088	NA	1	0	TOP2B	TOP2B_HUMAN DNA topoisomerase 2-beta OS=Homo sapiens OX=9606 GN=TOP2B PE=1 SV=3
Q02880_ph1452	NA	NA	NA	4.07793	NA	1	0	TOP2B	TOP2B_HUMAN DNA topoisomerase 2-beta OS=Homo sapiens OX=9606 GN=TOP2B PE=1 SV=3
Q02880_ph1454	NA	NA	1.055	NA	NA	1	0	TOP2B	TOP2B_HUMAN DNA topoisomerase 2-beta OS=Homo sapiens OX=9606 GN=TOP2B PE=1 SV=3
Q02880_ph1550	0.166348	0.41	1.31862	0.381731	NA	1	0	TOP2B	TOP2B_HUMAN DNA topoisomerase 2-beta OS=Homo sapiens OX=9606 GN=TOP2B PE=1 SV=3
Q02880_ph1550_ph1552	0.305186	NA	1.32404	NA	NA	1	0	TOP2B	TOP2B_HUMAN DNA topoisomerase 2-beta OS=Homo sapiens OX=9606 GN=TOP2B PE=1 SV=3
Q02952_ph1115	1.15739	NA	NA	NA	NA	1	0	AKA12	AKA12_HUMAN A-kinase anchor protein 12 OS=Homo sapiens OX=9606 GN=AKAP12 PE=1 SV=4
Q02952_ph1489	NA	NA	NA	3.08404	NA	1	0	AKA12	AKA12_HUMAN A-kinase anchor protein 12 OS=Homo sapiens OX=9606 GN=AKAP12 PE=1 SV=4
Q02952_ph598	0.277587	2.08	NA	-0.112071	NA	1	0	AKA12	AKA12_HUMAN A-kinase anchor protein 12 OS=Homo sapiens OX=9606 GN=AKAP12 PE=1 SV=4
Q03001_ph237	NA	NA	1.68044	NA	NA	1	0	DYST	DYST_HUMAN Dystonin OS=Homo sapiens OX=9606 GN=DST PE=1 SV=4
Q03001_ph7510	-0.301986	1.25	0.155203	NA	NA	1	0	DYST	DYST_HUMAN Dystonin OS=Homo sapiens OX=9606 GN=DST PE=1 SV=4
Q03060_ph129	NA	NA	NA	7.8852	NA	1	0	CREM	CREM_HUMAN cAMP-responsive element modulator OS=Homo sapiens OX=9606 GN=CREM PE=1 SV=6
Q03135_ph37	0.415873	1.09	NA	-0.132123	NA	1	0	CAV1	CAV1_HUMAN Caveolin-1 OS=Homo sapiens OX=9606 GN=CAV1 PE=1 SV=4
Q03164_ph1845	NA	NA	NA	5.31051	NA	1	0	KMT2A	KMT2A_HUMAN Histone-lysine N-methyltransferase 2A OS=Homo sapiens OX=9606 GN=KMT2A PE=1 SV=5
Q04323_ph200	-0.227107	NA	1.17957	0.0670605	NA	1	0	UBXN1	UBXN1_HUMAN UBX domain-containing protein 1 OS=Homo sapiens OX=9606 GN=UBXN1 PE=1 SV=2
Q04637_ph1238	1.08838	NA	-0.113546	NA	NA	1	0	IF4G1	IF4G1_HUMAN Eukaryotic translation initiation factor 4 gamma 1 OS=Homo sapiens OX=9606 GN=EIF4G1 PE=1 SV=4
Q04637_ph1596	0.147903	1.68	-0.520219	-0.222722	NA	1	0	IF4G1	IF4G1_HUMAN Eukaryotic translation initiation factor 4 gamma 1 OS=Homo sapiens OX=9606 GN=EIF4G1 PE=1 SV=4
Q04637_ph704	-0.349383	1.88	NA	NA	NA	1	0	IF4G1	IF4G1_HUMAN Eukaryotic translation initiation factor 4 gamma 1 OS=Homo sapiens OX=9606 GN=EIF4G1 PE=1 SV=4
Q04656_ph355	NA	NA	NA	5.33585	NA	1	0	ATP7A	ATP7A_HUMAN Copper-transporting ATPase 1 OS=Homo sapiens OX=9606 GN=ATP7A PE=1 SV=4
Q04656_ph357	-0.0399299	NA	1.00313	NA	NA	1	0	ATP7A	ATP7A_HUMAN Copper-transporting ATPase 1 OS=Homo sapiens OX=9606 GN=ATP7A PE=1 SV=4
Q04727_ph222	NA	NA	1.92333	NA	NA	1	0	TLE4	TLE4_HUMAN Transducin-like enhancer protein 4 OS=Homo sapiens OX=9606 GN=TLE4 PE=1 SV=3
Q05086_ph218	NA	NA	2.21706	NA	NA	1	0	UBE3A	UBE3A_HUMAN Ubiquitin-protein ligase E3A OS=Homo sapiens OX=9606 GN=UBE3A PE=1 SV=4
Q05193_ph777	-0.0789809	NA	NA	1.18572	NA	1	0	DYN1	DYN1_HUMAN Dynamin-1 OS=Homo sapiens OX=9606 GN=DNM1 PE=1 SV=2
Q05209_ph332	0.113487	1.17	0.297712	0.117422	NA	1	0	PTN12	PTN12_HUMAN Tyrosine-protein phosphatase non-receptor type 12 OS=Homo sapiens OX=9606 GN=PTPN12 PE=1 SV=3
Q05209_ph574	NA	NA	NA	5.17132	NA	1	0	PTN12	PTN12_HUMAN Tyrosine-protein phosphatase non-receptor type 12 OS=Homo sapiens OX=9606 GN=PTPN12 PE=1 SV=3
Q05209_ph673	1.15422	NA	0.152645	0.206882	NA	1	0	PTN12	PTN12_HUMAN Tyrosine-protein phosphatase non-receptor type 12 OS=Homo sapiens OX=9606 GN=PTPN12 PE=1 SV=3
Q05397_ph910	NA	NA	0.732201	1.01083	NA	1	0	FAK1	FAK1_HUMAN Focal adhesion kinase 1 OS=Homo sapiens OX=9606 GN=PTK2 PE=1 SV=2
Q05519_ph207	0.391893	NA	1.02874	0.737707	NA	1	0	SRS11	SRS11_HUMAN Serine/arginine-rich splicing factor 11 OS=Homo sapiens OX=9606 GN=SRSF11 PE=1 SV=1
Q05519_ph464	NA	NA	1.20895	NA	NA	1	0	SRS11	SRS11_HUMAN Serine/arginine-rich splicing factor 11 OS=Homo sapiens OX=9606 GN=SRSF11 PE=1 SV=1
Q05655_ph218	NA	NA	1.36764	NA	NA	1	0	KPCD	KPCD_HUMAN Protein kinase C delta type OS=Homo sapiens OX=9606 GN=PRKCD PE=1 SV=2
Q05655_ph4	NA	NA	NA	NA	1.40281	1	0	KPCD	KPCD_HUMAN Protein kinase C delta type OS=Homo sapiens OX=9606 GN=PRKCD PE=1 SV=2
Q05655_ph5	NA	NA	NA	NA	1.40281	1	0	KPCD	KPCD_HUMAN Protein kinase C delta type OS=Homo sapiens OX=9606 GN=PRKCD PE=1 SV=2
Q05682_ph506	NA	NA	1.51207	NA	NA	1	0	CALD1	CALD1_HUMAN Caldesmon OS=Homo sapiens OX=9606 GN=CALD1 PE=1 SV=3
Q05682_ph730	-0.148783	NA	1.66461	-0.980817	NA	1	0	CALD1	CALD1_HUMAN Caldesmon OS=Homo sapiens OX=9606 GN=CALD1 PE=1 SV=3
Q05D32_ph28	NA	NA	NA	1.45181	NA	1	0	CTSL2	CTSL2_HUMAN CTD small phosphatase-like protein 2 OS=Homo sapiens OX=9606 GN=CTDSPL2 PE=1 SV=2
Q05D32_ph9	NA	NA	3.07557	NA	NA	1	0	CTSL2	CTSL2_HUMAN CTD small phosphatase-like protein 2 OS=Homo sapiens OX=9606 GN=CTDSPL2 PE=1 SV=2
Q06210_ph253	0.0991239	NA	1.44493	NA	NA	1	0	GFPT1	GFPT1_HUMAN Glutamine--fructose-6-phosphate aminotransferase [isomerizing] 1 OS=Homo sapiens OX=9606 GN=GFPT1 PE=1 SV=3
Q06210_ph261	0.589269	1.14	0.0269633	-0.21918	NA	1	0	GFPT1	GFPT1_HUMAN Glutamine--fructose-6-phosphate aminotransferase [isomerizing] 1 OS=Homo sapiens OX=9606 GN=GFPT1 PE=1 SV=3
Q06546_ph303	NA	NA	1.77857	NA	NA	1	0	GABPA	GABPA_HUMAN GA-binding protein alpha chain OS=Homo sapiens OX=9606 GN=GABPA PE=1 SV=1
Q07001_ph230	NA	NA	1.10934	NA	NA	1	0	ACHD	ACHD_HUMAN Acetylcholine receptor subunit delta OS=Homo sapiens OX=9606 GN=CHRND PE=1 SV=1
Q07065_ph17	-0.660356	NA	1.47121	-0.541195	NA	1	0	CKAP4	CKAP4_HUMAN Cytoskeleton-associated protein 4 OS=Homo sapiens OX=9606 GN=CKAP4 PE=1 SV=2
Q07157_ph1025	NA	NA	1.34474	NA	NA	1	0	ZO1	ZO1_HUMAN Tight junction protein ZO-1 OS=Homo sapiens OX=9606 GN=TJP1 PE=1 SV=3
Q07157_ph1111	NA	NA	0.511736	2.6836	NA	1	0	ZO1	ZO1_HUMAN Tight junction protein ZO-1 OS=Homo sapiens OX=9606 GN=TJP1 PE=1 SV=3
Q07157_ph125;Q07157_ph131	NA	2.78	NA	NA	NA	1	0	ZO1	ZO1_HUMAN Tight junction protein ZO-1 OS=Homo sapiens OX=9606 GN=TJP1 PE=1 SV=3
Q07157_ph1619	1.04751	NA	NA	0.586296	NA	1	0	ZO1	ZO1_HUMAN Tight junction protein ZO-1 OS=Homo sapiens OX=9606 GN=TJP1 PE=1 SV=3
Q07157_ph354	1.03892	NA	NA	-0.556494	NA	1	0	ZO1	ZO1_HUMAN Tight junction protein ZO-1 OS=Homo sapiens OX=9606 GN=TJP1 PE=1 SV=3
Q07157_ph363	-0.725907	NA	1.41758	NA	NA	1	0	ZO1	ZO1_HUMAN Tight junction protein ZO-1 OS=Homo sapiens OX=9606 GN=TJP1 PE=1 SV=3
Q07157_ph589	NA	NA	1.1574	-0.185005	NA	1	0	ZO1	ZO1_HUMAN Tight junction protein ZO-1 OS=Homo sapiens OX=9606 GN=TJP1 PE=1 SV=3
Q07666_ph20	0.468386	0.43	NA	1.46741	NA	1	0	KHDR1	KHDR1_HUMAN KH domain-containing, RNA-binding, signal transduction-associated protein 1 OS=Homo sapiens OX=9606 GN=KHDRBS1 PE=1 SV=1
Q07837_ph54	NA	NA	1.83494	NA	NA	1	0	SLC31	SLC31_HUMAN Neutral and basic amino acid transport protein rBAT OS=Homo sapiens OX=9606 GN=SLC3A1 PE=1 SV=2
Q07889_ph1134	0.657981	NA	NA	1.39864	NA	1	0	SOS1	SOS1_HUMAN Son of sevenless homolog 1 OS=Homo sapiens OX=9606 GN=SOS1 PE=1 SV=1
Q07889_ph1136	NA	NA	1.38486	NA	NA	1	0	SOS1	SOS1_HUMAN Son of sevenless homolog 1 OS=Homo sapiens OX=9606 GN=SOS1 PE=1 SV=1
Q07889_ph1161	0.0165972	NA	1.20462	NA	NA	1	0	SOS1	SOS1_HUMAN Son of sevenless homolog 1 OS=Homo sapiens OX=9606 GN=SOS1 PE=1 SV=1
Q07889_ph1229	NA	NA	1.1414	0.413622	NA	1	0	SOS1	SOS1_HUMAN Son of sevenless homolog 1 OS=Homo sapiens OX=9606 GN=SOS1 PE=1 SV=1
Q07889_ph1275	1.04715	NA	0.227674	-0.131455	NA	1	0	SOS1	SOS1_HUMAN Son of sevenless homolog 1 OS=Homo sapiens OX=9606 GN=SOS1 PE=1 SV=1
Q07890_ph1315	NA	NA	NA	2.36296	NA	1	0	SOS2	SOS2_HUMAN Son of sevenless homolog 2 OS=Homo sapiens OX=9606 GN=SOS2 PE=1 SV=2
Q07912_ph827	0.014797	NA	NA	1.64719	NA	1	0	ACK1	ACK1_HUMAN Activated CDC42 kinase 1 OS=Homo sapiens OX=9606 GN=TNK2 PE=1 SV=3
Q07960_ph27	NA	NA	1.00386	NA	NA	1	0	RHG01	RHG01_HUMAN Rho GTPase-activating protein 1 OS=Homo sapiens OX=9606 GN=ARHGAP1 PE=1 SV=1
Q07960_ph50_ph51	NA	NA	1.85639	NA	NA	1	0	RHG01	RHG01_HUMAN Rho GTPase-activating protein 1 OS=Homo sapiens OX=9606 GN=ARHGAP1 PE=1 SV=1
Q08170_ph112	NA	NA	NA	1.66564	NA	1	0	SRSF4	SRSF4_HUMAN Serine/arginine-rich splicing factor 4 OS=Homo sapiens OX=9606 GN=SRSF4 PE=1 SV=2
Q08170_ph113	NA	NA	NA	1.68388	NA	1	0	SRSF4	SRSF4_HUMAN Serine/arginine-rich splicing factor 4 OS=Homo sapiens OX=9606 GN=SRSF4 PE=1 SV=2
Q08209_ph427	NA	NA	1.76057	NA	NA	1	0	PP2BA	PP2BA_HUMAN Serine/threonine-protein phosphatase 2B catalytic subunit alpha isoform OS=Homo sapiens OX=9606 GN=PPP3CA PE=1 SV=1
Q08357_ph422	NA	NA	0.174539	1.32412	NA	1	0	S20A2	S20A2_HUMAN Sodium-dependent phosphate transporter 2 OS=Homo sapiens OX=9606 GN=SLC20A2 PE=1 SV=1
Q08378_ph1392_ph1396	NA	NA	1.79573	NA	NA	1	0	GOGA3	GOGA3_HUMAN Golgin subfamily A member 3 OS=Homo sapiens OX=9606 GN=GOLGA3 PE=1 SV=2
Q08378_ph1396	NA	NA	2.05231	NA	NA	1	0	GOGA3	GOGA3_HUMAN Golgin subfamily A member 3 OS=Homo sapiens OX=9606 GN=GOLGA3 PE=1 SV=2
Q08379_ph953	NA	NA	1.6183	NA	NA	1	0	GOGA2	GOGA2_HUMAN Golgin subfamily A member 2 OS=Homo sapiens OX=9606 GN=GOLGA2 PE=1 SV=3
Q08495_ph105	NA	NA	1.3749	0.44149	NA	1	0	DEMA	DEMA_HUMAN Dematin OS=Homo sapiens OX=9606 GN=DMTN PE=1 SV=3
Q08495_ph29	NA	NA	NA	5.56654	NA	1	0	DEMA	DEMA_HUMAN Dematin OS=Homo sapiens OX=9606 GN=DMTN PE=1 SV=3
Q08945_ph444	0.400686	3.77	-0.86213	-0.324582	NA	1	0	SSRP1	SSRP1_HUMAN FACT complex subunit SSRP1 OS=Homo sapiens OX=9606 GN=SSRP1 PE=1 SV=1
Q08945_ph657	NA	NA	1.87865	NA	NA	1	0	SSRP1	SSRP1_HUMAN FACT complex subunit SSRP1 OS=Homo sapiens OX=9606 GN=SSRP1 PE=1 SV=1
Q08AD1_ph1019	0.334688	0.18	1.71266	0.696921	NA	1	0	CAMP2	CAMP2_HUMAN Calmodulin-regulated spectrin-associated protein 2 OS=Homo sapiens OX=9606 GN=CAMSAP2 PE=1 SV=3
Q08AD1_ph810	NA	NA	NA	1.23367	NA	1	0	CAMP2	CAMP2_HUMAN Calmodulin-regulated spectrin-associated protein 2 OS=Homo sapiens OX=9606 GN=CAMSAP2 PE=1 SV=3
Q08AD1_ph844	NA	1.14	NA	NA	NA	1	0	CAMP2	CAMP2_HUMAN Calmodulin-regulated spectrin-associated protein 2 OS=Homo sapiens OX=9606 GN=CAMSAP2 PE=1 SV=3
Q08AD1_ph862	NA	NA	NA	1.14677	NA	1	0	CAMP2	CAMP2_HUMAN Calmodulin-regulated spectrin-associated protein 2 OS=Homo sapiens OX=9606 GN=CAMSAP2 PE=1 SV=3
Q08AE8_ph509	0.398062	NA	-0.104028	1.04249	NA	1	0	SPIR1	SPIR1_HUMAN Protein spire homolog 1 OS=Homo sapiens OX=9606 GN=SPIRE1 PE=1 SV=3
Q08AE8_ph523	0.110011	1.85	-0.552903	NA	NA	1	0	SPIR1	SPIR1_HUMAN Protein spire homolog 1 OS=Homo sapiens OX=9606 GN=SPIRE1 PE=1 SV=3
Q08AE8_ph719	NA	NA	2.10399	NA	NA	1	0	SPIR1	SPIR1_HUMAN Protein spire homolog 1 OS=Homo sapiens OX=9606 GN=SPIRE1 PE=1 SV=3
Q08AM6_ph517	NA	NA	1.0784	NA	NA	1	0	VAC14	VAC14_HUMAN Protein VAC14 homolog OS=Homo sapiens OX=9606 GN=VAC14 PE=1 SV=1
Q08J23_ph466	NA	NA	NA	5.08536	NA	1	0	NSUN2	NSUN2_HUMAN tRNA (cytosine(34)-C(5))-methyltransferase OS=Homo sapiens OX=9606 GN=NSUN2 PE=1 SV=2
Q08J23_ph743	1.07429	NA	-0.19503	-0.184455	NA	1	0	NSUN2	NSUN2_HUMAN tRNA (cytosine(34)-C(5))-methyltransferase OS=Homo sapiens OX=9606 GN=NSUN2 PE=1 SV=2
Q09161_ph7	NA	NA	1.9152	NA	NA	1	0	NCBP1	NCBP1_HUMAN Nuclear cap-binding protein subunit 1 OS=Homo sapiens OX=9606 GN=NCBP1 PE=1 SV=1
Q09472_ph992	NA	NA	1.48727	NA	NA	1	0	EP300	EP300_HUMAN Histone acetyltransferase p300 OS=Homo sapiens OX=9606 GN=EP300 PE=1 SV=2
Q09666_ph1158	NA	NA	NA	2.05286	NA	1	0	AHNK	AHNK_HUMAN Neuroblast differentiation-associated protein AHNAK OS=Homo sapiens OX=9606 GN=AHNAK PE=1 SV=2
Q09666_ph135	0.662998	NA	1.81956	0.798125	NA	1	0	AHNK	AHNK_HUMAN Neuroblast differentiation-associated protein AHNAK OS=Homo sapiens OX=9606 GN=AHNAK PE=1 SV=2
Q09666_ph210	0.436859	NA	0.139933	2.60609	NA	1	0	AHNK	AHNK_HUMAN Neuroblast differentiation-associated protein AHNAK OS=Homo sapiens OX=9606 GN=AHNAK PE=1 SV=2
Q09666_ph210_ph212	NA	NA	1.43874	NA	NA	1	0	AHNK	AHNK_HUMAN Neuroblast differentiation-associated protein AHNAK OS=Homo sapiens OX=9606 GN=AHNAK PE=1 SV=2
Q09666_ph212	1.6312	NA	NA	NA	NA	1	0	AHNK	AHNK_HUMAN Neuroblast differentiation-associated protein AHNAK OS=Homo sapiens OX=9606 GN=AHNAK PE=1 SV=2
Q09666_ph216	1.05211	NA	-0.1078	0.0770664	NA	1	0	AHNK	AHNK_HUMAN Neuroblast differentiation-associated protein AHNAK OS=Homo sapiens OX=9606 GN=AHNAK PE=1 SV=2
Q09666_ph2397	1.38015	NA	NA	NA	NA	1	0	AHNK	AHNK_HUMAN Neuroblast differentiation-associated protein AHNAK OS=Homo sapiens OX=9606 GN=AHNAK PE=1 SV=2
Q09666_ph3337	NA	NA	NA	2.72678	NA	1	0	AHNK	AHNK_HUMAN Neuroblast differentiation-associated protein AHNAK OS=Homo sapiens OX=9606 GN=AHNAK PE=1 SV=2
Q09666_ph3366	NA	NA	2.77391	NA	NA	1	0	AHNK	AHNK_HUMAN Neuroblast differentiation-associated protein AHNAK OS=Homo sapiens OX=9606 GN=AHNAK PE=1 SV=2
Q09666_ph3483	NA	NA	1.01478	0.719533	NA	1	0	AHNK	AHNK_HUMAN Neuroblast differentiation-associated protein AHNAK OS=Homo sapiens OX=9606 GN=AHNAK PE=1 SV=2
Q09666_ph3716	NA	NA	2.27668	NA	NA	1	0	AHNK	AHNK_HUMAN Neuroblast differentiation-associated protein AHNAK OS=Homo sapiens OX=9606 GN=AHNAK PE=1 SV=2
Q09666_ph41	0.361507	NA	1.14335	-0.486192	NA	1	0	AHNK	AHNK_HUMAN Neuroblast differentiation-associated protein AHNAK OS=Homo sapiens OX=9606 GN=AHNAK PE=1 SV=2
Q09666_ph4130	NA	NA	1.31059	NA	NA	1	0	AHNK	AHNK_HUMAN Neuroblast differentiation-associated protein AHNAK OS=Homo sapiens OX=9606 GN=AHNAK PE=1 SV=2
Q09666_ph4425	NA	NA	1.18273	NA	NA	1	0	AHNK	AHNK_HUMAN Neuroblast differentiation-associated protein AHNAK OS=Homo sapiens OX=9606 GN=AHNAK PE=1 SV=2
Q09666_ph4520	NA	NA	1.14336	NA	NA	1	0	AHNK	AHNK_HUMAN Neuroblast differentiation-associated protein AHNAK OS=Homo sapiens OX=9606 GN=AHNAK PE=1 SV=2
Q09666_ph4564	0.308791	NA	1.82783	0.445138	NA	1	0	AHNK	AHNK_HUMAN Neuroblast differentiation-associated protein AHNAK OS=Homo sapiens OX=9606 GN=AHNAK PE=1 SV=2
Q09666_ph490	1.28398	NA	NA	-0.54809	NA	1	0	AHNK	AHNK_HUMAN Neuroblast differentiation-associated protein AHNAK OS=Homo sapiens OX=9606 GN=AHNAK PE=1 SV=2
Q09666_ph5077	1.13122	NA	NA	NA	NA	1	0	AHNK	AHNK_HUMAN Neuroblast differentiation-associated protein AHNAK OS=Homo sapiens OX=9606 GN=AHNAK PE=1 SV=2
Q09666_ph5110	0.670529	NA	1.5137	0.67379	NA	1	0	AHNK	AHNK_HUMAN Neuroblast differentiation-associated protein AHNAK OS=Homo sapiens OX=9606 GN=AHNAK PE=1 SV=2
Q09666_ph5186	NA	NA	NA	2.54625	NA	1	0	AHNK	AHNK_HUMAN Neuroblast differentiation-associated protein AHNAK OS=Homo sapiens OX=9606 GN=AHNAK PE=1 SV=2
Q09666_ph5555	NA	NA	NA	1.11342	NA	1	0	AHNK	AHNK_HUMAN Neuroblast differentiation-associated protein AHNAK OS=Homo sapiens OX=9606 GN=AHNAK PE=1 SV=2
Q09666_ph5780_ph5784	NA	NA	1.14923	NA	NA	1	0	AHNK	AHNK_HUMAN Neuroblast differentiation-associated protein AHNAK OS=Homo sapiens OX=9606 GN=AHNAK PE=1 SV=2
Q09666_ph5830	NA	NA	NA	1.76272	NA	1	0	AHNK	AHNK_HUMAN Neuroblast differentiation-associated protein AHNAK OS=Homo sapiens OX=9606 GN=AHNAK PE=1 SV=2
Q0IIM8_ph1035	NA	NA	1.35387	0.704577	NA	1	0	TBC8B	TBC8B_HUMAN TBC1 domain family member 8B OS=Homo sapiens OX=9606 GN=TBC1D8B PE=1 SV=2
Q10570_ph766	NA	NA	NA	2.71809	NA	1	0	CPSF1	CPSF1_HUMAN Cleavage and polyadenylation specificity factor subunit 1 OS=Homo sapiens OX=9606 GN=CPSF1 PE=1 SV=2
Q12756_ph1370	NA	1.02	-0.121889	NA	NA	1	0	KIF1A	KIF1A_HUMAN Kinesin-like protein KIF1A OS=Homo sapiens OX=9606 GN=KIF1A PE=1 SV=2
Q12774_ph1011	NA	NA	1.10398	NA	NA	1	0	ARHG5	ARHG5_HUMAN Rho guanine nucleotide exchange factor 5 OS=Homo sapiens OX=9606 GN=ARHGEF5 PE=1 SV=3
Q12797_ph14	-0.186677	NA	NA	8.34719	NA	1	0	ASPH	ASPH_HUMAN Aspartyl/asparaginyl beta-hydroxylase OS=Homo sapiens OX=9606 GN=ASPH PE=1 SV=3
Q12797_ph20	1.03948	NA	NA	0.171104	NA	1	0	ASPH	ASPH_HUMAN Aspartyl/asparaginyl beta-hydroxylase OS=Homo sapiens OX=9606 GN=ASPH PE=1 SV=3
Q12802_ph1149	NA	NA	1.29499	NA	NA	1	0	AKP13	AKP13_HUMAN A-kinase anchor protein 13 OS=Homo sapiens OX=9606 GN=AKAP13 PE=1 SV=2
Q12802_ph1927	NA	NA	NA	3.77975	NA	1	0	AKP13	AKP13_HUMAN A-kinase anchor protein 13 OS=Homo sapiens OX=9606 GN=AKAP13 PE=1 SV=2
Q12802_ph2467	-0.558042	1.65	NA	0.843382	NA	1	0	AKP13	AKP13_HUMAN A-kinase anchor protein 13 OS=Homo sapiens OX=9606 GN=AKAP13 PE=1 SV=2
Q12802_ph2566_ph2567	NA	NA	1.15155	NA	NA	1	0	AKP13	AKP13_HUMAN A-kinase anchor protein 13 OS=Homo sapiens OX=9606 GN=AKAP13 PE=1 SV=2
Q12802_ph983	0.246275	NA	1.01132	-0.0884835	NA	1	0	AKP13	AKP13_HUMAN A-kinase anchor protein 13 OS=Homo sapiens OX=9606 GN=AKAP13 PE=1 SV=2
Q12830_ph2098	NA	NA	1.71636	-0.24025	NA	1	0	BPTF	BPTF_HUMAN Nucleosome-remodeling factor subunit BPTF OS=Homo sapiens OX=9606 GN=BPTF PE=1 SV=3
Q12830_ph610	NA	NA	1.03321	NA	NA	1	0	BPTF	BPTF_HUMAN Nucleosome-remodeling factor subunit BPTF OS=Homo sapiens OX=9606 GN=BPTF PE=1 SV=3
Q12846_ph36	NA	NA	1.25363	NA	NA	1	0	STX4	STX4_HUMAN Syntaxin-4 OS=Homo sapiens OX=9606 GN=STX4 PE=1 SV=2
Q12849_ph335	NA	NA	2.09607	NA	NA	1	0	GRSF1	GRSF1_HUMAN G-rich sequence factor 1 OS=Homo sapiens OX=9606 GN=GRSF1 PE=1 SV=3
Q12857_ph268	NA	NA	1.36548	NA	NA	1	0	NFIA	NFIA_HUMAN Nuclear factor 1 A-type OS=Homo sapiens OX=9606 GN=NFIA PE=1 SV=2
Q12857_ph372	NA	NA	NA	6.49566	NA	1	0	NFIA	NFIA_HUMAN Nuclear factor 1 A-type OS=Homo sapiens OX=9606 GN=NFIA PE=1 SV=2
Q12872_ph642	NA	NA	2.27692	NA	NA	1	0	SFSWA	SFSWA_HUMAN Splicing factor, suppressor of white-apricot homolog OS=Homo sapiens OX=9606 GN=SFSWAP PE=1 SV=3
Q12873_ph1601	0.546025	1.56	NA	-0.45767	NA	1	0	CHD3	CHD3_HUMAN Chromodomain-helicase-DNA-binding protein 3 OS=Homo sapiens OX=9606 GN=CHD3 PE=1 SV=3
Q12873_ph1601;Q12873_ph1605	NA	1.19	NA	NA	NA	1	0	CHD3	CHD3_HUMAN Chromodomain-helicase-DNA-binding protein 3 OS=Homo sapiens OX=9606 GN=CHD3 PE=1 SV=3
Q12874_ph295	NA	NA	1.66111	NA	NA	1	0	SF3A3	SF3A3_HUMAN Splicing factor 3A subunit 3 OS=Homo sapiens OX=9606 GN=SF3A3 PE=1 SV=1
Q12888_ph1114	1.08388	0.21	0.0196855	-0.116946	NA	1	0	TP53B	TP53B_HUMAN TP53-binding protein 1 OS=Homo sapiens OX=9606 GN=TP53BP1 PE=1 SV=2
Q12888_ph1216;Q12888_ph1219	NA	1.28	NA	NA	NA	1	0	TP53B	TP53B_HUMAN TP53-binding protein 1 OS=Homo sapiens OX=9606 GN=TP53BP1 PE=1 SV=2
Q12888_ph1317	0.182945	0.97	NA	1.13779	NA	1	0	TP53B	TP53B_HUMAN TP53-binding protein 1 OS=Homo sapiens OX=9606 GN=TP53BP1 PE=1 SV=2
Q12888_ph500	0.44916	2	-0.287977	0.125793	NA	1	0	TP53B	TP53B_HUMAN TP53-binding protein 1 OS=Homo sapiens OX=9606 GN=TP53BP1 PE=1 SV=2
Q12888_ph552	0.997149	3.03	-0.564183	-0.206411	NA	1	0	TP53B	TP53B_HUMAN TP53-binding protein 1 OS=Homo sapiens OX=9606 GN=TP53BP1 PE=1 SV=2
Q12893_ph320	NA	NA	2.66907	0.870849	NA	1	0	TM115	TM115_HUMAN Transmembrane protein 115 OS=Homo sapiens OX=9606 GN=TMEM115 PE=1 SV=1
Q12905_ph385_ph388	NA	NA	2.24355	NA	NA	1	0	ILF2	ILF2_HUMAN Interleukin enhancer-binding factor 2 OS=Homo sapiens OX=9606 GN=ILF2 PE=1 SV=2
Q12905_ph388	NA	NA	2.24662	NA	NA	1	0	ILF2	ILF2_HUMAN Interleukin enhancer-binding factor 2 OS=Homo sapiens OX=9606 GN=ILF2 PE=1 SV=2
Q12906_ph190	NA	NA	1.09261	NA	NA	1	0	ILF3	ILF3_HUMAN Interleukin enhancer-binding factor 3 OS=Homo sapiens OX=9606 GN=ILF3 PE=1 SV=3
Q12929_ph317	NA	1.32	NA	-0.519457	NA	1	0	EPS8	EPS8_HUMAN Epidermal growth factor receptor kinase substrate 8 OS=Homo sapiens OX=9606 GN=EPS8 PE=1 SV=1
Q12929_ph55	NA	NA	1.05016	NA	NA	1	0	EPS8	EPS8_HUMAN Epidermal growth factor receptor kinase substrate 8 OS=Homo sapiens OX=9606 GN=EPS8 PE=1 SV=1
Q12929_ph655	NA	NA	NA	1.27273	NA	1	0	EPS8	EPS8_HUMAN Epidermal growth factor receptor kinase substrate 8 OS=Homo sapiens OX=9606 GN=EPS8 PE=1 SV=1
Q12931_ph568	NA	NA	3.58161	NA	NA	1	0	TRAP1	TRAP1_HUMAN Heat shock protein 75 kDa, mitochondrial OS=Homo sapiens OX=9606 GN=TRAP1 PE=1 SV=3
Q12955_ph4258	NA	NA	1.80462	NA	NA	1	0	ANK3	ANK3_HUMAN Ankyrin-3 OS=Homo sapiens OX=9606 GN=ANK3 PE=1 SV=3
Q12955_ph4333	NA	NA	1.08095	NA	NA	1	0	ANK3	ANK3_HUMAN Ankyrin-3 OS=Homo sapiens OX=9606 GN=ANK3 PE=1 SV=3
Q12955_ph4333_ph4342	NA	NA	1.41462	NA	NA	1	0	ANK3	ANK3_HUMAN Ankyrin-3 OS=Homo sapiens OX=9606 GN=ANK3 PE=1 SV=3
Q12968_ph98	NA	NA	NA	1.0719	NA	1	0	NFAC3	NFAC3_HUMAN Nuclear factor of activated T-cells, cytoplasmic 3 OS=Homo sapiens OX=9606 GN=NFATC3 PE=1 SV=1
Q13017_ph1195_ph1202	NA	NA	1.54822	NA	NA	1	0	RHG05	RHG05_HUMAN Rho GTPase-activating protein 5 OS=Homo sapiens OX=9606 GN=ARHGAP5 PE=1 SV=2
Q13017_ph1202	0.912204	NA	1.14881	NA	NA	1	0	RHG05	RHG05_HUMAN Rho GTPase-activating protein 5 OS=Homo sapiens OX=9606 GN=ARHGAP5 PE=1 SV=2
Q13017_ph1217	NA	NA	NA	1.02031	NA	1	0	RHG05	RHG05_HUMAN Rho GTPase-activating protein 5 OS=Homo sapiens OX=9606 GN=ARHGAP5 PE=1 SV=2
Q13017_ph590	NA	NA	1.79895	NA	NA	1	0	RHG05	RHG05_HUMAN Rho GTPase-activating protein 5 OS=Homo sapiens OX=9606 GN=ARHGAP5 PE=1 SV=2
Q13033_ph335	NA	NA	1.22222	NA	NA	1	0	STRN3	STRN3_HUMAN Striatin-3 OS=Homo sapiens OX=9606 GN=STRN3 PE=1 SV=3
Q13042_ph560	NA	NA	1.24068	-0.197916	NA	1	0	CDC16	CDC16_HUMAN Cell division cycle protein 16 homolog OS=Homo sapiens OX=9606 GN=CDC16 PE=1 SV=2
Q13043_ph320	-0.0691581	2.44	NA	NA	NA	1	0	STK4	STK4_HUMAN Serine/threonine-protein kinase 4 OS=Homo sapiens OX=9606 GN=STK4 PE=1 SV=2
Q13057_ph178	0.208902	2	-0.49609	-0.109784	NA	1	0	COASY	COASY_HUMAN Bifunctional coenzyme A synthase OS=Homo sapiens OX=9606 GN=COASY PE=1 SV=4
Q13085_ph2339	NA	NA	1.28327	NA	NA	1	0	ACACA	ACACA_HUMAN Acetyl-CoA carboxylase 1 OS=Homo sapiens OX=9606 GN=ACACA PE=1 SV=2
Q13085_ph80	0.0851512	-0.25	-0.202924	2.25082	NA	1	0	ACACA	ACACA_HUMAN Acetyl-CoA carboxylase 1 OS=Homo sapiens OX=9606 GN=ACACA PE=1 SV=2
Q13098_ph474	0.391167	0.38	1.02576	-0.211974	NA	1	0	CSN1	CSN1_HUMAN COP9 signalosome complex subunit 1 OS=Homo sapiens OX=9606 GN=GPS1 PE=1 SV=4
Q13131_ph486	-0.0563817	NA	NA	1.28063	NA	1	0	AAPK1	AAPK1_HUMAN 5'-AMP-activated protein kinase catalytic subunit alpha-1 OS=Homo sapiens OX=9606 GN=PRKAA1 PE=1 SV=4
Q13136_ph448	NA	NA	1.25233	NA	NA	1	0	LIPA1	LIPA1_HUMAN Liprin-alpha-1 OS=Homo sapiens OX=9606 GN=PPFIA1 PE=1 SV=1
Q13151_ph188	NA	NA	1.83227	NA	NA	1	0	ROA0	ROA0_HUMAN Heterogeneous nuclear ribonucleoprotein A0 OS=Homo sapiens OX=9606 GN=HNRNPA0 PE=1 SV=1
Q13151_ph84	NA	NA	4.58658	NA	NA	1	0	ROA0	ROA0_HUMAN Heterogeneous nuclear ribonucleoprotein A0 OS=Homo sapiens OX=9606 GN=HNRNPA0 PE=1 SV=1
Q13151_ph84_ph88	NA	NA	2.73755	NA	NA	1	0	ROA0	ROA0_HUMAN Heterogeneous nuclear ribonucleoprotein A0 OS=Homo sapiens OX=9606 GN=HNRNPA0 PE=1 SV=1
Q13153_ph212	NA	NA	1.00066	0.636216	NA	1	0	PAK1	PAK1_HUMAN Serine/threonine-protein kinase PAK 1 OS=Homo sapiens OX=9606 GN=PAK1 PE=1 SV=2
Q13153_ph219_ph220	NA	NA	1.21451	NA	NA	1	0	PAK1	PAK1_HUMAN Serine/threonine-protein kinase PAK 1 OS=Homo sapiens OX=9606 GN=PAK1 PE=1 SV=2
Q13153_ph225	NA	NA	NA	2.45383	NA	1	0	PAK1	PAK1_HUMAN Serine/threonine-protein kinase PAK 1 OS=Homo sapiens OX=9606 GN=PAK1 PE=1 SV=2
Q13163_ph148	NA	NA	NA	1.34517	NA	1	0	MP2K5	MP2K5_HUMAN Dual specificity mitogen-activated protein kinase kinase 5 OS=Homo sapiens OX=9606 GN=MAP2K5 PE=1 SV=2
Q13177_ph1	NA	NA	NA	NA	1.17629	1	0	PAK2	PAK2_HUMAN Serine/threonine-protein kinase PAK 2 OS=Homo sapiens OX=9606 GN=PAK2 PE=1 SV=3
Q13177_ph19	NA	NA	1.44845	-0.129482	NA	1	0	PAK2	PAK2_HUMAN Serine/threonine-protein kinase PAK 2 OS=Homo sapiens OX=9606 GN=PAK2 PE=1 SV=3
Q13177_ph4	NA	NA	NA	NA	1.77267	1	0	PAK2	PAK2_HUMAN Serine/threonine-protein kinase PAK 2 OS=Homo sapiens OX=9606 GN=PAK2 PE=1 SV=3
Q13177_ph5	NA	NA	NA	NA	1.77267	1	0	PAK2	PAK2_HUMAN Serine/threonine-protein kinase PAK 2 OS=Homo sapiens OX=9606 GN=PAK2 PE=1 SV=3
Q13177_ph55	NA	NA	1.53335	-0.331799	NA	1	0	PAK2	PAK2_HUMAN Serine/threonine-protein kinase PAK 2 OS=Homo sapiens OX=9606 GN=PAK2 PE=1 SV=3
Q13177_ph58	NA	NA	NA	7.71545	NA	1	0	PAK2	PAK2_HUMAN Serine/threonine-protein kinase PAK 2 OS=Homo sapiens OX=9606 GN=PAK2 PE=1 SV=3
Q13177_ph60	NA	NA	NA	2.17635	NA	1	0	PAK2	PAK2_HUMAN Serine/threonine-protein kinase PAK 2 OS=Homo sapiens OX=9606 GN=PAK2 PE=1 SV=3
Q13185_ph173_ph176	NA	NA	1.37667	NA	NA	1	0	CBX3	CBX3_HUMAN Chromobox protein homolog 3 OS=Homo sapiens OX=9606 GN=CBX3 PE=1 SV=4
Q13185_ph176	-0.151241	NA	1.63209	0.817923	NA	1	0	CBX3	CBX3_HUMAN Chromobox protein homolog 3 OS=Homo sapiens OX=9606 GN=CBX3 PE=1 SV=4
Q13188_ph174	NA	NA	1.86833	NA	NA	1	0	STK3	STK3_HUMAN Serine/threonine-protein kinase 3 OS=Homo sapiens OX=9606 GN=STK3 PE=1 SV=2
Q13188_ph316	0.341951	3.41	-0.913184	NA	NA	1	0	STK3	STK3_HUMAN Serine/threonine-protein kinase 3 OS=Homo sapiens OX=9606 GN=STK3 PE=1 SV=2
Q13200_ph147	NA	1.17	NA	NA	NA	1	0	PSMD2	PSMD2_HUMAN 26S proteasome non-ATPase regulatory subunit 2 OS=Homo sapiens OX=9606 GN=PSMD2 PE=1 SV=3
Q13242_ph214	NA	NA	NA	3.63589	NA	1	0	SRSF9	SRSF9_HUMAN Serine/arginine-rich splicing factor 9 OS=Homo sapiens OX=9606 GN=SRSF9 PE=1 SV=1
Q13243_ph233	NA	NA	1.05859	NA	NA	1	0	SRSF5	SRSF5_HUMAN Serine/arginine-rich splicing factor 5 OS=Homo sapiens OX=9606 GN=SRSF5 PE=1 SV=1
Q13243_ph90	NA	NA	1.44777	NA	NA	1	0	SRSF5	SRSF5_HUMAN Serine/arginine-rich splicing factor 5 OS=Homo sapiens OX=9606 GN=SRSF5 PE=1 SV=1
Q13247_ph190;Q13247_ph192	NA	1.23	NA	NA	NA	1	0	SRSF6	SRSF6_HUMAN Serine/arginine-rich splicing factor 6 OS=Homo sapiens OX=9606 GN=SRSF6 PE=1 SV=2
Q13247_ph314	NA	NA	NA	1.29548	NA	1	0	SRSF6	SRSF6_HUMAN Serine/arginine-rich splicing factor 6 OS=Homo sapiens OX=9606 GN=SRSF6 PE=1 SV=2
Q13247_ph314;Q13247_ph316	NA	1.75	NA	NA	NA	1	0	SRSF6	SRSF6_HUMAN Serine/arginine-rich splicing factor 6 OS=Homo sapiens OX=9606 GN=SRSF6 PE=1 SV=2
Q13263_ph43	-0.335446	NA	NA	1.84561	NA	1	0	TIF1B	TIF1B_HUMAN Transcription intermediary factor 1-beta OS=Homo sapiens OX=9606 GN=TRIM28 PE=1 SV=5
Q13263_ph437_ph440	NA	NA	1.31132	NA	NA	1	0	TIF1B	TIF1B_HUMAN Transcription intermediary factor 1-beta OS=Homo sapiens OX=9606 GN=TRIM28 PE=1 SV=5
Q13263_ph449	NA	NA	NA	1.19531	NA	1	0	TIF1B	TIF1B_HUMAN Transcription intermediary factor 1-beta OS=Homo sapiens OX=9606 GN=TRIM28 PE=1 SV=5
Q13263_ph471	1.05502	0.51	NA	0.525513	NA	1	0	TIF1B	TIF1B_HUMAN Transcription intermediary factor 1-beta OS=Homo sapiens OX=9606 GN=TRIM28 PE=1 SV=5
Q13263_ph489	-0.776749	NA	1.31485	NA	NA	1	0	TIF1B	TIF1B_HUMAN Transcription intermediary factor 1-beta OS=Homo sapiens OX=9606 GN=TRIM28 PE=1 SV=5
Q13263_ph536	NA	NA	NA	4.04815	NA	1	0	TIF1B	TIF1B_HUMAN Transcription intermediary factor 1-beta OS=Homo sapiens OX=9606 GN=TRIM28 PE=1 SV=5
Q13263_ph681_ph683	NA	NA	1.06766	NA	NA	1	0	TIF1B	TIF1B_HUMAN Transcription intermediary factor 1-beta OS=Homo sapiens OX=9606 GN=TRIM28 PE=1 SV=5
Q13263_ph683	NA	NA	1.29407	NA	NA	1	0	TIF1B	TIF1B_HUMAN Transcription intermediary factor 1-beta OS=Homo sapiens OX=9606 GN=TRIM28 PE=1 SV=5
Q13330_ph639	NA	NA	1.09293	NA	NA	1	0	MTA1	MTA1_HUMAN Metastasis-associated protein MTA1 OS=Homo sapiens OX=9606 GN=MTA1 PE=1 SV=2
Q13370_ph432	NA	NA	1.02255	NA	NA	1	0	PDE3B	PDE3B_HUMAN cGMP-inhibited 3',5'-cyclic phosphodiesterase B OS=Homo sapiens OX=9606 GN=PDE3B PE=1 SV=2
Q13415_ph196	-0.199138	NA	NA	7.56143	NA	1	0	ORC1	ORC1_HUMAN Origin recognition complex subunit 1 OS=Homo sapiens OX=9606 GN=ORC1 PE=1 SV=2
Q13415_ph275	NA	NA	NA	1.81614	NA	1	0	ORC1	ORC1_HUMAN Origin recognition complex subunit 1 OS=Homo sapiens OX=9606 GN=ORC1 PE=1 SV=2
Q13416_ph228	NA	NA	NA	7.21044	NA	1	0	ORC2	ORC2_HUMAN Origin recognition complex subunit 2 OS=Homo sapiens OX=9606 GN=ORC2 PE=1 SV=2
Q13425_ph389	1.23931	-0.49	NA	NA	NA	1	0	SNTB2	SNTB2_HUMAN Beta-2-syntrophin OS=Homo sapiens OX=9606 GN=SNTB2 PE=1 SV=1
Q13425_ph393	1.10756	-0.84	0.439094	0.439903	NA	1	0	SNTB2	SNTB2_HUMAN Beta-2-syntrophin OS=Homo sapiens OX=9606 GN=SNTB2 PE=1 SV=1
Q13425_ph95	1.39523	NA	0.184964	0.251018	NA	1	0	SNTB2	SNTB2_HUMAN Beta-2-syntrophin OS=Homo sapiens OX=9606 GN=SNTB2 PE=1 SV=1
Q13427_ph356;Q13427_ph358	NA	1.55	NA	NA	NA	1	0	PPIG	PPIG_HUMAN Peptidyl-prolyl cis-trans isomerase G OS=Homo sapiens OX=9606 GN=PPIG PE=1 SV=2
Q13427_ph544	NA	1.08	NA	NA	NA	1	0	PPIG	PPIG_HUMAN Peptidyl-prolyl cis-trans isomerase G OS=Homo sapiens OX=9606 GN=PPIG PE=1 SV=2
Q13428_ph1036	NA	NA	1.23684	NA	NA	1	0	TCOF	TCOF_HUMAN Treacle protein OS=Homo sapiens OX=9606 GN=TCOF1 PE=1 SV=3
Q13428_ph1228	1.04549	NA	-0.612606	-0.315955	NA	1	0	TCOF	TCOF_HUMAN Treacle protein OS=Homo sapiens OX=9606 GN=TCOF1 PE=1 SV=3
Q13428_ph1410	NA	NA	2.6364	NA	NA	1	0	TCOF	TCOF_HUMAN Treacle protein OS=Homo sapiens OX=9606 GN=TCOF1 PE=1 SV=3
Q13428_ph153	NA	NA	NA	4.50461	NA	1	0	TCOF	TCOF_HUMAN Treacle protein OS=Homo sapiens OX=9606 GN=TCOF1 PE=1 SV=3
Q13428_ph287	NA	NA	2.23612	NA	NA	1	0	TCOF	TCOF_HUMAN Treacle protein OS=Homo sapiens OX=9606 GN=TCOF1 PE=1 SV=3
Q13428_ph535	NA	NA	1.60465	NA	NA	1	0	TCOF	TCOF_HUMAN Treacle protein OS=Homo sapiens OX=9606 GN=TCOF1 PE=1 SV=3
Q13428_ph734	NA	NA	1.70809	NA	NA	1	0	TCOF	TCOF_HUMAN Treacle protein OS=Homo sapiens OX=9606 GN=TCOF1 PE=1 SV=3
Q13435_ph289	-0.301058	NA	1.32865	NA	NA	1	0	SF3B2	SF3B2_HUMAN Splicing factor 3B subunit 2 OS=Homo sapiens OX=9606 GN=SF3B2 PE=1 SV=2
Q13435_ph343_ph346	NA	NA	2.71524	NA	NA	1	0	SF3B2	SF3B2_HUMAN Splicing factor 3B subunit 2 OS=Homo sapiens OX=9606 GN=SF3B2 PE=1 SV=2
Q13435_ph344	1.02117	NA	NA	NA	NA	1	0	SF3B2	SF3B2_HUMAN Splicing factor 3B subunit 2 OS=Homo sapiens OX=9606 GN=SF3B2 PE=1 SV=2
Q13435_ph346	NA	NA	1.82069	NA	NA	1	0	SF3B2	SF3B2_HUMAN Splicing factor 3B subunit 2 OS=Homo sapiens OX=9606 GN=SF3B2 PE=1 SV=2
Q13439_ph2154	NA	NA	1.67159	NA	NA	1	0	GOGA4	GOGA4_HUMAN Golgin subfamily A member 4 OS=Homo sapiens OX=9606 GN=GOLGA4 PE=1 SV=1
Q13442_ph178	NA	NA	NA	2.10322	NA	1	0	HAP28	HAP28_HUMAN 28 kDa heat- and acid-stable phosphoprotein OS=Homo sapiens OX=9606 GN=PDAP1 PE=1 SV=1
Q13459_ph1122	NA	NA	1.27667	NA	NA	1	0	MYO9B	MYO9B_HUMAN Unconventional myosin-IXb OS=Homo sapiens OX=9606 GN=MYO9B PE=1 SV=3
Q13459_ph1267_ph1271	NA	NA	1.0694	NA	NA	1	0	MYO9B	MYO9B_HUMAN Unconventional myosin-IXb OS=Homo sapiens OX=9606 GN=MYO9B PE=1 SV=3
Q13459_ph1290	0.187411	0.65	1.16957	0.289992	NA	1	0	MYO9B	MYO9B_HUMAN Unconventional myosin-IXb OS=Homo sapiens OX=9606 GN=MYO9B PE=1 SV=3
Q13459_ph1348	NA	NA	1.2693	NA	NA	1	0	MYO9B	MYO9B_HUMAN Unconventional myosin-IXb OS=Homo sapiens OX=9606 GN=MYO9B PE=1 SV=3
Q13459_ph1405	0.486296	0.84	1.34247	0.837992	NA	1	0	MYO9B	MYO9B_HUMAN Unconventional myosin-IXb OS=Homo sapiens OX=9606 GN=MYO9B PE=1 SV=3
Q13464_ph1337	NA	NA	NA	1.13182	NA	1	0	ROCK1	ROCK1_HUMAN Rho-associated protein kinase 1 OS=Homo sapiens OX=9606 GN=ROCK1 PE=1 SV=1
Q13469_ph737	NA	NA	1.50965	NA	NA	1	0	NFAC2	NFAC2_HUMAN Nuclear factor of activated T-cells, cytoplasmic 2 OS=Homo sapiens OX=9606 GN=NFATC2 PE=1 SV=2
Q13501_ph176	NA	NA	NA	4.68759	NA	1	0	SQSTM	SQSTM_HUMAN Sequestosome-1 OS=Homo sapiens OX=9606 GN=SQSTM1 PE=1 SV=1
Q13501_ph284	NA	NA	NA	1.2559	NA	1	0	SQSTM	SQSTM_HUMAN Sequestosome-1 OS=Homo sapiens OX=9606 GN=SQSTM1 PE=1 SV=1
Q13501_ph306	NA	NA	NA	7.33113	NA	1	0	SQSTM	SQSTM_HUMAN Sequestosome-1 OS=Homo sapiens OX=9606 GN=SQSTM1 PE=1 SV=1
Q13501_ph332	0.376478	NA	-0.051627	1.21644	NA	1	0	SQSTM	SQSTM_HUMAN Sequestosome-1 OS=Homo sapiens OX=9606 GN=SQSTM1 PE=1 SV=1
Q13523_ph431;Q13523_ph437	NA	1.83	NA	NA	NA	1	0	PRP4B	PRP4B_HUMAN Serine/threonine-protein kinase PRP4 homolog OS=Homo sapiens OX=9606 GN=PRPF4B PE=1 SV=3
Q13523_ph437	NA	1.84	NA	-0.0919771	NA	1	0	PRP4B	PRP4B_HUMAN Serine/threonine-protein kinase PRP4 homolog OS=Homo sapiens OX=9606 GN=PRPF4B PE=1 SV=3
Q13523_ph509	NA	NA	1.36179	NA	NA	1	0	PRP4B	PRP4B_HUMAN Serine/threonine-protein kinase PRP4 homolog OS=Homo sapiens OX=9606 GN=PRPF4B PE=1 SV=3
Q13523_ph93	NA	1.58	-0.268144	-0.0136221	NA	1	0	PRP4B	PRP4B_HUMAN Serine/threonine-protein kinase PRP4 homolog OS=Homo sapiens OX=9606 GN=PRPF4B PE=1 SV=3
Q13535_ph437	NA	NA	NA	1.63865	NA	1	0	ATR	ATR_HUMAN Serine/threonine-protein kinase ATR OS=Homo sapiens OX=9606 GN=ATR PE=1 SV=3
Q13541_ph37_ph44	1.64159	NA	NA	NA	NA	1	0	4EBP1	4EBP1_HUMAN Eukaryotic translation initiation factor 4E-binding protein 1 OS=Homo sapiens OX=9606 GN=EIF4EBP1 PE=1 SV=3
Q13541_ph44	NA	NA	NA	2.10323	NA	1	0	4EBP1	4EBP1_HUMAN Eukaryotic translation initiation factor 4E-binding protein 1 OS=Homo sapiens OX=9606 GN=EIF4EBP1 PE=1 SV=3
Q13541_ph86	NA	NA	NA	1.04794	NA	1	0	4EBP1	4EBP1_HUMAN Eukaryotic translation initiation factor 4E-binding protein 1 OS=Homo sapiens OX=9606 GN=EIF4EBP1 PE=1 SV=3
Q13546_ph320	0.508367	NA	0.402261	6.58894	NA	1	0	RIPK1	RIPK1_HUMAN Receptor-interacting serine/threonine-protein kinase 1 OS=Homo sapiens OX=9606 GN=RIPK1 PE=1 SV=3
Q13547_ph393	0.621467	3.55	-0.458168	NA	NA	1	0	HDAC1	HDAC1_HUMAN Histone deacetylase 1 OS=Homo sapiens OX=9606 GN=HDAC1 PE=1 SV=1
Q13547_ph406	NA	NA	1.43242	0.406029	NA	1	0	HDAC1	HDAC1_HUMAN Histone deacetylase 1 OS=Homo sapiens OX=9606 GN=HDAC1 PE=1 SV=1
Q13547_ph406_ph409	NA	NA	2.56875	NA	NA	1	0	HDAC1	HDAC1_HUMAN Histone deacetylase 1 OS=Homo sapiens OX=9606 GN=HDAC1 PE=1 SV=1
Q13555_ph3	NA	NA	NA	NA	1.42782	1	0	KCC2G	KCC2G_HUMAN Calcium/calmodulin-dependent protein kinase type II subunit gamma OS=Homo sapiens OX=9606 GN=CAMK2G PE=1 SV=4
Q13555_ph4	NA	NA	NA	NA	1.42782	1	0	KCC2G	KCC2G_HUMAN Calcium/calmodulin-dependent protein kinase type II subunit gamma OS=Homo sapiens OX=9606 GN=CAMK2G PE=1 SV=4
Q13557_ph3	NA	NA	NA	NA	1.18692	1	0	KCC2D	KCC2D_HUMAN Calcium/calmodulin-dependent protein kinase type II subunit delta OS=Homo sapiens OX=9606 GN=CAMK2D PE=1 SV=3
Q13572_ph358	NA	NA	1.32809	NA	NA	1	0	ITPK1	ITPK1_HUMAN Inositol-tetrakisphosphate 1-kinase OS=Homo sapiens OX=9606 GN=ITPK1 PE=1 SV=2
Q13573_ph518	NA	NA	2.34175	NA	NA	1	0	SNW1	SNW1_HUMAN SNW domain-containing protein 1 OS=Homo sapiens OX=9606 GN=SNW1 PE=1 SV=1
Q13576_ph1349	NA	NA	2.11559	NA	NA	1	0	IQGA2	IQGA2_HUMAN Ras GTPase-activating-like protein IQGAP2 OS=Homo sapiens OX=9606 GN=IQGAP2 PE=1 SV=4
Q13576_ph1358	NA	NA	1.02045	NA	NA	1	0	IQGA2	IQGA2_HUMAN Ras GTPase-activating-like protein IQGAP2 OS=Homo sapiens OX=9606 GN=IQGAP2 PE=1 SV=4
Q13576_ph16	-0.245978	NA	0.842232	1.0462	NA	1	0	IQGA2	IQGA2_HUMAN Ras GTPase-activating-like protein IQGAP2 OS=Homo sapiens OX=9606 GN=IQGAP2 PE=1 SV=4
Q13576_ph624	NA	NA	2.47035	NA	NA	1	0	IQGA2	IQGA2_HUMAN Ras GTPase-activating-like protein IQGAP2 OS=Homo sapiens OX=9606 GN=IQGAP2 PE=1 SV=4
Q13595_ph236	0.272877	NA	2.76619	NA	NA	1	0	TRA2A	TRA2A_HUMAN Transformer-2 protein homolog alpha OS=Homo sapiens OX=9606 GN=TRA2A PE=1 SV=1
Q13625_ph558	NA	NA	NA	1.37223	NA	1	0	ASPP2	ASPP2_HUMAN Apoptosis-stimulating of p53 protein 2 OS=Homo sapiens OX=9606 GN=TP53BP2 PE=1 SV=2
Q13625_ph576	NA	NA	1.53975	-0.100259	NA	1	0	ASPP2	ASPP2_HUMAN Apoptosis-stimulating of p53 protein 2 OS=Homo sapiens OX=9606 GN=TP53BP2 PE=1 SV=2
Q13625_ph783	NA	NA	1.42365	NA	NA	1	0	ASPP2	ASPP2_HUMAN Apoptosis-stimulating of p53 protein 2 OS=Homo sapiens OX=9606 GN=TP53BP2 PE=1 SV=2
Q13671_ph337	NA	0.99	NA	1.3604	NA	1	0	RIN1	RIN1_HUMAN Ras and Rab interactor 1 OS=Homo sapiens OX=9606 GN=RIN1 PE=1 SV=4
Q13765_ph114	NA	NA	1.77673	NA	NA	1	0	NACA	NACA_HUMAN Nascent polypeptide-associated complex subunit alpha OS=Homo sapiens OX=9606 GN=NACA PE=1 SV=1
Q13769_ph28	NA	NA	1.18878	NA	NA	1	0	THOC5	THOC5_HUMAN THO complex subunit 5 homolog OS=Homo sapiens OX=9606 GN=THOC5 PE=1 SV=2
Q13769_ph312;Q13769_ph314	NA	1.04	NA	NA	NA	1	0	THOC5	THOC5_HUMAN THO complex subunit 5 homolog OS=Homo sapiens OX=9606 GN=THOC5 PE=1 SV=2
Q13796_ph1039	NA	1.25	0.0371716	0.154372	NA	1	0	SHRM2	SHRM2_HUMAN Protein Shroom2 OS=Homo sapiens OX=9606 GN=SHROOM2 PE=1 SV=1
Q13796_ph1096	NA	NA	1.60399	NA	NA	1	0	SHRM2	SHRM2_HUMAN Protein Shroom2 OS=Homo sapiens OX=9606 GN=SHROOM2 PE=1 SV=1
Q13796_ph312_ph329	NA	NA	2.06105	NA	NA	1	0	SHRM2	SHRM2_HUMAN Protein Shroom2 OS=Homo sapiens OX=9606 GN=SHROOM2 PE=1 SV=1
Q13796_ph325	NA	NA	1.13207	NA	NA	1	0	SHRM2	SHRM2_HUMAN Protein Shroom2 OS=Homo sapiens OX=9606 GN=SHROOM2 PE=1 SV=1
Q13813_ph1323	-0.0732889	1.32	-0.185615	-0.112587	NA	1	0	SPTN1	SPTN1_HUMAN Spectrin alpha chain, non-erythrocytic 1 OS=Homo sapiens OX=9606 GN=SPTAN1 PE=1 SV=3
Q13829_ph280	NA	1.29	-0.327237	NA	NA	1	0	BACD2	BACD2_HUMAN BTB/POZ domain-containing adapter for CUL3-mediated RhoA degradation protein 2 OS=Homo sapiens OX=9606 GN=TNFAIP1 PE=1 SV=1
Q13873_ph863	NA	NA	NA	5.07576	NA	1	0	BMPR2	BMPR2_HUMAN Bone morphogenetic protein receptor type-2 OS=Homo sapiens OX=9606 GN=BMPR2 PE=1 SV=2
Q13873_ph977	NA	1.22	NA	NA	NA	1	0	BMPR2	BMPR2_HUMAN Bone morphogenetic protein receptor type-2 OS=Homo sapiens OX=9606 GN=BMPR2 PE=1 SV=2
Q13895_ph98	0.841917	2.82	-0.67571	NA	NA	1	0	BYST	BYST_HUMAN Bystin OS=Homo sapiens OX=9606 GN=BYSL PE=1 SV=3
Q13905_ph338	NA	NA	NA	4.99659	NA	1	0	RPGF1	RPGF1_HUMAN Rap guanine nucleotide exchange factor 1 OS=Homo sapiens OX=9606 GN=RAPGEF1 PE=1 SV=3
Q14004_ph1246	1.09844	0.43	-0.718661	0.083623	NA	1	0	CDK13	CDK13_HUMAN Cyclin-dependent kinase 13 OS=Homo sapiens OX=9606 GN=CDK13 PE=1 SV=2
Q14004_ph358	NA	1.21	NA	NA	NA	1	0	CDK13	CDK13_HUMAN Cyclin-dependent kinase 13 OS=Homo sapiens OX=9606 GN=CDK13 PE=1 SV=2
Q14011_ph2	NA	NA	NA	NA	1.28438	1	0	CIRBP	CIRBP_HUMAN Cold-inducible RNA-binding protein OS=Homo sapiens OX=9606 GN=CIRBP PE=1 SV=1
Q14103_ph127	NA	NA	2.56584	NA	NA	1	0	HNRPD	HNRPD_HUMAN Heterogeneous nuclear ribonucleoprotein D0 OS=Homo sapiens OX=9606 GN=HNRNPD PE=1 SV=1
Q14116_ph141	NA	NA	1.37354	NA	NA	1	0	IL18	IL18_HUMAN Interleukin-18 OS=Homo sapiens OX=9606 GN=IL18 PE=1 SV=1
Q14126_ph645	NA	NA	1.45438	NA	NA	1	0	DSG2	DSG2_HUMAN Desmoglein-2 OS=Homo sapiens OX=9606 GN=DSG2 PE=1 SV=2
Q14135_ph281	NA	NA	NA	5.04205	NA	1	0	VGLL4	VGLL4_HUMAN Transcription cofactor vestigial-like protein 4 OS=Homo sapiens OX=9606 GN=VGLL4 PE=1 SV=4
Q14137_ph106	NA	1.49	NA	-0.512742	NA	1	0	BOP1	BOP1_HUMAN Ribosome biogenesis protein BOP1 OS=Homo sapiens OX=9606 GN=BOP1 PE=1 SV=2
Q14149_ph561	NA	NA	NA	7.23743	NA	1	0	MORC3	MORC3_HUMAN MORC family CW-type zinc finger protein 3 OS=Homo sapiens OX=9606 GN=MORC3 PE=1 SV=3
Q14151_ph31	NA	1.7	NA	NA	NA	1	0	SAFB2	SAFB2_HUMAN Scaffold attachment factor B2 OS=Homo sapiens OX=9606 GN=SAFB2 PE=1 SV=1
Q14151_ph343	NA	1.72	NA	NA	NA	1	0	SAFB2	SAFB2_HUMAN Scaffold attachment factor B2 OS=Homo sapiens OX=9606 GN=SAFB2 PE=1 SV=1
Q14151_ph787	-0.201163	NA	-0.847075	1.42594	NA	1	0	SAFB2	SAFB2_HUMAN Scaffold attachment factor B2 OS=Homo sapiens OX=9606 GN=SAFB2 PE=1 SV=1
Q14152_ph1364	NA	NA	3.64897	NA	NA	1	0	EIF3A	EIF3A_HUMAN Eukaryotic translation initiation factor 3 subunit A OS=Homo sapiens OX=9606 GN=EIF3A PE=1 SV=1
Q14152_ph884	NA	NA	NA	6.90994	NA	1	0	EIF3A	EIF3A_HUMAN Eukaryotic translation initiation factor 3 subunit A OS=Homo sapiens OX=9606 GN=EIF3A PE=1 SV=1
Q14155_ph249	0.462347	NA	1.83807	0.102669	NA	1	0	ARHG7	ARHG7_HUMAN Rho guanine nucleotide exchange factor 7 OS=Homo sapiens OX=9606 GN=ARHGEF7 PE=1 SV=2
Q14155_ph694	-0.890785	NA	1.60128	-0.0864989	NA	1	0	ARHG7	ARHG7_HUMAN Rho guanine nucleotide exchange factor 7 OS=Homo sapiens OX=9606 GN=ARHGEF7 PE=1 SV=2
Q14156_ph220	0.395858	NA	0.395462	1.33179	NA	1	0	EFR3A	EFR3A_HUMAN Protein EFR3 homolog A OS=Homo sapiens OX=9606 GN=EFR3A PE=1 SV=2
Q14156_ph688	NA	NA	NA	8.07906	NA	1	0	EFR3A	EFR3A_HUMAN Protein EFR3 homolog A OS=Homo sapiens OX=9606 GN=EFR3A PE=1 SV=2
Q14156_ph694	NA	2.61	-0.0783184	0.00642429	NA	1	0	EFR3A	EFR3A_HUMAN Protein EFR3 homolog A OS=Homo sapiens OX=9606 GN=EFR3A PE=1 SV=2
Q14157_ph495	NA	NA	NA	5.8321	NA	1	0	UBP2L	UBP2L_HUMAN Ubiquitin-associated protein 2-like OS=Homo sapiens OX=9606 GN=UBAP2L PE=1 SV=2
Q14160_ph1140	0.183522	1.18	NA	0.452781	NA	1	0	SCRIB	SCRIB_HUMAN Protein scribble homolog OS=Homo sapiens OX=9606 GN=SCRIB PE=1 SV=4
Q14160_ph1285	NA	NA	1.47626	0.0293565	NA	1	0	SCRIB	SCRIB_HUMAN Protein scribble homolog OS=Homo sapiens OX=9606 GN=SCRIB PE=1 SV=4
Q14160_ph1486	0.812169	NA	1.21295	0.456003	NA	1	0	SCRIB	SCRIB_HUMAN Protein scribble homolog OS=Homo sapiens OX=9606 GN=SCRIB PE=1 SV=4
Q14160_ph35	NA	1.09	-0.170873	-0.875023	-0.0165915	1	0	SCRIB	SCRIB_HUMAN Protein scribble homolog OS=Homo sapiens OX=9606 GN=SCRIB PE=1 SV=4
Q14160_ph475	-0.412197	NA	NA	1.06738	NA	1	0	SCRIB	SCRIB_HUMAN Protein scribble homolog OS=Homo sapiens OX=9606 GN=SCRIB PE=1 SV=4
Q14160_ph826	2.97488	NA	NA	-0.217026	NA	1	0	SCRIB	SCRIB_HUMAN Protein scribble homolog OS=Homo sapiens OX=9606 GN=SCRIB PE=1 SV=4
Q14195_-1	NA	1.1	NA	NA	NA	1	0	NA	NA
Q14195_ph522	0.322902	1.56	0.333364	0.274067	NA	1	0	DPYL3	DPYL3_HUMAN Dihydropyrimidinase-related protein 3 OS=Homo sapiens OX=9606 GN=DPYSL3 PE=1 SV=1
Q14202_ph814	1.43284	NA	NA	NA	NA	1	0	ZMYM3	ZMYM3_HUMAN Zinc finger MYM-type protein 3 OS=Homo sapiens OX=9606 GN=ZMYM3 PE=1 SV=2
Q14207_ph1296	NA	NA	1.16784	NA	NA	1	0	NPAT	NPAT_HUMAN Protein NPAT OS=Homo sapiens OX=9606 GN=NPAT PE=1 SV=3
Q14244_ph183	-0.131896	NA	1.20158	0.120636	NA	1	0	MAP7	MAP7_HUMAN Ensconsin OS=Homo sapiens OX=9606 GN=MAP7 PE=1 SV=1
Q14244_ph200	NA	NA	NA	6.91049	NA	1	0	MAP7	MAP7_HUMAN Ensconsin OS=Homo sapiens OX=9606 GN=MAP7 PE=1 SV=1
Q14244_ph201	0.149811	NA	0.333504	1.17849	NA	1	0	MAP7	MAP7_HUMAN Ensconsin OS=Homo sapiens OX=9606 GN=MAP7 PE=1 SV=1
Q14244_ph235	NA	NA	1.23053	NA	NA	1	0	MAP7	MAP7_HUMAN Ensconsin OS=Homo sapiens OX=9606 GN=MAP7 PE=1 SV=1
Q14244_ph242	NA	NA	2.71615	NA	NA	1	0	MAP7	MAP7_HUMAN Ensconsin OS=Homo sapiens OX=9606 GN=MAP7 PE=1 SV=1
Q14244_ph268	NA	NA	1.45202	NA	NA	1	0	MAP7	MAP7_HUMAN Ensconsin OS=Homo sapiens OX=9606 GN=MAP7 PE=1 SV=1
Q14247_ph261	NA	NA	1.03007	NA	NA	1	0	SRC8	SRC8_HUMAN Src substrate cortactin OS=Homo sapiens OX=9606 GN=CTTN PE=1 SV=2
Q14247_ph399_ph401_ph405	NA	NA	2.14288	NA	NA	1	0	SRC8	SRC8_HUMAN Src substrate cortactin OS=Homo sapiens OX=9606 GN=CTTN PE=1 SV=2
Q14247_ph399_ph405_ph418	1.05628	NA	NA	NA	NA	1	0	SRC8	SRC8_HUMAN Src substrate cortactin OS=Homo sapiens OX=9606 GN=CTTN PE=1 SV=2
Q14247_ph418	0.478291	NA	1.45616	0.805104	NA	1	0	SRC8	SRC8_HUMAN Src substrate cortactin OS=Homo sapiens OX=9606 GN=CTTN PE=1 SV=2
Q14247_ph418_ph426	NA	NA	1.58083	NA	NA	1	0	SRC8	SRC8_HUMAN Src substrate cortactin OS=Homo sapiens OX=9606 GN=CTTN PE=1 SV=2
Q14247_ph421	NA	NA	NA	1.17613	NA	1	0	SRC8	SRC8_HUMAN Src substrate cortactin OS=Homo sapiens OX=9606 GN=CTTN PE=1 SV=2
Q14247_ph432	NA	NA	1.01039	NA	NA	1	0	SRC8	SRC8_HUMAN Src substrate cortactin OS=Homo sapiens OX=9606 GN=CTTN PE=1 SV=2
Q14247_ph440_ph447	NA	NA	1.2497	NA	NA	1	0	SRC8	SRC8_HUMAN Src substrate cortactin OS=Homo sapiens OX=9606 GN=CTTN PE=1 SV=2
Q14247_ph447	NA	NA	1.00534	NA	NA	1	0	SRC8	SRC8_HUMAN Src substrate cortactin OS=Homo sapiens OX=9606 GN=CTTN PE=1 SV=2
Q14315_ph1079	NA	NA	1.29021	NA	NA	1	0	FLNC	FLNC_HUMAN Filamin-C OS=Homo sapiens OX=9606 GN=FLNC PE=1 SV=3
Q14315_ph2146	NA	NA	1.59658	NA	NA	1	0	FLNC	FLNC_HUMAN Filamin-C OS=Homo sapiens OX=9606 GN=FLNC PE=1 SV=3
Q14315_ph2446	NA	1.22	NA	NA	NA	1	0	FLNC	FLNC_HUMAN Filamin-C OS=Homo sapiens OX=9606 GN=FLNC PE=1 SV=3
Q14315_ph2623	NA	NA	1.58445	NA	NA	1	0	FLNC	FLNC_HUMAN Filamin-C OS=Homo sapiens OX=9606 GN=FLNC PE=1 SV=3
Q14315_ph2624	NA	NA	2.02789	NA	NA	1	0	FLNC	FLNC_HUMAN Filamin-C OS=Homo sapiens OX=9606 GN=FLNC PE=1 SV=3
Q14315_ph2632	NA	NA	4.75291	NA	NA	1	0	FLNC	FLNC_HUMAN Filamin-C OS=Homo sapiens OX=9606 GN=FLNC PE=1 SV=3
Q14444_ph320	NA	NA	NA	7.28352	NA	1	0	CAPR1	CAPR1_HUMAN Caprin-1 OS=Homo sapiens OX=9606 GN=CAPRIN1 PE=1 SV=2
Q14498_ph117	NA	NA	1.67773	-0.00779571	NA	1	0	RBM39	RBM39_HUMAN RNA-binding protein 39 OS=Homo sapiens OX=9606 GN=RBM39 PE=1 SV=2
Q14558_ph215	0.768892	1.14	-0.413443	-0.393354	NA	1	0	KPRA	KPRA_HUMAN Phosphoribosyl pyrophosphate synthase-associated protein 1 OS=Homo sapiens OX=9606 GN=PRPSAP1 PE=1 SV=2
Q14566_ph13	1.08498	0.57	NA	0.17177	NA	1	0	MCM6	MCM6_HUMAN DNA replication licensing factor MCM6 OS=Homo sapiens OX=9606 GN=MCM6 PE=1 SV=1
Q14571_ph1160	NA	NA	1.99281	NA	NA	1	0	ITPR2	ITPR2_HUMAN Inositol 1,4,5-trisphosphate receptor type 2 OS=Homo sapiens OX=9606 GN=ITPR2 PE=1 SV=2
Q14571_ph1855	NA	NA	3.28039	NA	NA	1	0	ITPR2	ITPR2_HUMAN Inositol 1,4,5-trisphosphate receptor type 2 OS=Homo sapiens OX=9606 GN=ITPR2 PE=1 SV=2
Q14573_ph1843	NA	NA	2.13037	NA	NA	1	0	ITPR3	ITPR3_HUMAN Inositol 1,4,5-trisphosphate receptor type 3 OS=Homo sapiens OX=9606 GN=ITPR3 PE=1 SV=2
Q14669_ph1376	NA	2.64	NA	NA	NA	1	0	TRIPC	TRIPC_HUMAN E3 ubiquitin-protein ligase TRIP12 OS=Homo sapiens OX=9606 GN=TRIP12 PE=1 SV=1
Q14669_ph340	NA	NA	1.8064	NA	NA	1	0	TRIPC	TRIPC_HUMAN E3 ubiquitin-protein ligase TRIP12 OS=Homo sapiens OX=9606 GN=TRIP12 PE=1 SV=1
Q14676_ph168	0.161998	1.01	0.118912	NA	NA	1	0	MDC1	MDC1_HUMAN Mediator of DNA damage checkpoint protein 1 OS=Homo sapiens OX=9606 GN=MDC1 PE=1 SV=3
Q14676_ph242	NA	2.17	NA	NA	NA	1	0	MDC1	MDC1_HUMAN Mediator of DNA damage checkpoint protein 1 OS=Homo sapiens OX=9606 GN=MDC1 PE=1 SV=3
Q14676_ph485;Q14676_ph495;Q14676_ph498	NA	2.29	NA	NA	NA	1	0	MDC1	MDC1_HUMAN Mediator of DNA damage checkpoint protein 1 OS=Homo sapiens OX=9606 GN=MDC1 PE=1 SV=3
Q14676_ph495;Q14676_ph498	NA	1.58	NA	NA	NA	1	0	MDC1	MDC1_HUMAN Mediator of DNA damage checkpoint protein 1 OS=Homo sapiens OX=9606 GN=MDC1 PE=1 SV=3
Q14676_ph598	NA	NA	1.67924	NA	NA	1	0	MDC1	MDC1_HUMAN Mediator of DNA damage checkpoint protein 1 OS=Homo sapiens OX=9606 GN=MDC1 PE=1 SV=3
Q14677_ph234	NA	NA	2.35019	NA	NA	1	0	EPN4	EPN4_HUMAN Clathrin interactor 1 OS=Homo sapiens OX=9606 GN=CLINT1 PE=1 SV=1
Q14678_ph323	0.0554409	NA	NA	3.45618	NA	1	0	KANK1	KANK1_HUMAN KN motif and ankyrin repeat domain-containing protein 1 OS=Homo sapiens OX=9606 GN=KANK1 PE=1 SV=3
Q14683_ph358_ph360	NA	NA	1.69731	NA	NA	1	0	SMC1A	SMC1A_HUMAN Structural maintenance of chromosomes protein 1A OS=Homo sapiens OX=9606 GN=SMC1A PE=1 SV=2
Q14683_ph360	NA	NA	1.00656	NA	NA	1	0	SMC1A	SMC1A_HUMAN Structural maintenance of chromosomes protein 1A OS=Homo sapiens OX=9606 GN=SMC1A PE=1 SV=2
Q14683_ph957_ph966	NA	NA	1.57578	NA	NA	1	0	SMC1A	SMC1A_HUMAN Structural maintenance of chromosomes protein 1A OS=Homo sapiens OX=9606 GN=SMC1A PE=1 SV=2
Q14683_ph970	NA	NA	1.26978	0.666688	NA	1	0	SMC1A	SMC1A_HUMAN Structural maintenance of chromosomes protein 1A OS=Homo sapiens OX=9606 GN=SMC1A PE=1 SV=2
Q14686_ph2043	NA	NA	2.12524	NA	NA	1	0	NCOA6	NCOA6_HUMAN Nuclear receptor coactivator 6 OS=Homo sapiens OX=9606 GN=NCOA6 PE=1 SV=3
Q14687_ph909	NA	NA	1.48273	NA	NA	1	0	GSE1	GSE1_HUMAN Genetic suppressor element 1 OS=Homo sapiens OX=9606 GN=GSE1 PE=1 SV=3
Q14694_ph5	NA	NA	NA	1.55468	NA	1	0	UBP10	UBP10_HUMAN Ubiquitin carboxyl-terminal hydrolase 10 OS=Homo sapiens OX=9606 GN=USP10 PE=1 SV=2
Q14697_ph916	NA	NA	NA	3.05234	NA	1	0	GANAB	GANAB_HUMAN Neutral alpha-glucosidase AB OS=Homo sapiens OX=9606 GN=GANAB PE=1 SV=3
Q14699_ph4	NA	NA	NA	NA	1.26059	1	0	RFTN1	RFTN1_HUMAN Raftlin OS=Homo sapiens OX=9606 GN=RFTN1 PE=1 SV=4
Q14699_ph552	NA	NA	NA	5.64167	NA	1	0	RFTN1	RFTN1_HUMAN Raftlin OS=Homo sapiens OX=9606 GN=RFTN1 PE=1 SV=4
Q14739_ph149	NA	NA	2.49887	NA	NA	1	0	LBR	LBR_HUMAN Delta(14)-sterol reductase LBR OS=Homo sapiens OX=9606 GN=LBR PE=1 SV=2
Q14764_ph609	NA	NA	1.41843	NA	NA	1	0	MVP	MVP_HUMAN Major vault protein OS=Homo sapiens OX=9606 GN=MVP PE=1 SV=4
Q14764_ph873	0.653853	0.31	0.608162	1.06687	NA	1	0	MVP	MVP_HUMAN Major vault protein OS=Homo sapiens OX=9606 GN=MVP PE=1 SV=4
Q14789_ph537	1.29496	NA	NA	NA	NA	1	0	GOGB1	GOGB1_HUMAN Golgin subfamily B member 1 OS=Homo sapiens OX=9606 GN=GOLGB1 PE=1 SV=2
Q14789_ph539	NA	NA	1.34056	NA	NA	1	0	GOGB1	GOGB1_HUMAN Golgin subfamily B member 1 OS=Homo sapiens OX=9606 GN=GOLGB1 PE=1 SV=2
Q14789_ph967	NA	NA	2.60291	NA	NA	1	0	GOGB1	GOGB1_HUMAN Golgin subfamily B member 1 OS=Homo sapiens OX=9606 GN=GOLGB1 PE=1 SV=2
Q14814_ph121	NA	NA	NA	5.13962	NA	1	0	MEF2D	MEF2D_HUMAN Myocyte-specific enhancer factor 2D OS=Homo sapiens OX=9606 GN=MEF2D PE=1 SV=1
Q14839_ph1537	0.613054	NA	NA	1.23656	NA	1	0	CHD4	CHD4_HUMAN Chromodomain-helicase-DNA-binding protein 4 OS=Homo sapiens OX=9606 GN=CHD4 PE=1 SV=2
Q14839_ph1570	NA	NA	2.26479	0.633537	NA	1	0	CHD4	CHD4_HUMAN Chromodomain-helicase-DNA-binding protein 4 OS=Homo sapiens OX=9606 GN=CHD4 PE=1 SV=2
Q14839_ph303	NA	NA	1.67094	NA	NA	1	0	CHD4	CHD4_HUMAN Chromodomain-helicase-DNA-binding protein 4 OS=Homo sapiens OX=9606 GN=CHD4 PE=1 SV=2
Q14938_ph265	NA	NA	NA	2.63889	NA	1	0	NFIX	NFIX_HUMAN Nuclear factor 1 X-type OS=Homo sapiens OX=9606 GN=NFIX PE=1 SV=2
Q14974_ph526	NA	NA	1.12163	NA	NA	1	0	IMB1	IMB1_HUMAN Importin subunit beta-1 OS=Homo sapiens OX=9606 GN=KPNB1 PE=1 SV=2
Q14978_ph563	NA	NA	-0.671813	1.15166	NA	1	0	NOLC1	NOLC1_HUMAN Nucleolar and coiled-body phosphoprotein 1 OS=Homo sapiens OX=9606 GN=NOLC1 PE=1 SV=2
Q14980_ph112	NA	NA	1.36477	NA	NA	1	0	NUMA1	NUMA1_HUMAN Nuclear mitotic apparatus protein 1 OS=Homo sapiens OX=9606 GN=NUMA1 PE=1 SV=2
Q14980_ph1145	NA	NA	1.8122	NA	NA	1	0	NUMA1	NUMA1_HUMAN Nuclear mitotic apparatus protein 1 OS=Homo sapiens OX=9606 GN=NUMA1 PE=1 SV=2
Q14980_ph163_ph169	NA	NA	1.25153	NA	NA	1	0	NUMA1	NUMA1_HUMAN Nuclear mitotic apparatus protein 1 OS=Homo sapiens OX=9606 GN=NUMA1 PE=1 SV=2
Q14980_ph169	0.424997	1.49	0.272772	-0.137539	NA	1	0	NUMA1	NUMA1_HUMAN Nuclear mitotic apparatus protein 1 OS=Homo sapiens OX=9606 GN=NUMA1 PE=1 SV=2
Q14980_ph1853	NA	NA	-0.0429322	1.1741	NA	1	0	NUMA1	NUMA1_HUMAN Nuclear mitotic apparatus protein 1 OS=Homo sapiens OX=9606 GN=NUMA1 PE=1 SV=2
Q14980_ph1854	NA	NA	NA	1.16694	NA	1	0	NUMA1	NUMA1_HUMAN Nuclear mitotic apparatus protein 1 OS=Homo sapiens OX=9606 GN=NUMA1 PE=1 SV=2
Q14980_ph1947	NA	NA	1.26569	NA	NA	1	0	NUMA1	NUMA1_HUMAN Nuclear mitotic apparatus protein 1 OS=Homo sapiens OX=9606 GN=NUMA1 PE=1 SV=2
Q14980_ph1969	0.173597	NA	0.6245	1.35395	NA	1	0	NUMA1	NUMA1_HUMAN Nuclear mitotic apparatus protein 1 OS=Homo sapiens OX=9606 GN=NUMA1 PE=1 SV=2
Q14980_ph1991	NA	NA	1.02006	-0.363859	NA	1	0	NUMA1	NUMA1_HUMAN Nuclear mitotic apparatus protein 1 OS=Homo sapiens OX=9606 GN=NUMA1 PE=1 SV=2
Q14980_ph2047	NA	NA	NA	6.9667	NA	1	0	NUMA1	NUMA1_HUMAN Nuclear mitotic apparatus protein 1 OS=Homo sapiens OX=9606 GN=NUMA1 PE=1 SV=2
Q14980_ph2062	NA	NA	2.4371	NA	NA	1	0	NUMA1	NUMA1_HUMAN Nuclear mitotic apparatus protein 1 OS=Homo sapiens OX=9606 GN=NUMA1 PE=1 SV=2
Q14980_ph271	NA	NA	2.1012	0.0411442	NA	1	0	NUMA1	NUMA1_HUMAN Nuclear mitotic apparatus protein 1 OS=Homo sapiens OX=9606 GN=NUMA1 PE=1 SV=2
Q14980_ph77	NA	NA	NA	1.17214	NA	1	0	NUMA1	NUMA1_HUMAN Nuclear mitotic apparatus protein 1 OS=Homo sapiens OX=9606 GN=NUMA1 PE=1 SV=2
Q14BN4_ph148	NA	NA	1.0436	0.317092	NA	1	0	SLMAP	SLMAP_HUMAN Sarcolemmal membrane-associated protein OS=Homo sapiens OX=9606 GN=SLMAP PE=1 SV=1
Q14BN4_ph452	0.182949	NA	1.93104	-0.170713	NA	1	0	SLMAP	SLMAP_HUMAN Sarcolemmal membrane-associated protein OS=Homo sapiens OX=9606 GN=SLMAP PE=1 SV=1
Q14BN4_ph733	NA	NA	1.04294	NA	NA	1	0	SLMAP	SLMAP_HUMAN Sarcolemmal membrane-associated protein OS=Homo sapiens OX=9606 GN=SLMAP PE=1 SV=1
Q14C86_ph900	0.555483	NA	NA	1.33286	NA	1	0	GAPD1	GAPD1_HUMAN GTPase-activating protein and VPS9 domain-containing protein 1 OS=Homo sapiens OX=9606 GN=GAPVD1 PE=1 SV=2
Q14C86_ph902	0.453635	NA	0.0957803	2.10156	NA	1	0	GAPD1	GAPD1_HUMAN GTPase-activating protein and VPS9 domain-containing protein 1 OS=Homo sapiens OX=9606 GN=GAPVD1 PE=1 SV=2
Q14C86_ph903	NA	NA	NA	2.33087	NA	1	0	GAPD1	GAPD1_HUMAN GTPase-activating protein and VPS9 domain-containing protein 1 OS=Homo sapiens OX=9606 GN=GAPVD1 PE=1 SV=2
Q14C86_ph949	NA	NA	NA	5.64552	NA	1	0	GAPD1	GAPD1_HUMAN GTPase-activating protein and VPS9 domain-containing protein 1 OS=Homo sapiens OX=9606 GN=GAPVD1 PE=1 SV=2
Q14CS0_ph66	NA	NA	NA	5.95016	NA	1	0	UBX2B	UBX2B_HUMAN UBX domain-containing protein 2B OS=Homo sapiens OX=9606 GN=UBXN2B PE=1 SV=1
Q14CS0_ph67	NA	NA	NA	1.57156	NA	1	0	UBX2B	UBX2B_HUMAN UBX domain-containing protein 2B OS=Homo sapiens OX=9606 GN=UBXN2B PE=1 SV=1
Q15003_ph27	NA	NA	NA	1.15837	NA	1	0	CND2	CND2_HUMAN Condensin complex subunit 2 OS=Homo sapiens OX=9606 GN=NCAPH PE=1 SV=3
Q15007_ph288	-0.0742698	NA	2.31223	0.00218208	NA	1	0	FL2D	FL2D_HUMAN Pre-mRNA-splicing regulator WTAP OS=Homo sapiens OX=9606 GN=WTAP PE=1 SV=2
Q15019_ph218	0.822858	3.37	-0.305317	-0.401097	NA	1	0	2022-09-02	SEPT2_HUMAN Septin-2 OS=Homo sapiens OX=9606 GN=SEPTIN2 PE=1 SV=1
Q15020_ph650	NA	NA	1.33729	NA	NA	1	0	SART3	SART3_HUMAN Squamous cell carcinoma antigen recognized by T-cells 3 OS=Homo sapiens OX=9606 GN=SART3 PE=1 SV=1
Q15020_ph769	NA	NA	1.53904	NA	NA	1	0	SART3	SART3_HUMAN Squamous cell carcinoma antigen recognized by T-cells 3 OS=Homo sapiens OX=9606 GN=SART3 PE=1 SV=1
Q15020_ph795	NA	NA	1.77822	NA	NA	1	0	SART3	SART3_HUMAN Squamous cell carcinoma antigen recognized by T-cells 3 OS=Homo sapiens OX=9606 GN=SART3 PE=1 SV=1
Q15021_ph1333	0.21677	0.14	NA	6.78292	NA	1	0	CND1	CND1_HUMAN Condensin complex subunit 1 OS=Homo sapiens OX=9606 GN=NCAPD2 PE=1 SV=3
Q15022_ph539	1.05427	NA	NA	NA	NA	1	0	SUZ12	SUZ12_HUMAN Polycomb protein SUZ12 OS=Homo sapiens OX=9606 GN=SUZ12 PE=1 SV=3
Q15022_ph546	0.418046	1.62	-0.540334	NA	NA	1	0	SUZ12	SUZ12_HUMAN Polycomb protein SUZ12 OS=Homo sapiens OX=9606 GN=SUZ12 PE=1 SV=3
Q15025_ph82	NA	NA	NA	1.20024	NA	1	0	TNIP1	TNIP1_HUMAN TNFAIP3-interacting protein 1 OS=Homo sapiens OX=9606 GN=TNIP1 PE=1 SV=2
Q15032_ph282	0.120841	1.88	-0.789954	NA	NA	1	0	R3HD1	R3HD1_HUMAN R3H domain-containing protein 1 OS=Homo sapiens OX=9606 GN=R3HDM1 PE=1 SV=3
Q15035_ph346	NA	NA	1.6186	NA	NA	1	0	TRAM2	TRAM2_HUMAN Translocating chain-associated membrane protein 2 OS=Homo sapiens OX=9606 GN=TRAM2 PE=1 SV=1
Q15036_ph409	-0.236528	NA	-0.164301	1.21862	NA	1	0	SNX17	SNX17_HUMAN Sorting nexin-17 OS=Homo sapiens OX=9606 GN=SNX17 PE=1 SV=1
Q15042_ph539	NA	NA	NA	1.3352	NA	1	0	RB3GP	RB3GP_HUMAN Rab3 GTPase-activating protein catalytic subunit OS=Homo sapiens OX=9606 GN=RAB3GAP1 PE=1 SV=3
Q15042_ph664	0.47089	NA	NA	2.42913	NA	1	0	RB3GP	RB3GP_HUMAN Rab3 GTPase-activating protein catalytic subunit OS=Homo sapiens OX=9606 GN=RAB3GAP1 PE=1 SV=3
Q15054_ph458	NA	NA	NA	1.09546	NA	1	0	DPOD3	DPOD3_HUMAN DNA polymerase delta subunit 3 OS=Homo sapiens OX=9606 GN=POLD3 PE=1 SV=2
Q15056_ph14	1.12602	NA	NA	NA	NA	1	0	IF4H	IF4H_HUMAN Eukaryotic translation initiation factor 4H OS=Homo sapiens OX=9606 GN=EIF4H PE=1 SV=5
Q15059_ph248	NA	NA	1.63356	NA	NA	1	0	BRD3	BRD3_HUMAN Bromodomain-containing protein 3 OS=Homo sapiens OX=9606 GN=BRD3 PE=1 SV=1
Q15059_ph250	NA	NA	1.37209	NA	NA	1	0	BRD3	BRD3_HUMAN Bromodomain-containing protein 3 OS=Homo sapiens OX=9606 GN=BRD3 PE=1 SV=1
Q15121_ph104	0.413421	1.1	NA	NA	NA	1	0	PEA15	PEA15_HUMAN Astrocytic phosphoprotein PEA-15 OS=Homo sapiens OX=9606 GN=PEA15 PE=1 SV=2
Q15149_ph1047	NA	NA	NA	2.00812	NA	1	0	PLEC	PLEC_HUMAN Plectin OS=Homo sapiens OX=9606 GN=PLEC PE=1 SV=3
Q15149_ph1435	0.173664	0.77	1.06998	-0.136116	NA	1	0	PLEC	PLEC_HUMAN Plectin OS=Homo sapiens OX=9606 GN=PLEC PE=1 SV=3
Q15149_ph2039	NA	NA	2.06529	NA	NA	1	0	PLEC	PLEC_HUMAN Plectin OS=Homo sapiens OX=9606 GN=PLEC PE=1 SV=3
Q15149_ph2578	NA	NA	2.33028	NA	NA	1	0	PLEC	PLEC_HUMAN Plectin OS=Homo sapiens OX=9606 GN=PLEC PE=1 SV=3
Q15149_ph2886	NA	1.46	0.641388	0.272241	NA	1	0	PLEC	PLEC_HUMAN Plectin OS=Homo sapiens OX=9606 GN=PLEC PE=1 SV=3
Q15149_ph4030	0.518104	1.44	-0.489425	-0.595237	NA	1	0	PLEC	PLEC_HUMAN Plectin OS=Homo sapiens OX=9606 GN=PLEC PE=1 SV=3
Q15149_ph4386_ph4393	1.33736	NA	NA	NA	NA	1	0	PLEC	PLEC_HUMAN Plectin OS=Homo sapiens OX=9606 GN=PLEC PE=1 SV=3
Q15149_ph4406	0.978236	NA	2.48543	NA	NA	1	0	PLEC	PLEC_HUMAN Plectin OS=Homo sapiens OX=9606 GN=PLEC PE=1 SV=3
Q15149_ph720	0.335427	1.45	0.534559	0.345593	NA	1	0	PLEC	PLEC_HUMAN Plectin OS=Homo sapiens OX=9606 GN=PLEC PE=1 SV=3
Q15154_ph1304	NA	NA	1.947	-0.517311	NA	1	0	PCM1	PCM1_HUMAN Pericentriolar material 1 protein OS=Homo sapiens OX=9606 GN=PCM1 PE=1 SV=5
Q15154_ph1435	NA	NA	2.01689	0.4589	NA	1	0	PCM1	PCM1_HUMAN Pericentriolar material 1 protein OS=Homo sapiens OX=9606 GN=PCM1 PE=1 SV=5
Q15154_ph68	3.34652	NA	NA	-0.460686	NA	1	0	PCM1	PCM1_HUMAN Pericentriolar material 1 protein OS=Homo sapiens OX=9606 GN=PCM1 PE=1 SV=5
Q15185_ph100	NA	NA	1.01901	NA	NA	1	0	TEBP	TEBP_HUMAN Prostaglandin E synthase 3 OS=Homo sapiens OX=9606 GN=PTGES3 PE=1 SV=1
Q15257_ph357	NA	NA	NA	7.75683	NA	1	0	PTPA	PTPA_HUMAN Serine/threonine-protein phosphatase 2A activator OS=Homo sapiens OX=9606 GN=PTPA PE=1 SV=3
Q15262_ph856;Q15262_ph860	NA	1.18	NA	NA	NA	1	0	PTPRK	PTPRK_HUMAN Receptor-type tyrosine-protein phosphatase kappa OS=Homo sapiens OX=9606 GN=PTPRK PE=1 SV=2
Q15287_ph251	0.210058	1.13	-0.472802	NA	NA	1	0	RNPS1	RNPS1_HUMAN RNA-binding protein with serine-rich domain 1 OS=Homo sapiens OX=9606 GN=RNPS1 PE=1 SV=1
Q15291_ph441	NA	NA	1.06709	NA	NA	1	0	RBBP5	RBBP5_HUMAN Retinoblastoma-binding protein 5 OS=Homo sapiens OX=9606 GN=RBBP5 PE=1 SV=2
Q15311_ph27_ph34	NA	NA	1.07088	NA	NA	1	0	RBP1	RBP1_HUMAN RalA-binding protein 1 OS=Homo sapiens OX=9606 GN=RALBP1 PE=1 SV=3
Q15345_ph276	NA	NA	0.610404	1.36461	NA	1	0	LRC41	LRC41_HUMAN Leucine-rich repeat-containing protein 41 OS=Homo sapiens OX=9606 GN=LRRC41 PE=1 SV=3
Q15345_ph281	NA	NA	NA	1.19177	NA	1	0	LRC41	LRC41_HUMAN Leucine-rich repeat-containing protein 41 OS=Homo sapiens OX=9606 GN=LRRC41 PE=1 SV=3
Q15345_ph326	NA	NA	1.08129	NA	NA	1	0	LRC41	LRC41_HUMAN Leucine-rich repeat-containing protein 41 OS=Homo sapiens OX=9606 GN=LRRC41 PE=1 SV=3
Q15345_ph327	0.742127	NA	0.849992	4.72256	NA	1	0	LRC41	LRC41_HUMAN Leucine-rich repeat-containing protein 41 OS=Homo sapiens OX=9606 GN=LRRC41 PE=1 SV=3
Q15365_ph173	0.246793	1.53	0.357283	0.0203126	NA	1	0	PCBP1	PCBP1_HUMAN Poly(rC)-binding protein 1 OS=Homo sapiens OX=9606 GN=PCBP1 PE=1 SV=2
Q15365_ph183	0.405531	NA	NA	5.10938	NA	1	0	PCBP1	PCBP1_HUMAN Poly(rC)-binding protein 1 OS=Homo sapiens OX=9606 GN=PCBP1 PE=1 SV=2
Q15418_ph359	1.00357	NA	NA	NA	NA	1	0	KS6A1	KS6A1_HUMAN Ribosomal protein S6 kinase alpha-1 OS=Homo sapiens OX=9606 GN=RPS6KA1 PE=1 SV=2
Q15424_ph23	2.00595	NA	NA	NA	0.0574806	1	0	SAFB1	SAFB1_HUMAN Scaffold attachment factor B1 OS=Homo sapiens OX=9606 GN=SAFB PE=1 SV=4
Q15424_ph32	NA	1.27	NA	NA	NA	1	0	SAFB1	SAFB1_HUMAN Scaffold attachment factor B1 OS=Homo sapiens OX=9606 GN=SAFB PE=1 SV=4
Q15424_ph383;Q15424_ph384	NA	1.2	NA	NA	NA	1	0	SAFB1	SAFB1_HUMAN Scaffold attachment factor B1 OS=Homo sapiens OX=9606 GN=SAFB PE=1 SV=4
Q15527_R145	NA	1.74	NA	NA	NA	1	0	NA	NA
Q15545_ph171	NA	NA	NA	1.37109	NA	1	0	TAF7	TAF7_HUMAN Transcription initiation factor TFIID subunit 7 OS=Homo sapiens OX=9606 GN=TAF7 PE=1 SV=1
Q15545_ph274	-0.383577	NA	NA	1.2444	NA	1	0	TAF7	TAF7_HUMAN Transcription initiation factor TFIID subunit 7 OS=Homo sapiens OX=9606 GN=TAF7 PE=1 SV=1
Q15554_ph359	NA	NA	NA	4.91401	NA	1	0	TERF2	TERF2_HUMAN Telomeric repeat-binding factor 2 OS=Homo sapiens OX=9606 GN=TERF2 PE=1 SV=3
Q15596_ph771	NA	NA	1.0568	NA	NA	1	0	NCOA2	NCOA2_HUMAN Nuclear receptor coactivator 2 OS=Homo sapiens OX=9606 GN=NCOA2 PE=1 SV=2
Q15637_ph80;Q15637_ph82	NA	1.07	NA	NA	NA	1	0	SF01	SF01_HUMAN Splicing factor 1 OS=Homo sapiens OX=9606 GN=SF1 PE=1 SV=4
Q15648_ph1223	0.0333133	1.68	-0.121538	0.240227	NA	1	0	MED1	MED1_HUMAN Mediator of RNA polymerase II transcription subunit 1 OS=Homo sapiens OX=9606 GN=MED1 PE=1 SV=4
Q15648_ph588	NA	NA	1.7966	NA	NA	1	0	MED1	MED1_HUMAN Mediator of RNA polymerase II transcription subunit 1 OS=Homo sapiens OX=9606 GN=MED1 PE=1 SV=4
Q15651_ph83	NA	NA	NA	8.06621	NA	1	0	HMGN3	HMGN3_HUMAN High mobility group nucleosome-binding domain-containing protein 3 OS=Homo sapiens OX=9606 GN=HMGN3 PE=1 SV=2
Q15651_ph91_ph93	NA	NA	1.03014	NA	NA	1	0	HMGN3	HMGN3_HUMAN High mobility group nucleosome-binding domain-containing protein 3 OS=Homo sapiens OX=9606 GN=HMGN3 PE=1 SV=2
Q15651_ph93	NA	NA	2.28018	NA	NA	1	0	HMGN3	HMGN3_HUMAN High mobility group nucleosome-binding domain-containing protein 3 OS=Homo sapiens OX=9606 GN=HMGN3 PE=1 SV=2
Q15652_ph947	NA	NA	NA	8.43321	NA	1	0	JHD2C	JHD2C_HUMAN Probable JmjC domain-containing histone demethylation protein 2C OS=Homo sapiens OX=9606 GN=JMJD1C PE=1 SV=2
Q15678_ph314	0.26475	1.02	-0.163409	0.108497	NA	1	0	PTN14	PTN14_HUMAN Tyrosine-protein phosphatase non-receptor type 14 OS=Homo sapiens OX=9606 GN=PTPN14 PE=1 SV=2
Q15678_ph323	NA	NA	1.11956	NA	NA	1	0	PTN14	PTN14_HUMAN Tyrosine-protein phosphatase non-receptor type 14 OS=Homo sapiens OX=9606 GN=PTPN14 PE=1 SV=2
Q15678_ph328	NA	1.05	NA	NA	NA	1	0	PTN14	PTN14_HUMAN Tyrosine-protein phosphatase non-receptor type 14 OS=Homo sapiens OX=9606 GN=PTPN14 PE=1 SV=2
Q15678_ph579	0.397193	NA	NA	1.16919	NA	1	0	PTN14	PTN14_HUMAN Tyrosine-protein phosphatase non-receptor type 14 OS=Homo sapiens OX=9606 GN=PTPN14 PE=1 SV=2
Q15691_ph165	NA	NA	1.36002	NA	NA	1	0	MARE1	MARE1_HUMAN Microtubule-associated protein RP/EB family member 1 OS=Homo sapiens OX=9606 GN=MAPRE1 PE=1 SV=3
Q15717_ph99	NA	NA	3.18488	NA	NA	1	0	ELAV1	ELAV1_HUMAN ELAV-like protein 1 OS=Homo sapiens OX=9606 GN=ELAVL1 PE=1 SV=2
Q15746_ph1773_ph1776_ph1779	NA	NA	2.3276	NA	NA	1	0	MYLK	MYLK_HUMAN Myosin light chain kinase, smooth muscle OS=Homo sapiens OX=9606 GN=MYLK PE=1 SV=4
Q15746_ph328	NA	NA	1.7938	NA	NA	1	0	MYLK	MYLK_HUMAN Myosin light chain kinase, smooth muscle OS=Homo sapiens OX=9606 GN=MYLK PE=1 SV=4
Q15751_ph1491	-0.256089	NA	-0.158936	2.46686	NA	1	0	HERC1	HERC1_HUMAN Probable E3 ubiquitin-protein ligase HERC1 OS=Homo sapiens OX=9606 GN=HERC1 PE=1 SV=2
Q15751_ph1922	NA	NA	NA	2.71148	NA	1	0	HERC1	HERC1_HUMAN Probable E3 ubiquitin-protein ligase HERC1 OS=Homo sapiens OX=9606 GN=HERC1 PE=1 SV=2
Q15751_ph1926	NA	NA	NA	3.26545	NA	1	0	HERC1	HERC1_HUMAN Probable E3 ubiquitin-protein ligase HERC1 OS=Homo sapiens OX=9606 GN=HERC1 PE=1 SV=2
Q15796_ph8	1.0555	NA	NA	-0.654194	NA	1	0	SMAD2	SMAD2_HUMAN Mothers against decapentaplegic homolog 2 OS=Homo sapiens OX=9606 GN=SMAD2 PE=1 SV=1
Q15910_ph487	0.233072	1.37	-0.722429	0.238884	NA	1	0	EZH2	EZH2_HUMAN Histone-lysine N-methyltransferase EZH2 OS=Homo sapiens OX=9606 GN=EZH2 PE=1 SV=2
Q15911_ph2226	NA	NA	NA	5.59905	NA	1	0	ZFHX3	ZFHX3_HUMAN Zinc finger homeobox protein 3 OS=Homo sapiens OX=9606 GN=ZFHX3 PE=1 SV=2
Q16181_ph228	1.01364	NA	NA	NA	NA	1	0	2022-09-07	SEPT7_HUMAN Septin-7 OS=Homo sapiens OX=9606 GN=SEPTIN7 PE=1 SV=2
Q16186_ph225	NA	NA	2.92528	NA	NA	1	0	ADRM1	ADRM1_HUMAN Proteasomal ubiquitin receptor ADRM1 OS=Homo sapiens OX=9606 GN=ADRM1 PE=1 SV=2
Q16186_ph405	NA	NA	1.04187	NA	NA	1	0	ADRM1	ADRM1_HUMAN Proteasomal ubiquitin receptor ADRM1 OS=Homo sapiens OX=9606 GN=ADRM1 PE=1 SV=2
Q16204_ph244	1.20599	0.94	0.859788	0.065474	NA	1	0	CCDC6	CCDC6_HUMAN Coiled-coil domain-containing protein 6 OS=Homo sapiens OX=9606 GN=CCDC6 PE=1 SV=2
Q16204_ph254	NA	NA	1.06396	NA	NA	1	0	CCDC6	CCDC6_HUMAN Coiled-coil domain-containing protein 6 OS=Homo sapiens OX=9606 GN=CCDC6 PE=1 SV=2
Q16204_ph367	NA	NA	NA	1.46382	NA	1	0	CCDC6	CCDC6_HUMAN Coiled-coil domain-containing protein 6 OS=Homo sapiens OX=9606 GN=CCDC6 PE=1 SV=2
Q16236_ph415	NA	NA	NA	2.07538	NA	1	0	NF2L2	NF2L2_HUMAN Nuclear factor erythroid 2-related factor 2 OS=Homo sapiens OX=9606 GN=NFE2L2 PE=1 SV=3
Q16513_ph302	NA	NA	1.23892	-0.1838	NA	1	0	PKN2	PKN2_HUMAN Serine/threonine-protein kinase N2 OS=Homo sapiens OX=9606 GN=PKN2 PE=1 SV=1
Q16513_ph958	1.33965	0.59	-0.101552	-0.207156	NA	1	0	PKN2	PKN2_HUMAN Serine/threonine-protein kinase N2 OS=Homo sapiens OX=9606 GN=PKN2 PE=1 SV=1
[truncated: 44,896 more rows]

## Sheet: Legend
Table S2: Table of phospho-enriched MS data from this paper and several publications comparing SARS-CoV-2-infected cells to mock-infected cells after 24h (Bojkova et al., 2020; Bouhaddou et al., 2020; Hekman et al., 2020; Stukalov et al., 2021). Rows indicate each detected phosphorylation group and column headings are accession number (with phosphorylated residue), each dataset condition, “Nup” N…
