# Supplementary material for: SARS-CoV-2 hijacks p38β/MAPK11 to promote virus replication
Source: mBio. 2023 Jun 22;14(4):e01007-23. doi: 10.1128/mbio.01007-23 (PMC10470746; doi:10.1128/mbio.01007-23)
Supplement: Table S4 — Differentially expressed genes from RNAseq analysis related to Fig. 3. [file mbio.01007-23-s0005.xlsx]

## Sheet: Sheet1
X	logFC	PValue	FDR	comparison
CXCL1	5.03621	2.71607e-17	4.13196e-13	SARS-CoV-2_siNTC-Mock_siNTC
CXCL8	4.01975	2.78396e-16	1.80214e-12	SARS-CoV-2_siNTC-Mock_siNTC
SERPINA3	3.97109	4.49907e-16	1.80214e-12	SARS-CoV-2_siNTC-Mock_siNTC
CXCL2	3.64984	4.73841e-16	1.80214e-12	SARS-CoV-2_siNTC-Mock_siNTC
SAA2	5.07523	4.93364e-15	1.50111e-11	SARS-CoV-2_siNTC-Mock_siNTC
LCN2	2.80829	1.7719e-14	4.14311e-11	SARS-CoV-2_siNTC-Mock_siNTC
CXCL3	3.10475	1.92059e-14	4.14311e-11	SARS-CoV-2_siNTC-Mock_siNTC
EGR1	4.48289	2.32258e-14	4.14311e-11	SARS-CoV-2_siNTC-Mock_siNTC
HMGCS1	-2.28114	2.81729e-14	4.14311e-11	SARS-CoV-2_siNTC-Mock_siNTC
SOD2	2.36689	2.85474e-14	4.14311e-11	SARS-CoV-2_siNTC-Mock_siNTC
CCL20	6.11838	2.99574e-14	4.14311e-11	SARS-CoV-2_siNTC-Mock_siNTC
CFB	3.03828	5.14258e-14	6.11543e-11	SARS-CoV-2_siNTC-Mock_siNTC
CCL5	6.57296	5.22584e-14	6.11543e-11	SARS-CoV-2_siNTC-Mock_siNTC
TNFAIP3	2.23625	5.87377e-14	6.38269e-11	SARS-CoV-2_siNTC-Mock_siNTC
ZC3H12A	2.3654	6.72744e-14	6.82297e-11	SARS-CoV-2_siNTC-Mock_siNTC
LPIN1	-1.78606	1.56251e-13	1.48565e-10	SARS-CoV-2_siNTC-Mock_siNTC
HMGCR	-1.84456	2.37896e-13	2.12889e-10	SARS-CoV-2_siNTC-Mock_siNTC
INSIG1	-2.09806	2.66103e-13	2.24901e-10	SARS-CoV-2_siNTC-Mock_siNTC
NNMT	1.74767	3.23157e-13	2.58746e-10	SARS-CoV-2_siNTC-Mock_siNTC
SOCS3	1.99805	4.62118e-13	3.5151e-10	SARS-CoV-2_siNTC-Mock_siNTC
TRIB3	-1.97452	6.19212e-13	4.48575e-10	SARS-CoV-2_siNTC-Mock_siNTC
CCL2	2.69018	7.899e-13	5.46216e-10	SARS-CoV-2_siNTC-Mock_siNTC
PCSK9	-3.04942	1.81875e-12	1.20299e-09	SARS-CoV-2_siNTC-Mock_siNTC
IDO1	3.52816	2.32138e-12	1.47146e-09	SARS-CoV-2_siNTC-Mock_siNTC
FOXQ1	2.94623	3.5321e-12	2.14935e-09	SARS-CoV-2_siNTC-Mock_siNTC
C15orf48	2.69131	3.92027e-12	2.29381e-09	SARS-CoV-2_siNTC-Mock_siNTC
NFKBIA	1.35382	4.10104e-12	2.31071e-09	SARS-CoV-2_siNTC-Mock_siNTC
ICAM1	2.17034	5.21925e-12	2.81722e-09	SARS-CoV-2_siNTC-Mock_siNTC
EFNA1	1.56016	5.37036e-12	2.81722e-09	SARS-CoV-2_siNTC-Mock_siNTC
IL6	3.37226	7.64304e-12	3.87578e-09	SARS-CoV-2_siNTC-Mock_siNTC
ACAT2	-1.53872	8.011e-12	3.93133e-09	SARS-CoV-2_siNTC-Mock_siNTC
IRF9	1.44227	8.28733e-12	3.93985e-09	SARS-CoV-2_siNTC-Mock_siNTC
DHCR24	-1.57417	8.62803e-12	3.97752e-09	SARS-CoV-2_siNTC-Mock_siNTC
LAMB3	1.97879	9.54376e-12	4.27027e-09	SARS-CoV-2_siNTC-Mock_siNTC
ABCA1	1.9943	1.33947e-11	5.77154e-09	SARS-CoV-2_siNTC-Mock_siNTC
FDFT1	-1.27809	1.36578e-11	5.77154e-09	SARS-CoV-2_siNTC-Mock_siNTC
IFNGR1	1.46869	1.41252e-11	5.80773e-09	SARS-CoV-2_siNTC-Mock_siNTC
PTPRE	1.44234	2.23654e-11	8.95381e-09	SARS-CoV-2_siNTC-Mock_siNTC
MVK	-1.81063	2.49051e-11	9.71491e-09	SARS-CoV-2_siNTC-Mock_siNTC
PMEPA1	1.16865	3.32045e-11	1.26285e-08	SARS-CoV-2_siNTC-Mock_siNTC
NCALD	-1.65341	4.04412e-11	1.50057e-08	SARS-CoV-2_siNTC-Mock_siNTC
LTB	3.16722	4.73817e-11	1.71623e-08	SARS-CoV-2_siNTC-Mock_siNTC
IER3	1.67694	5.2048e-11	1.84141e-08	SARS-CoV-2_siNTC-Mock_siNTC
KMO	1.9926	5.45736e-11	1.88688e-08	SARS-CoV-2_siNTC-Mock_siNTC
SCD	-1.22449	5.69901e-11	1.92665e-08	SARS-CoV-2_siNTC-Mock_siNTC
IDI1	-1.72039	6.0833e-11	2.01185e-08	SARS-CoV-2_siNTC-Mock_siNTC
ELOVL6	-1.42033	6.92563e-11	2.24169e-08	SARS-CoV-2_siNTC-Mock_siNTC
ACSS2	-1.35844	7.60356e-11	2.37805e-08	SARS-CoV-2_siNTC-Mock_siNTC
PID1	1.46241	7.68354e-11	2.37805e-08	SARS-CoV-2_siNTC-Mock_siNTC
LAMC2	1.07966	7.81586e-11	2.37805e-08	SARS-CoV-2_siNTC-Mock_siNTC
TMEM97	-1.15301	8.09262e-11	2.41398e-08	SARS-CoV-2_siNTC-Mock_siNTC
BMF	1.33425	8.3579e-11	2.44517e-08	SARS-CoV-2_siNTC-Mock_siNTC
AKR1C1	1.1275	8.68629e-11	2.49329e-08	SARS-CoV-2_siNTC-Mock_siNTC
MX1	1.57136	9.72583e-11	2.73094e-08	SARS-CoV-2_siNTC-Mock_siNTC
RSPO3	1.78533	9.87326e-11	2.73094e-08	SARS-CoV-2_siNTC-Mock_siNTC
CXCL5	2.0966	1.02543e-10	2.7857e-08	SARS-CoV-2_siNTC-Mock_siNTC
PIGR	3.44426	1.07926e-10	2.83483e-08	SARS-CoV-2_siNTC-Mock_siNTC
CSF3	9.1098	1.08079e-10	2.83483e-08	SARS-CoV-2_siNTC-Mock_siNTC
OLR1	2.81915	1.17751e-10	3.03619e-08	SARS-CoV-2_siNTC-Mock_siNTC
HSD17B7	-1.31341	1.20738e-10	3.06131e-08	SARS-CoV-2_siNTC-Mock_siNTC
PI3	4.09634	1.26244e-10	3.14843e-08	SARS-CoV-2_siNTC-Mock_siNTC
RASGRP1	1.61746	1.28651e-10	3.15672e-08	SARS-CoV-2_siNTC-Mock_siNTC
SAA1	4.45117	1.31671e-10	3.17954e-08	SARS-CoV-2_siNTC-Mock_siNTC
EBI3	2.57826	1.40718e-10	3.34492e-08	SARS-CoV-2_siNTC-Mock_siNTC
GFPT2	1.04094	1.61467e-10	3.77908e-08	SARS-CoV-2_siNTC-Mock_siNTC
PAPPA-AS1	1.41514	1.72562e-10	3.97755e-08	SARS-CoV-2_siNTC-Mock_siNTC
FEZ1	2.47716	1.83821e-10	4.17383e-08	SARS-CoV-2_siNTC-Mock_siNTC
PCYT2	-1.54554	1.90481e-10	4.26146e-08	SARS-CoV-2_siNTC-Mock_siNTC
DHCR7	-1.51153	1.99883e-10	4.40697e-08	SARS-CoV-2_siNTC-Mock_siNTC
SNAP25	1.29082	2.50932e-10	5.42875e-08	SARS-CoV-2_siNTC-Mock_siNTC
CYP24A1	1.06747	2.53363e-10	5.42875e-08	SARS-CoV-2_siNTC-Mock_siNTC
PTGS2	1.19732	2.63322e-10	5.56377e-08	SARS-CoV-2_siNTC-Mock_siNTC
IGFBP1	1.65629	2.68925e-10	5.60433e-08	SARS-CoV-2_siNTC-Mock_siNTC
HES2	3.0656	2.74477e-10	5.64273e-08	SARS-CoV-2_siNTC-Mock_siNTC
SPSB1	1.12411	2.88626e-10	5.78772e-08	SARS-CoV-2_siNTC-Mock_siNTC
KYNU	1.12145	2.89139e-10	5.78772e-08	SARS-CoV-2_siNTC-Mock_siNTC
BCL2A1	3.183	2.94725e-10	5.82292e-08	SARS-CoV-2_siNTC-Mock_siNTC
FOSB	3.40461	3.14928e-10	6.14231e-08	SARS-CoV-2_siNTC-Mock_siNTC
NCOA7	1.20771	3.20404e-10	6.17001e-08	SARS-CoV-2_siNTC-Mock_siNTC
MMP7	1.32044	3.27427e-10	6.22644e-08	SARS-CoV-2_siNTC-Mock_siNTC
MAFF	1.73599	3.56897e-10	6.70305e-08	SARS-CoV-2_siNTC-Mock_siNTC
LDLR	-1.46605	4.07268e-10	7.55581e-08	SARS-CoV-2_siNTC-Mock_siNTC
SLCO2B1	2.74183	4.9214e-10	9.0204e-08	SARS-CoV-2_siNTC-Mock_siNTC
NFKBIZ	0.915133	5.43653e-10	9.8217e-08	SARS-CoV-2_siNTC-Mock_siNTC
CYP51A1	-1.28279	5.4877e-10	9.8217e-08	SARS-CoV-2_siNTC-Mock_siNTC
TNFSF14	2.26256	5.75382e-10	1.01782e-07	SARS-CoV-2_siNTC-Mock_siNTC
SQLE	-1.33726	6.15773e-10	1.07675e-07	SARS-CoV-2_siNTC-Mock_siNTC
CCDC71L	1.27828	6.94865e-10	1.20125e-07	SARS-CoV-2_siNTC-Mock_siNTC
MSMO1	-1.60534	7.38261e-10	1.26193e-07	SARS-CoV-2_siNTC-Mock_siNTC
SERPINE2	0.936885	8.22748e-10	1.39072e-07	SARS-CoV-2_siNTC-Mock_siNTC
TNFAIP6	5.40751	8.60961e-10	1.43932e-07	SARS-CoV-2_siNTC-Mock_siNTC
SC5D	-1.13645	9.0764e-10	1.50086e-07	SARS-CoV-2_siNTC-Mock_siNTC
FSTL1	0.863382	9.21858e-10	1.50798e-07	SARS-CoV-2_siNTC-Mock_siNTC
OSMR	1.07896	9.42183e-10	1.52483e-07	SARS-CoV-2_siNTC-Mock_siNTC
ULBP1	-2.25382	1.2198e-09	1.94236e-07	SARS-CoV-2_siNTC-Mock_siNTC
LSS	-1.29587	1.23328e-09	1.94236e-07	SARS-CoV-2_siNTC-Mock_siNTC
TM7SF2	-1.24592	1.23847e-09	1.94236e-07	SARS-CoV-2_siNTC-Mock_siNTC
CA8	1.20197	1.3044e-09	2.02488e-07	SARS-CoV-2_siNTC-Mock_siNTC
THBD	0.980872	1.37083e-09	2.10651e-07	SARS-CoV-2_siNTC-Mock_siNTC
PDZK1IP1	1.63391	1.40408e-09	2.13602e-07	SARS-CoV-2_siNTC-Mock_siNTC
FDPS	-0.859053	1.42887e-09	2.15222e-07	SARS-CoV-2_siNTC-Mock_siNTC
TRIM31	1.44664	1.62003e-09	2.41623e-07	SARS-CoV-2_siNTC-Mock_siNTC
FADS1	-0.969161	1.65335e-09	2.44199e-07	SARS-CoV-2_siNTC-Mock_siNTC
TSC22D3	-1.22737	1.67714e-09	2.4533e-07	SARS-CoV-2_siNTC-Mock_siNTC
VNN1	2.05379	1.72114e-09	2.48464e-07	SARS-CoV-2_siNTC-Mock_siNTC
CYP1B1	1.2593	1.73123e-09	2.48464e-07	SARS-CoV-2_siNTC-Mock_siNTC
ZFP36	1.24595	1.74967e-09	2.48764e-07	SARS-CoV-2_siNTC-Mock_siNTC
IL32	1.06731	1.85555e-09	2.61375e-07	SARS-CoV-2_siNTC-Mock_siNTC
SAT1	1.00768	1.96339e-09	2.74028e-07	SARS-CoV-2_siNTC-Mock_siNTC
PRDM1	1.48758	2.06912e-09	2.86159e-07	SARS-CoV-2_siNTC-Mock_siNTC
AP1M2	-1.19259	2.24746e-09	3.08024e-07	SARS-CoV-2_siNTC-Mock_siNTC
GREM1	1.06246	2.35773e-09	3.20252e-07	SARS-CoV-2_siNTC-Mock_siNTC
KLF10	0.971433	2.63805e-09	3.55157e-07	SARS-CoV-2_siNTC-Mock_siNTC
MVD	-2.42045	2.72439e-09	3.61274e-07	SARS-CoV-2_siNTC-Mock_siNTC
ACLY	-0.904072	2.73099e-09	3.61274e-07	SARS-CoV-2_siNTC-Mock_siNTC
GLIPR1	1.15481	2.97847e-09	3.88375e-07	SARS-CoV-2_siNTC-Mock_siNTC
ARHGEF4	1.68316	2.98691e-09	3.88375e-07	SARS-CoV-2_siNTC-Mock_siNTC
WFDC21P	2.49069	3.02276e-09	3.89706e-07	SARS-CoV-2_siNTC-Mock_siNTC
MIR3142HG	4.09937	3.57773e-09	4.57378e-07	SARS-CoV-2_siNTC-Mock_siNTC
LFNG	1.2539	3.94133e-09	4.99662e-07	SARS-CoV-2_siNTC-Mock_siNTC
GABRE	1.0781	3.99262e-09	5.01981e-07	SARS-CoV-2_siNTC-Mock_siNTC
ASS1	1.36021	4.09381e-09	5.10485e-07	SARS-CoV-2_siNTC-Mock_siNTC
FGFBP1	-1.57978	4.13335e-09	5.11224e-07	SARS-CoV-2_siNTC-Mock_siNTC
CDH19	1.02789	4.2915e-09	5.26505e-07	SARS-CoV-2_siNTC-Mock_siNTC
CBS	-1.47874	4.33405e-09	5.27471e-07	SARS-CoV-2_siNTC-Mock_siNTC
ALDOC	-1.43459	4.44164e-09	5.36276e-07	SARS-CoV-2_siNTC-Mock_siNTC
SOX9	-1.11745	4.86812e-09	5.8314e-07	SARS-CoV-2_siNTC-Mock_siNTC
IL21R	-3.55387	4.94272e-09	5.8745e-07	SARS-CoV-2_siNTC-Mock_siNTC
FOS	1.82314	5.28363e-09	6.231e-07	SARS-CoV-2_siNTC-Mock_siNTC
SLC39A8	1.06346	5.51632e-09	6.45536e-07	SARS-CoV-2_siNTC-Mock_siNTC
STARD4	-1.2999	5.58823e-09	6.4896e-07	SARS-CoV-2_siNTC-Mock_siNTC
PADI2	-0.904688	5.82335e-09	6.71141e-07	SARS-CoV-2_siNTC-Mock_siNTC
CDC6	-0.912713	6.56034e-09	7.50394e-07	SARS-CoV-2_siNTC-Mock_siNTC
TRIML2	1.02627	6.88402e-09	7.81542e-07	SARS-CoV-2_siNTC-Mock_siNTC
SERPINB8	0.984802	7.16328e-09	8.07223e-07	SARS-CoV-2_siNTC-Mock_siNTC
BCL2L11	0.998547	7.34172e-09	8.21247e-07	SARS-CoV-2_siNTC-Mock_siNTC
CSF2	6.02382	7.97481e-09	8.85553e-07	SARS-CoV-2_siNTC-Mock_siNTC
BCL3	1.08031	8.26402e-09	9.11019e-07	SARS-CoV-2_siNTC-Mock_siNTC
RDH10	0.797959	8.60987e-09	9.42316e-07	SARS-CoV-2_siNTC-Mock_siNTC
DTL	-0.942481	8.74418e-09	9.5018e-07	SARS-CoV-2_siNTC-Mock_siNTC
FAM111B	-0.994132	8.90346e-09	9.60626e-07	SARS-CoV-2_siNTC-Mock_siNTC
NSDHL	-0.91927	8.9749e-09	9.61515e-07	SARS-CoV-2_siNTC-Mock_siNTC
RAB33A	-3.145	1.01496e-08	1.07976e-06	SARS-CoV-2_siNTC-Mock_siNTC
LIPH	0.762629	1.07525e-08	1.13595e-06	SARS-CoV-2_siNTC-Mock_siNTC
RND1	1.098	1.09456e-08	1.14838e-06	SARS-CoV-2_siNTC-Mock_siNTC
ABCG1	1.65374	1.10433e-08	1.15069e-06	SARS-CoV-2_siNTC-Mock_siNTC
CDCP1	0.927276	1.11713e-08	1.15612e-06	SARS-CoV-2_siNTC-Mock_siNTC
OAS2	3.324	1.15229e-08	1.18444e-06	SARS-CoV-2_siNTC-Mock_siNTC
PLSCR1	0.924719	1.26502e-08	1.2916e-06	SARS-CoV-2_siNTC-Mock_siNTC
ABLIM3	0.958366	1.28665e-08	1.30492e-06	SARS-CoV-2_siNTC-Mock_siNTC
SRGAP3	-1.4422	1.40149e-08	1.41197e-06	SARS-CoV-2_siNTC-Mock_siNTC
AMPD3	1.04481	1.54065e-08	1.53236e-06	SARS-CoV-2_siNTC-Mock_siNTC
G0S2	2.16772	1.54112e-08	1.53236e-06	SARS-CoV-2_siNTC-Mock_siNTC
EBP	-1.00787	1.55636e-08	1.53746e-06	SARS-CoV-2_siNTC-Mock_siNTC
B4GALT1	0.705539	1.59244e-08	1.56295e-06	SARS-CoV-2_siNTC-Mock_siNTC
CCL22	3.19909	1.60582e-08	1.56598e-06	SARS-CoV-2_siNTC-Mock_siNTC
RUSC1-AS1	-1.35614	1.65982e-08	1.60833e-06	SARS-CoV-2_siNTC-Mock_siNTC
TUBA1A	-0.782214	1.78224e-08	1.71602e-06	SARS-CoV-2_siNTC-Mock_siNTC
ADGRF4	0.876286	1.79618e-08	1.71857e-06	SARS-CoV-2_siNTC-Mock_siNTC
IL11	1.2733	1.83984e-08	1.74934e-06	SARS-CoV-2_siNTC-Mock_siNTC
MMAB	-1.0913	1.85893e-08	1.75652e-06	SARS-CoV-2_siNTC-Mock_siNTC
TNS4	1.41939	1.90451e-08	1.78848e-06	SARS-CoV-2_siNTC-Mock_siNTC
C2orf72	-1.23851	1.96287e-08	1.83197e-06	SARS-CoV-2_siNTC-Mock_siNTC
XDH	1.15758	1.98334e-08	1.83979e-06	SARS-CoV-2_siNTC-Mock_siNTC
PIM1	0.782954	2.11577e-08	1.95074e-06	SARS-CoV-2_siNTC-Mock_siNTC
PAPPA	1.29579	2.18306e-08	2.00065e-06	SARS-CoV-2_siNTC-Mock_siNTC
ITGB3	2.15038	2.39691e-08	2.18348e-06	SARS-CoV-2_siNTC-Mock_siNTC
IL24	3.67891	2.48289e-08	2.24835e-06	SARS-CoV-2_siNTC-Mock_siNTC
SLFN5	0.92637	2.65951e-08	2.39252e-06	SARS-CoV-2_siNTC-Mock_siNTC
ATP1B1	0.781951	2.67356e-08	2.39252e-06	SARS-CoV-2_siNTC-Mock_siNTC
IL1B	2.45554	2.71908e-08	2.41902e-06	SARS-CoV-2_siNTC-Mock_siNTC
MMD	0.89761	2.74535e-08	2.42627e-06	SARS-CoV-2_siNTC-Mock_siNTC
ABCG2	-0.841919	2.75911e-08	2.42627e-06	SARS-CoV-2_siNTC-Mock_siNTC
TFPI2	1.02301	2.84722e-08	2.48935e-06	SARS-CoV-2_siNTC-Mock_siNTC
SLC7A2	1.22161	3.07578e-08	2.67382e-06	SARS-CoV-2_siNTC-Mock_siNTC
DOCK4	1.02562	3.16877e-08	2.73901e-06	SARS-CoV-2_siNTC-Mock_siNTC
SLCO4C1	-3.0396	3.19939e-08	2.74985e-06	SARS-CoV-2_siNTC-Mock_siNTC
MCM6	-0.723203	3.37514e-08	2.88461e-06	SARS-CoV-2_siNTC-Mock_siNTC
SHISAL1	1.76173	3.50117e-08	2.9756e-06	SARS-CoV-2_siNTC-Mock_siNTC
TUBB4A	-0.971259	3.87493e-08	3.27496e-06	SARS-CoV-2_siNTC-Mock_siNTC
PLPP3	0.889398	4.02904e-08	3.3864e-06	SARS-CoV-2_siNTC-Mock_siNTC
APOL1	1.11933	4.18229e-08	3.49589e-06	SARS-CoV-2_siNTC-Mock_siNTC
ZC3H12C	0.966324	4.20764e-08	3.49786e-06	SARS-CoV-2_siNTC-Mock_siNTC
GPNMB	-0.8286	4.29203e-08	3.54862e-06	SARS-CoV-2_siNTC-Mock_siNTC
SLC25A37	0.743475	4.39451e-08	3.61372e-06	SARS-CoV-2_siNTC-Mock_siNTC
FOSL1	0.911569	4.51243e-08	3.69073e-06	SARS-CoV-2_siNTC-Mock_siNTC
ANK2	-1.13174	4.58317e-08	3.72854e-06	SARS-CoV-2_siNTC-Mock_siNTC
ANGPTL4	1.26473	4.63284e-08	3.74891e-06	SARS-CoV-2_siNTC-Mock_siNTC
FADS2	-0.918282	4.77001e-08	3.83948e-06	SARS-CoV-2_siNTC-Mock_siNTC
EPAS1	0.717901	4.88284e-08	3.90962e-06	SARS-CoV-2_siNTC-Mock_siNTC
FOXO4	1.0516	5.00262e-08	3.98455e-06	SARS-CoV-2_siNTC-Mock_siNTC
C1orf116	-1.02316	5.21852e-08	4.13486e-06	SARS-CoV-2_siNTC-Mock_siNTC
RUNX1	0.815945	5.27586e-08	4.14765e-06	SARS-CoV-2_siNTC-Mock_siNTC
PER3	-1.26392	5.28919e-08	4.14765e-06	SARS-CoV-2_siNTC-Mock_siNTC
MSC	0.941234	5.44026e-08	4.21921e-06	SARS-CoV-2_siNTC-Mock_siNTC
OTUD1	1.00565	5.44318e-08	4.21921e-06	SARS-CoV-2_siNTC-Mock_siNTC
AFAP1L1	0.986532	5.46364e-08	4.21921e-06	SARS-CoV-2_siNTC-Mock_siNTC
HSD11B1	4.42952	5.56945e-08	4.27919e-06	SARS-CoV-2_siNTC-Mock_siNTC
TNFAIP2	0.716641	6.0569e-08	4.6287e-06	SARS-CoV-2_siNTC-Mock_siNTC
SLC44A1	0.818462	6.08519e-08	4.6287e-06	SARS-CoV-2_siNTC-Mock_siNTC
ARHGEF9	-0.788564	6.2078e-08	4.67746e-06	SARS-CoV-2_siNTC-Mock_siNTC
PIK3R3	-0.901094	6.21078e-08	4.67746e-06	SARS-CoV-2_siNTC-Mock_siNTC
PLAT	0.963689	6.28081e-08	4.7069e-06	SARS-CoV-2_siNTC-Mock_siNTC
ARRDC3	0.86766	6.69927e-08	4.99588e-06	SARS-CoV-2_siNTC-Mock_siNTC
SESTD1	0.82785	6.73805e-08	5.00029e-06	SARS-CoV-2_siNTC-Mock_siNTC
CLDN1	0.736058	6.85524e-08	5.06256e-06	SARS-CoV-2_siNTC-Mock_siNTC
GABARAPL1	0.779879	7.02203e-08	5.16069e-06	SARS-CoV-2_siNTC-Mock_siNTC
ETV5	0.786943	7.13691e-08	5.2199e-06	SARS-CoV-2_siNTC-Mock_siNTC
LTBP2	0.976116	7.29605e-08	5.29408e-06	SARS-CoV-2_siNTC-Mock_siNTC
IL19	4.30349	7.30793e-08	5.29408e-06	SARS-CoV-2_siNTC-Mock_siNTC
TRPA1	1.18881	7.42106e-08	5.35055e-06	SARS-CoV-2_siNTC-Mock_siNTC
UBASH3B	0.744563	7.60861e-08	5.45989e-06	SARS-CoV-2_siNTC-Mock_siNTC
PHGDH	-1.17403	7.78066e-08	5.54834e-06	SARS-CoV-2_siNTC-Mock_siNTC
FANK1	1.03264	7.8048e-08	5.54834e-06	SARS-CoV-2_siNTC-Mock_siNTC
HFE	-0.835453	8.0921e-08	5.72582e-06	SARS-CoV-2_siNTC-Mock_siNTC
GADD45A	-0.934403	8.21169e-08	5.78354e-06	SARS-CoV-2_siNTC-Mock_siNTC
IRAK2	0.703133	8.49449e-08	5.95515e-06	SARS-CoV-2_siNTC-Mock_siNTC
AARS	-0.694111	8.67335e-08	6.05265e-06	SARS-CoV-2_siNTC-Mock_siNTC
VNN2	4.05024	9.07115e-08	6.30134e-06	SARS-CoV-2_siNTC-Mock_siNTC
ZNF641	0.82717	9.77279e-08	6.75788e-06	SARS-CoV-2_siNTC-Mock_siNTC
UNC5D	0.83606	9.92761e-08	6.83388e-06	SARS-CoV-2_siNTC-Mock_siNTC
PLXNA4	2.04141	1.0162e-07	6.9637e-06	SARS-CoV-2_siNTC-Mock_siNTC
IFITM1	1.49155	1.03422e-07	7.0554e-06	SARS-CoV-2_siNTC-Mock_siNTC
RHOBTB2	0.776026	1.05578e-07	7.17037e-06	SARS-CoV-2_siNTC-Mock_siNTC
C1RL	0.780938	1.06842e-07	7.22391e-06	SARS-CoV-2_siNTC-Mock_siNTC
OAS1	0.796692	1.07805e-07	7.25678e-06	SARS-CoV-2_siNTC-Mock_siNTC
ASNS	-0.736761	1.11351e-07	7.46251e-06	SARS-CoV-2_siNTC-Mock_siNTC
HES6	-1.46412	1.12581e-07	7.51185e-06	SARS-CoV-2_siNTC-Mock_siNTC
UNC13A	1.07346	1.13578e-07	7.54526e-06	SARS-CoV-2_siNTC-Mock_siNTC
CTSC	0.640793	1.17256e-07	7.75574e-06	SARS-CoV-2_siNTC-Mock_siNTC
EPHB2	1.00033	1.20716e-07	7.95004e-06	SARS-CoV-2_siNTC-Mock_siNTC
LINC-PINT	1.00949	1.22989e-07	8.03268e-06	SARS-CoV-2_siNTC-Mock_siNTC
ITGB8	0.894177	1.23027e-07	8.03268e-06	SARS-CoV-2_siNTC-Mock_siNTC
LOC648987	-1.08315	1.26144e-07	8.201e-06	SARS-CoV-2_siNTC-Mock_siNTC
IL1A	3.58698	1.27482e-07	8.25269e-06	SARS-CoV-2_siNTC-Mock_siNTC
ATF3	0.836934	1.35385e-07	8.72716e-06	SARS-CoV-2_siNTC-Mock_siNTC
PTX3	2.82937	1.40407e-07	9.01273e-06	SARS-CoV-2_siNTC-Mock_siNTC
TRIB2	2.35177	1.4295e-07	9.13742e-06	SARS-CoV-2_siNTC-Mock_siNTC
TNF	5.44909	1.43675e-07	9.14533e-06	SARS-CoV-2_siNTC-Mock_siNTC
JAK1	0.645746	1.51906e-07	9.62068e-06	SARS-CoV-2_siNTC-Mock_siNTC
EVA1C	0.773569	1.52408e-07	9.62068e-06	SARS-CoV-2_siNTC-Mock_siNTC
TCP11L2	1.02929	1.58209e-07	9.94562e-06	SARS-CoV-2_siNTC-Mock_siNTC
IDI2-AS1	-1.8264	1.63796e-07	1.02545e-05	SARS-CoV-2_siNTC-Mock_siNTC
SNHG16	0.596718	1.65361e-07	1.031e-05	SARS-CoV-2_siNTC-Mock_siNTC
TTLL6	-1.10971	1.68405e-07	1.04569e-05	SARS-CoV-2_siNTC-Mock_siNTC
WLS	-0.781095	1.75658e-07	1.0863e-05	SARS-CoV-2_siNTC-Mock_siNTC
NCF2	1.0379	1.77739e-07	1.09471e-05	SARS-CoV-2_siNTC-Mock_siNTC
MALL	-0.77186	1.79792e-07	1.1029e-05	SARS-CoV-2_siNTC-Mock_siNTC
ERG28	-0.664333	1.83649e-07	1.11324e-05	SARS-CoV-2_siNTC-Mock_siNTC
PSPH	-0.70491	1.84177e-07	1.11324e-05	SARS-CoV-2_siNTC-Mock_siNTC
ORC1	-0.82069	1.84244e-07	1.11324e-05	SARS-CoV-2_siNTC-Mock_siNTC
PTPRK	0.631158	1.85093e-07	1.11324e-05	SARS-CoV-2_siNTC-Mock_siNTC
PEG10	-0.678911	1.85138e-07	1.11324e-05	SARS-CoV-2_siNTC-Mock_siNTC
RAP1GAP	-0.909643	1.87237e-07	1.12143e-05	SARS-CoV-2_siNTC-Mock_siNTC
MIR31HG	0.758465	1.89694e-07	1.13169e-05	SARS-CoV-2_siNTC-Mock_siNTC
PCYOX1L	-0.777164	1.90908e-07	1.13448e-05	SARS-CoV-2_siNTC-Mock_siNTC
PSAT1	-0.768712	1.92883e-07	1.14176e-05	SARS-CoV-2_siNTC-Mock_siNTC
HIP1R	-0.855263	2.02657e-07	1.19497e-05	SARS-CoV-2_siNTC-Mock_siNTC
FOSL2	0.824369	2.0801e-07	1.2218e-05	SARS-CoV-2_siNTC-Mock_siNTC
C1R	0.715519	2.1086e-07	1.23211e-05	SARS-CoV-2_siNTC-Mock_siNTC
RAB26	-1.33698	2.11385e-07	1.23211e-05	SARS-CoV-2_siNTC-Mock_siNTC
VNN3	6.32498	2.1888e-07	1.26988e-05	SARS-CoV-2_siNTC-Mock_siNTC
NRP2	0.780932	2.19535e-07	1.26988e-05	SARS-CoV-2_siNTC-Mock_siNTC
KLHDC7A	-0.848494	2.21724e-07	1.27768e-05	SARS-CoV-2_siNTC-Mock_siNTC
PTHLH	0.844355	2.24287e-07	1.28758e-05	SARS-CoV-2_siNTC-Mock_siNTC
TGFBR1	0.729834	2.27324e-07	1.30011e-05	SARS-CoV-2_siNTC-Mock_siNTC
WIPF1	0.888597	2.35346e-07	1.33635e-05	SARS-CoV-2_siNTC-Mock_siNTC
AGR2	-0.662259	2.35419e-07	1.33635e-05	SARS-CoV-2_siNTC-Mock_siNTC
PAQR5	0.752874	2.40907e-07	1.35896e-05	SARS-CoV-2_siNTC-Mock_siNTC
SLC1A4	-0.70933	2.41187e-07	1.35896e-05	SARS-CoV-2_siNTC-Mock_siNTC
CP	0.770418	2.43854e-07	1.36891e-05	SARS-CoV-2_siNTC-Mock_siNTC
ACACA	-0.890338	2.51274e-07	1.40538e-05	SARS-CoV-2_siNTC-Mock_siNTC
CD55	0.753248	2.53749e-07	1.41402e-05	SARS-CoV-2_siNTC-Mock_siNTC
GJA1	0.609104	2.71195e-07	1.50573e-05	SARS-CoV-2_siNTC-Mock_siNTC
SQOR	0.695253	2.72333e-07	1.50654e-05	SARS-CoV-2_siNTC-Mock_siNTC
RHOV	0.849881	2.89921e-07	1.59803e-05	SARS-CoV-2_siNTC-Mock_siNTC
LOC400706	0.94536	3.00608e-07	1.64893e-05	SARS-CoV-2_siNTC-Mock_siNTC
DRAM1	0.694836	3.02033e-07	1.64893e-05	SARS-CoV-2_siNTC-Mock_siNTC
NEDD4	0.702708	3.02407e-07	1.64893e-05	SARS-CoV-2_siNTC-Mock_siNTC
TFAP2A	0.764956	3.04568e-07	1.65478e-05	SARS-CoV-2_siNTC-Mock_siNTC
FLJ16779	1.55375	3.09467e-07	1.67541e-05	SARS-CoV-2_siNTC-Mock_siNTC
NR1H4	-1.44045	3.1295e-07	1.68827e-05	SARS-CoV-2_siNTC-Mock_siNTC
EPB41	-0.883802	3.23504e-07	1.73904e-05	SARS-CoV-2_siNTC-Mock_siNTC
FGB	1.05604	3.27322e-07	1.75336e-05	SARS-CoV-2_siNTC-Mock_siNTC
KRT19	-0.892729	3.38308e-07	1.80585e-05	SARS-CoV-2_siNTC-Mock_siNTC
C1QTNF1	0.697317	3.44383e-07	1.8271e-05	SARS-CoV-2_siNTC-Mock_siNTC
SLC23A2	0.816491	3.4469e-07	1.8271e-05	SARS-CoV-2_siNTC-Mock_siNTC
BCAT1	-1.42826	3.4818e-07	1.83919e-05	SARS-CoV-2_siNTC-Mock_siNTC
LPAR1	0.596687	3.51769e-07	1.85171e-05	SARS-CoV-2_siNTC-Mock_siNTC
RARRES1	0.787106	3.56127e-07	1.86819e-05	SARS-CoV-2_siNTC-Mock_siNTC
SLC29A2	-1.2553	3.72325e-07	1.94645e-05	SARS-CoV-2_siNTC-Mock_siNTC
SLC38A2	0.758292	3.83353e-07	1.99724e-05	SARS-CoV-2_siNTC-Mock_siNTC
NAB1	0.67069	3.91906e-07	2.03317e-05	SARS-CoV-2_siNTC-Mock_siNTC
UBE2H	0.636503	3.92922e-07	2.03317e-05	SARS-CoV-2_siNTC-Mock_siNTC
CYP26A1	-0.99908	4.01839e-07	2.07227e-05	SARS-CoV-2_siNTC-Mock_siNTC
METTL7B	-1.11691	4.06146e-07	2.0874e-05	SARS-CoV-2_siNTC-Mock_siNTC
PREX1	0.812487	4.08033e-07	2.09004e-05	SARS-CoV-2_siNTC-Mock_siNTC
SYTL2	0.831464	4.37446e-07	2.22312e-05	SARS-CoV-2_siNTC-Mock_siNTC
IL4R	0.818776	4.37892e-07	2.22312e-05	SARS-CoV-2_siNTC-Mock_siNTC
LYPD1	0.611844	4.38398e-07	2.22312e-05	SARS-CoV-2_siNTC-Mock_siNTC
FLVCR1	-0.800026	4.44396e-07	2.24604e-05	SARS-CoV-2_siNTC-Mock_siNTC
MPP2	-0.875712	4.54153e-07	2.28776e-05	SARS-CoV-2_siNTC-Mock_siNTC
ANXA8	0.896052	4.66573e-07	2.34257e-05	SARS-CoV-2_siNTC-Mock_siNTC
UGCG	0.754334	4.90444e-07	2.44776e-05	SARS-CoV-2_siNTC-Mock_siNTC
ASB9	-0.69139	4.90743e-07	2.44776e-05	SARS-CoV-2_siNTC-Mock_siNTC
MDGA1	0.971212	4.9383e-07	2.45511e-05	SARS-CoV-2_siNTC-Mock_siNTC
SMAD3	0.55478	5.02117e-07	2.48818e-05	SARS-CoV-2_siNTC-Mock_siNTC
C3	0.860141	5.19526e-07	2.56609e-05	SARS-CoV-2_siNTC-Mock_siNTC
GLP2R	0.570574	5.30239e-07	2.60654e-05	SARS-CoV-2_siNTC-Mock_siNTC
DST	0.930782	5.31143e-07	2.60654e-05	SARS-CoV-2_siNTC-Mock_siNTC
DEPTOR	-0.948972	5.42606e-07	2.65424e-05	SARS-CoV-2_siNTC-Mock_siNTC
CYP27C1	1.0763	5.59958e-07	2.73033e-05	SARS-CoV-2_siNTC-Mock_siNTC
GDPD5	-0.885288	5.62959e-07	2.7362e-05	SARS-CoV-2_siNTC-Mock_siNTC
DLL4	1.15157	5.71057e-07	2.76672e-05	SARS-CoV-2_siNTC-Mock_siNTC
FHOD3	0.690596	5.76907e-07	2.78618e-05	SARS-CoV-2_siNTC-Mock_siNTC
MCM10	-0.71607	5.87543e-07	2.82003e-05	SARS-CoV-2_siNTC-Mock_siNTC
SNAI3-AS1	-1.18684	5.87623e-07	2.82003e-05	SARS-CoV-2_siNTC-Mock_siNTC
NCR3LG1	-1.18807	5.89875e-07	2.82194e-05	SARS-CoV-2_siNTC-Mock_siNTC
AGR3	-2.24405	6.14596e-07	2.93099e-05	SARS-CoV-2_siNTC-Mock_siNTC
CEMIP	2.69815	6.22934e-07	2.95529e-05	SARS-CoV-2_siNTC-Mock_siNTC
ST5	0.779582	6.23576e-07	2.95529e-05	SARS-CoV-2_siNTC-Mock_siNTC
ITGA2	0.730531	6.46267e-07	3.04856e-05	SARS-CoV-2_siNTC-Mock_siNTC
C11orf95	0.707982	6.47266e-07	3.04856e-05	SARS-CoV-2_siNTC-Mock_siNTC
ITGAV	0.769929	6.49981e-07	3.0519e-05	SARS-CoV-2_siNTC-Mock_siNTC
PLOD2	0.847717	6.5857e-07	3.07912e-05	SARS-CoV-2_siNTC-Mock_siNTC
RNF24	0.9168	6.59826e-07	3.07912e-05	SARS-CoV-2_siNTC-Mock_siNTC
SEMA3C	0.695089	6.66379e-07	3.10019e-05	SARS-CoV-2_siNTC-Mock_siNTC
BIRC3	0.814875	6.9574e-07	3.22692e-05	SARS-CoV-2_siNTC-Mock_siNTC
AHCYL2	0.67118	7.19365e-07	3.32433e-05	SARS-CoV-2_siNTC-Mock_siNTC
TGM2	0.79519	7.22534e-07	3.32433e-05	SARS-CoV-2_siNTC-Mock_siNTC
SOCS5	0.644869	7.23297e-07	3.32433e-05	SARS-CoV-2_siNTC-Mock_siNTC
SPNS2	1.502	7.30545e-07	3.34752e-05	SARS-CoV-2_siNTC-Mock_siNTC
MCM4	-0.507365	7.41687e-07	3.38837e-05	SARS-CoV-2_siNTC-Mock_siNTC
NFE2	1.50903	7.61543e-07	3.46867e-05	SARS-CoV-2_siNTC-Mock_siNTC
FAM83A	1.98937	7.65677e-07	3.47709e-05	SARS-CoV-2_siNTC-Mock_siNTC
VGLL3	0.955863	7.69866e-07	3.4857e-05	SARS-CoV-2_siNTC-Mock_siNTC
PTPN12	0.709459	7.79618e-07	3.51938e-05	SARS-CoV-2_siNTC-Mock_siNTC
NUDT16	-0.628601	8.00432e-07	3.60266e-05	SARS-CoV-2_siNTC-Mock_siNTC
BMPER	0.904425	8.14761e-07	3.65633e-05	SARS-CoV-2_siNTC-Mock_siNTC
KDM7A	0.96823	8.21388e-07	3.67523e-05	SARS-CoV-2_siNTC-Mock_siNTC
PSD4	0.922843	8.26639e-07	3.68787e-05	SARS-CoV-2_siNTC-Mock_siNTC
HAPLN3	0.790139	8.3242e-07	3.70281e-05	SARS-CoV-2_siNTC-Mock_siNTC
IFI44L	2.70581	8.40251e-07	3.72674e-05	SARS-CoV-2_siNTC-Mock_siNTC
NAMPT	0.683688	8.61482e-07	3.8098e-05	SARS-CoV-2_siNTC-Mock_siNTC
EHD4	-0.664557	8.72686e-07	3.84816e-05	SARS-CoV-2_siNTC-Mock_siNTC
LYN	0.611049	8.81886e-07	3.87749e-05	SARS-CoV-2_siNTC-Mock_siNTC
FOXA2	-0.706282	8.88016e-07	3.89319e-05	SARS-CoV-2_siNTC-Mock_siNTC
ODC1	-0.622027	9.26356e-07	4.04961e-05	SARS-CoV-2_siNTC-Mock_siNTC
TENT5A	-0.748808	9.59869e-07	4.17973e-05	SARS-CoV-2_siNTC-Mock_siNTC
PIP	1.56527	9.61617e-07	4.17973e-05	SARS-CoV-2_siNTC-Mock_siNTC
OPN3	0.700969	1.00231e-06	4.3442e-05	SARS-CoV-2_siNTC-Mock_siNTC
TP63	0.796902	1.00704e-06	4.35229e-05	SARS-CoV-2_siNTC-Mock_siNTC
NPHS1	0.924766	1.01571e-06	4.37732e-05	SARS-CoV-2_siNTC-Mock_siNTC
SPECC1	0.507781	1.02041e-06	4.38515e-05	SARS-CoV-2_siNTC-Mock_siNTC
STAT2	0.609872	1.02874e-06	4.40851e-05	SARS-CoV-2_siNTC-Mock_siNTC
TPD52L1	-0.576889	1.0354e-06	4.42457e-05	SARS-CoV-2_siNTC-Mock_siNTC
PGP	-0.819585	1.0713e-06	4.5652e-05	SARS-CoV-2_siNTC-Mock_siNTC
MUC1	0.756637	1.07588e-06	4.57187e-05	SARS-CoV-2_siNTC-Mock_siNTC
CDHR1	-1.77822	1.08598e-06	4.60197e-05	SARS-CoV-2_siNTC-Mock_siNTC
DTX3L	0.648112	1.12287e-06	4.74508e-05	SARS-CoV-2_siNTC-Mock_siNTC
SPOCK1	0.71987	1.15601e-06	4.87159e-05	SARS-CoV-2_siNTC-Mock_siNTC
ZBTB38	0.678422	1.18168e-06	4.966e-05	SARS-CoV-2_siNTC-Mock_siNTC
TRIO	0.728095	1.18974e-06	4.98608e-05	SARS-CoV-2_siNTC-Mock_siNTC
MCM2	-0.877883	1.20829e-06	5.04896e-05	SARS-CoV-2_siNTC-Mock_siNTC
CASP10	0.676944	1.21138e-06	5.04896e-05	SARS-CoV-2_siNTC-Mock_siNTC
DNER	0.791243	1.24334e-06	5.16803e-05	SARS-CoV-2_siNTC-Mock_siNTC
SPTSSA	0.678303	1.2552e-06	5.19079e-05	SARS-CoV-2_siNTC-Mock_siNTC
E2F2	-0.949021	1.25564e-06	5.19079e-05	SARS-CoV-2_siNTC-Mock_siNTC
ADCY5	-1.62884	1.26814e-06	5.21714e-05	SARS-CoV-2_siNTC-Mock_siNTC
TIPARP	0.742706	1.26888e-06	5.21714e-05	SARS-CoV-2_siNTC-Mock_siNTC
CA12	0.61114	1.29608e-06	5.31462e-05	SARS-CoV-2_siNTC-Mock_siNTC
CYB5B	-0.568885	1.30216e-06	5.32519e-05	SARS-CoV-2_siNTC-Mock_siNTC
TMEM158	0.997028	1.32857e-06	5.41865e-05	SARS-CoV-2_siNTC-Mock_siNTC
TMOD1	0.822915	1.33384e-06	5.42022e-05	SARS-CoV-2_siNTC-Mock_siNTC
CCNE2	-0.951163	1.33608e-06	5.42022e-05	SARS-CoV-2_siNTC-Mock_siNTC
PDE3A	-0.883575	1.34285e-06	5.43318e-05	SARS-CoV-2_siNTC-Mock_siNTC
PGM2L1	0.696378	1.37272e-06	5.5393e-05	SARS-CoV-2_siNTC-Mock_siNTC
MAP2K6	-0.754817	1.38753e-06	5.58424e-05	SARS-CoV-2_siNTC-Mock_siNTC
SOD2-OT1	-1.96213	1.40442e-06	5.63731e-05	SARS-CoV-2_siNTC-Mock_siNTC
LDLRAD4	0.915518	1.44711e-06	5.79341e-05	SARS-CoV-2_siNTC-Mock_siNTC
ELF4	0.69478	1.46422e-06	5.84649e-05	SARS-CoV-2_siNTC-Mock_siNTC
PDGFB	0.63626	1.50504e-06	5.99376e-05	SARS-CoV-2_siNTC-Mock_siNTC
SERPINE1	0.491281	1.5514e-06	6.16226e-05	SARS-CoV-2_siNTC-Mock_siNTC
JAG1	0.558898	1.58352e-06	6.26516e-05	SARS-CoV-2_siNTC-Mock_siNTC
DIO1	-2.90721	1.58554e-06	6.26516e-05	SARS-CoV-2_siNTC-Mock_siNTC
STRIP2	0.621055	1.60007e-06	6.30007e-05	SARS-CoV-2_siNTC-Mock_siNTC
PARP9	0.582789	1.60266e-06	6.30007e-05	SARS-CoV-2_siNTC-Mock_siNTC
MID1IP1	-0.812705	1.64909e-06	6.46586e-05	SARS-CoV-2_siNTC-Mock_siNTC
RHOB	-0.584402	1.66321e-06	6.49832e-05	SARS-CoV-2_siNTC-Mock_siNTC
REPS2	0.687896	1.66591e-06	6.49832e-05	SARS-CoV-2_siNTC-Mock_siNTC
ENDOD1	-0.784582	1.67812e-06	6.52923e-05	SARS-CoV-2_siNTC-Mock_siNTC
PLCH1	-0.624285	1.68642e-06	6.54478e-05	SARS-CoV-2_siNTC-Mock_siNTC
PTBP3	0.773886	1.69851e-06	6.56079e-05	SARS-CoV-2_siNTC-Mock_siNTC
MYORG	-0.583524	1.70223e-06	6.56079e-05	SARS-CoV-2_siNTC-Mock_siNTC
PLCXD1	-0.574924	1.7071e-06	6.56079e-05	SARS-CoV-2_siNTC-Mock_siNTC
ZNF367	-0.906799	1.7078e-06	6.56079e-05	SARS-CoV-2_siNTC-Mock_siNTC
RDH11	-0.49382	1.71871e-06	6.5861e-05	SARS-CoV-2_siNTC-Mock_siNTC
CHRNA9	3.05945	1.75721e-06	6.71668e-05	SARS-CoV-2_siNTC-Mock_siNTC
ETS2	0.512868	1.79525e-06	6.84488e-05	SARS-CoV-2_siNTC-Mock_siNTC
PCED1B	0.604261	1.82741e-06	6.94949e-05	SARS-CoV-2_siNTC-Mock_siNTC
SYNE4	-1.62535	1.83214e-06	6.94949e-05	SARS-CoV-2_siNTC-Mock_siNTC
GINS2	-0.684456	1.83639e-06	6.94949e-05	SARS-CoV-2_siNTC-Mock_siNTC
CLEC4E	4.49282	1.85078e-06	6.98657e-05	SARS-CoV-2_siNTC-Mock_siNTC
C6orf58	2.14107	1.85932e-06	7.00146e-05	SARS-CoV-2_siNTC-Mock_siNTC
NKAIN4	0.908396	1.86788e-06	7.01632e-05	SARS-CoV-2_siNTC-Mock_siNTC
RBCK1	-0.696555	1.87969e-06	7.04327e-05	SARS-CoV-2_siNTC-Mock_siNTC
IFFO2	0.5884	1.89471e-06	7.08212e-05	SARS-CoV-2_siNTC-Mock_siNTC
HECA	0.824065	1.90934e-06	7.11931e-05	SARS-CoV-2_siNTC-Mock_siNTC
PADI3	-1.20076	1.93496e-06	7.19721e-05	SARS-CoV-2_siNTC-Mock_siNTC
NIPAL4	0.629518	1.94673e-06	7.22333e-05	SARS-CoV-2_siNTC-Mock_siNTC
XRCC3	-0.647465	1.97054e-06	7.29388e-05	SARS-CoV-2_siNTC-Mock_siNTC
PLEK2	0.725988	1.97591e-06	7.29599e-05	SARS-CoV-2_siNTC-Mock_siNTC
TLCD1	-0.737103	2.01128e-06	7.40862e-05	SARS-CoV-2_siNTC-Mock_siNTC
HMOX1	0.507666	2.03862e-06	7.47253e-05	SARS-CoV-2_siNTC-Mock_siNTC
SEMA7A	1.16494	2.04308e-06	7.47253e-05	SARS-CoV-2_siNTC-Mock_siNTC
DSE	0.629488	2.04482e-06	7.47253e-05	SARS-CoV-2_siNTC-Mock_siNTC
PRKAA2	0.743958	2.04828e-06	7.47253e-05	SARS-CoV-2_siNTC-Mock_siNTC
KTN1	0.643328	2.05462e-06	7.47773e-05	SARS-CoV-2_siNTC-Mock_siNTC
CACNG4	0.667224	2.06778e-06	7.50768e-05	SARS-CoV-2_siNTC-Mock_siNTC
RNF168	-0.591337	2.07816e-06	7.5274e-05	SARS-CoV-2_siNTC-Mock_siNTC
PCDH7	-1.03192	2.12513e-06	7.67923e-05	SARS-CoV-2_siNTC-Mock_siNTC
FERMT2	0.552818	2.14355e-06	7.72411e-05	SARS-CoV-2_siNTC-Mock_siNTC
TCIM	0.682257	2.1477e-06	7.72411e-05	SARS-CoV-2_siNTC-Mock_siNTC
SPDEF	-0.891221	2.16546e-06	7.75624e-05	SARS-CoV-2_siNTC-Mock_siNTC
CADM1	0.523923	2.16683e-06	7.75624e-05	SARS-CoV-2_siNTC-Mock_siNTC
RNASEL	-0.648898	2.22563e-06	7.94802e-05	SARS-CoV-2_siNTC-Mock_siNTC
OLFM2	0.897892	2.27316e-06	8.08664e-05	SARS-CoV-2_siNTC-Mock_siNTC
SRC	0.653138	2.27508e-06	8.08664e-05	SARS-CoV-2_siNTC-Mock_siNTC
CTSS	0.575159	2.28568e-06	8.10536e-05	SARS-CoV-2_siNTC-Mock_siNTC
AKR1C2	0.490493	2.37732e-06	8.41072e-05	SARS-CoV-2_siNTC-Mock_siNTC
ADAM12	0.849304	2.41357e-06	8.50588e-05	SARS-CoV-2_siNTC-Mock_siNTC
ABHD11	-0.739843	2.41539e-06	8.50588e-05	SARS-CoV-2_siNTC-Mock_siNTC
CA11	-0.629432	2.4294e-06	8.53544e-05	SARS-CoV-2_siNTC-Mock_siNTC
C11orf86	1.0939	2.44553e-06	8.57231e-05	SARS-CoV-2_siNTC-Mock_siNTC
NAP1L2	-0.887562	2.45937e-06	8.5914e-05	SARS-CoV-2_siNTC-Mock_siNTC
LIMD2	0.670812	2.467e-06	8.5914e-05	SARS-CoV-2_siNTC-Mock_siNTC
KSR2	1.0986	2.46792e-06	8.5914e-05	SARS-CoV-2_siNTC-Mock_siNTC
TNFRSF21	0.486336	2.48997e-06	8.64837e-05	SARS-CoV-2_siNTC-Mock_siNTC
TSPYL2	-0.746096	2.52977e-06	8.76661e-05	SARS-CoV-2_siNTC-Mock_siNTC
C16orf45	0.629008	2.545e-06	8.79934e-05	SARS-CoV-2_siNTC-Mock_siNTC
KRT4	-1.48011	2.58075e-06	8.9027e-05	SARS-CoV-2_siNTC-Mock_siNTC
MCM3	-0.530966	2.65738e-06	9.14631e-05	SARS-CoV-2_siNTC-Mock_siNTC
MAP3K14	-0.600692	2.72802e-06	9.36826e-05	SARS-CoV-2_siNTC-Mock_siNTC
CATSPERB	1.91311	2.78076e-06	9.52787e-05	SARS-CoV-2_siNTC-Mock_siNTC
ECH1	-0.602108	2.81437e-06	9.6164e-05	SARS-CoV-2_siNTC-Mock_siNTC
IGF2	1.60446	2.81924e-06	9.6164e-05	SARS-CoV-2_siNTC-Mock_siNTC
E2F1	-0.659812	2.83431e-06	9.64617e-05	SARS-CoV-2_siNTC-Mock_siNTC
ADAM19	0.585172	2.89978e-06	9.83312e-05	SARS-CoV-2_siNTC-Mock_siNTC
CSRNP2	0.560954	2.90217e-06	9.83312e-05	SARS-CoV-2_siNTC-Mock_siNTC
UCP2	-0.623016	2.91853e-06	9.86659e-05	SARS-CoV-2_siNTC-Mock_siNTC
MOK	-0.636341	2.92539e-06	9.86783e-05	SARS-CoV-2_siNTC-Mock_siNTC
RNF145	0.510464	2.93249e-06	9.86989e-05	SARS-CoV-2_siNTC-Mock_siNTC
SELE	6.58794	3.02656e-06	0.00010164	SARS-CoV-2_siNTC-Mock_siNTC
INSR	0.65155	3.06715e-06	0.000102776	SARS-CoV-2_siNTC-Mock_siNTC
HAS2	0.75485	3.07716e-06	0.000102885	SARS-CoV-2_siNTC-Mock_siNTC
NHS	0.723737	3.122e-06	0.000103941	SARS-CoV-2_siNTC-Mock_siNTC
SHMT1	-0.480604	3.1224e-06	0.000103941	SARS-CoV-2_siNTC-Mock_siNTC
WTAP	0.618385	3.14515e-06	0.00010447	SARS-CoV-2_siNTC-Mock_siNTC
STAT5B	0.483151	3.20228e-06	0.000106136	SARS-CoV-2_siNTC-Mock_siNTC
PASK	-0.619129	3.2432e-06	0.000107258	SARS-CoV-2_siNTC-Mock_siNTC
SLC6A14	4.3494	3.28882e-06	0.000108531	SARS-CoV-2_siNTC-Mock_siNTC
FNDC3B	0.531208	3.31125e-06	0.000109035	SARS-CoV-2_siNTC-Mock_siNTC
PRRG4	1.05925	3.32262e-06	0.000109173	SARS-CoV-2_siNTC-Mock_siNTC
GBP2	0.841025	3.34886e-06	0.000109744	SARS-CoV-2_siNTC-Mock_siNTC
NRG4	-1.06649	3.35443e-06	0.000109744	SARS-CoV-2_siNTC-Mock_siNTC
LBHD1	-1.28058	3.36482e-06	0.000109824	SARS-CoV-2_siNTC-Mock_siNTC
SEMA4G	-0.958706	3.37131e-06	0.000109824	SARS-CoV-2_siNTC-Mock_siNTC
TBC1D7	0.620789	3.43262e-06	0.000111582	SARS-CoV-2_siNTC-Mock_siNTC
DNAH5	0.84618	3.44295e-06	0.000111679	SARS-CoV-2_siNTC-Mock_siNTC
TEAD2	0.588706	3.5176e-06	0.000113858	SARS-CoV-2_siNTC-Mock_siNTC
AKAP2	0.641938	3.57398e-06	0.000115437	SARS-CoV-2_siNTC-Mock_siNTC
LDHD	-1.4171	3.58236e-06	0.000115463	SARS-CoV-2_siNTC-Mock_siNTC
COL7A1	0.583885	3.66754e-06	0.000117958	SARS-CoV-2_siNTC-Mock_siNTC
RNF144A-AS1	-2.41432	3.80162e-06	0.000122013	SARS-CoV-2_siNTC-Mock_siNTC
BTBD11	0.520958	3.86853e-06	0.00012374	SARS-CoV-2_siNTC-Mock_siNTC
PTGS1	-1.89154	3.87404e-06	0.00012374	SARS-CoV-2_siNTC-Mock_siNTC
FAM102A	0.581178	3.87984e-06	0.00012374	SARS-CoV-2_siNTC-Mock_siNTC
HOXA7	-0.587512	3.90387e-06	0.000124246	SARS-CoV-2_siNTC-Mock_siNTC
C19orf66	0.63164	3.93285e-06	0.000124907	SARS-CoV-2_siNTC-Mock_siNTC
FGF2	0.842082	3.98469e-06	0.00012629	SARS-CoV-2_siNTC-Mock_siNTC
RASA2	0.922487	4.03403e-06	0.000127588	SARS-CoV-2_siNTC-Mock_siNTC
PXDC1	0.577392	4.06302e-06	0.000128238	SARS-CoV-2_siNTC-Mock_siNTC
TFPI	0.612317	4.08687e-06	0.000128724	SARS-CoV-2_siNTC-Mock_siNTC
SLC25A1	-0.837425	4.1383e-06	0.000130074	SARS-CoV-2_siNTC-Mock_siNTC
GLDC	-0.533461	4.20482e-06	0.000131685	SARS-CoV-2_siNTC-Mock_siNTC
TLN2	-0.769405	4.20686e-06	0.000131685	SARS-CoV-2_siNTC-Mock_siNTC
ZYX	0.509912	4.26676e-06	0.000133286	SARS-CoV-2_siNTC-Mock_siNTC
AGO4	0.629518	4.35002e-06	0.000135523	SARS-CoV-2_siNTC-Mock_siNTC
ZSWIM4	0.905262	4.35621e-06	0.000135523	SARS-CoV-2_siNTC-Mock_siNTC
MYZAP	0.691279	4.40103e-06	0.000136493	SARS-CoV-2_siNTC-Mock_siNTC
SKIL	0.892928	4.40531e-06	0.000136493	SARS-CoV-2_siNTC-Mock_siNTC
NFKBID	0.82138	4.52759e-06	0.000139996	SARS-CoV-2_siNTC-Mock_siNTC
FBXO32	0.563078	4.54935e-06	0.000140384	SARS-CoV-2_siNTC-Mock_siNTC
RBM7	0.713988	4.59676e-06	0.000141364	SARS-CoV-2_siNTC-Mock_siNTC
IFI16	0.661649	4.5997e-06	0.000141364	SARS-CoV-2_siNTC-Mock_siNTC
ASF1B	-0.539661	4.61637e-06	0.00014159	SARS-CoV-2_siNTC-Mock_siNTC
NAP1L5	-1.05987	4.63852e-06	0.000141984	SARS-CoV-2_siNTC-Mock_siNTC
STXBP5	0.528256	4.65802e-06	0.000142294	SARS-CoV-2_siNTC-Mock_siNTC
FA2H	-0.549699	4.67348e-06	0.00014248	SARS-CoV-2_siNTC-Mock_siNTC
FASN	-1.77447	4.68972e-06	0.00014269	SARS-CoV-2_siNTC-Mock_siNTC
HIF1A	0.479039	4.73793e-06	0.000143868	SARS-CoV-2_siNTC-Mock_siNTC
SLC7A5	-0.661919	4.77677e-06	0.000144759	SARS-CoV-2_siNTC-Mock_siNTC
RICTOR	0.675571	4.80392e-06	0.000145292	SARS-CoV-2_siNTC-Mock_siNTC
GPR161	0.574972	4.83515e-06	0.000145608	SARS-CoV-2_siNTC-Mock_siNTC
MAPRE2	-0.506678	4.84209e-06	0.000145608	SARS-CoV-2_siNTC-Mock_siNTC
ARL14	1.54174	4.84306e-06	0.000145608	SARS-CoV-2_siNTC-Mock_siNTC
IFI44	1.34125	4.91336e-06	0.00014717	SARS-CoV-2_siNTC-Mock_siNTC
GBP1	0.902014	4.91438e-06	0.00014717	SARS-CoV-2_siNTC-Mock_siNTC
MMP28	-1.08596	5.03758e-06	0.000150563	SARS-CoV-2_siNTC-Mock_siNTC
RFC2	-0.531146	5.06697e-06	0.000151145	SARS-CoV-2_siNTC-Mock_siNTC
NT5E	0.495794	5.09188e-06	0.000151591	SARS-CoV-2_siNTC-Mock_siNTC
AKT3	0.508396	5.12358e-06	0.000152236	SARS-CoV-2_siNTC-Mock_siNTC
FKBP5	-0.623369	5.15503e-06	0.000152872	SARS-CoV-2_siNTC-Mock_siNTC
PLAU	0.458743	5.20861e-06	0.000154161	SARS-CoV-2_siNTC-Mock_siNTC
CAVIN2	-0.585936	5.22117e-06	0.000154232	SARS-CoV-2_siNTC-Mock_siNTC
KLB	-1.44704	5.25243e-06	0.000154855	SARS-CoV-2_siNTC-Mock_siNTC
JADE1	0.498258	5.2697e-06	0.000155064	SARS-CoV-2_siNTC-Mock_siNTC
TC2N	0.730504	5.29342e-06	0.000155461	SARS-CoV-2_siNTC-Mock_siNTC
TMEM165	0.531758	5.32659e-06	0.000156074	SARS-CoV-2_siNTC-Mock_siNTC
MYOCD	1.2473	5.3348e-06	0.000156074	SARS-CoV-2_siNTC-Mock_siNTC
SMAD7	0.561303	5.37711e-06	0.000157009	SARS-CoV-2_siNTC-Mock_siNTC
DCBLD1	0.528126	5.4624e-06	0.000159194	SARS-CoV-2_siNTC-Mock_siNTC
ELOVL5	-0.540029	5.53203e-06	0.000160915	SARS-CoV-2_siNTC-Mock_siNTC
TNFAIP8L3	1.52745	5.71897e-06	0.000166036	SARS-CoV-2_siNTC-Mock_siNTC
SPOCD1	1.19557	5.73109e-06	0.000166071	SARS-CoV-2_siNTC-Mock_siNTC
ALDH1L2	-0.950052	5.77336e-06	0.000166977	SARS-CoV-2_siNTC-Mock_siNTC
KLHL24	0.628994	5.80327e-06	0.000167524	SARS-CoV-2_siNTC-Mock_siNTC
TNFAIP8	0.647269	5.85159e-06	0.000168599	SARS-CoV-2_siNTC-Mock_siNTC
INSL4	-0.565216	5.89922e-06	0.00016965	SARS-CoV-2_siNTC-Mock_siNTC
EFNA5	0.578597	5.91075e-06	0.000169661	SARS-CoV-2_siNTC-Mock_siNTC
DAB2	0.63024	5.95614e-06	0.000170302	SARS-CoV-2_siNTC-Mock_siNTC
TANC2	0.955809	5.96134e-06	0.000170302	SARS-CoV-2_siNTC-Mock_siNTC
PIP4P1	-0.545625	5.96668e-06	0.000170302	SARS-CoV-2_siNTC-Mock_siNTC
PTGR1	0.576181	6.08252e-06	0.000173284	SARS-CoV-2_siNTC-Mock_siNTC
C1S	0.453948	6.09924e-06	0.000173435	SARS-CoV-2_siNTC-Mock_siNTC
CFLAR	0.488569	6.11176e-06	0.000173467	SARS-CoV-2_siNTC-Mock_siNTC
SREBF2	-0.575731	6.15285e-06	0.000174308	SARS-CoV-2_siNTC-Mock_siNTC
SLC25A35	-0.641164	6.19297e-06	0.000175118	SARS-CoV-2_siNTC-Mock_siNTC
IKBKE	0.677786	6.52352e-06	0.000184123	SARS-CoV-2_siNTC-Mock_siNTC
HAS3	0.52749	6.65562e-06	0.000187504	SARS-CoV-2_siNTC-Mock_siNTC
C6orf141	0.522303	6.6781e-06	0.000187789	SARS-CoV-2_siNTC-Mock_siNTC
RAI14	0.548464	6.81737e-06	0.000191352	SARS-CoV-2_siNTC-Mock_siNTC
PLAUR	0.568298	6.89133e-06	0.000193071	SARS-CoV-2_siNTC-Mock_siNTC
SLC16A14	-0.821177	6.97693e-06	0.00019511	SARS-CoV-2_siNTC-Mock_siNTC
SOX4	0.658752	7.04785e-06	0.00019638	SARS-CoV-2_siNTC-Mock_siNTC
SLC30A3	-1.32542	7.05608e-06	0.00019638	SARS-CoV-2_siNTC-Mock_siNTC
SGK2	-0.898109	7.06582e-06	0.00019638	SARS-CoV-2_siNTC-Mock_siNTC
RRM2	-0.506042	7.07396e-06	0.00019638	SARS-CoV-2_siNTC-Mock_siNTC
PDGFRL	0.620194	7.11853e-06	0.000197257	SARS-CoV-2_siNTC-Mock_siNTC
NKX3-1	0.68588	7.26761e-06	0.000200991	SARS-CoV-2_siNTC-Mock_siNTC
BPGM	0.51849	7.30446e-06	0.000200991	SARS-CoV-2_siNTC-Mock_siNTC
TGIF1	0.501623	7.3053e-06	0.000200991	SARS-CoV-2_siNTC-Mock_siNTC
FBLIM1	0.554142	7.30612e-06	0.000200991	SARS-CoV-2_siNTC-Mock_siNTC
BCO1	-0.801667	7.43346e-06	0.000204125	SARS-CoV-2_siNTC-Mock_siNTC
ANXA13	-0.838358	7.45267e-06	0.000204284	SARS-CoV-2_siNTC-Mock_siNTC
AACS	-0.606607	7.52513e-06	0.000205899	SARS-CoV-2_siNTC-Mock_siNTC
SPP1	-0.461656	7.54778e-06	0.000206148	SARS-CoV-2_siNTC-Mock_siNTC
HBP1	0.508037	7.60117e-06	0.000207234	SARS-CoV-2_siNTC-Mock_siNTC
VEPH1	-0.92654	7.75824e-06	0.000211138	SARS-CoV-2_siNTC-Mock_siNTC
DKK1	0.52875	7.91575e-06	0.00021504	SARS-CoV-2_siNTC-Mock_siNTC
SERPINB9	0.592415	7.94469e-06	0.000215441	SARS-CoV-2_siNTC-Mock_siNTC
SRR	-0.590956	8.01354e-06	0.000216922	SARS-CoV-2_siNTC-Mock_siNTC
BMP6	0.795935	8.10169e-06	0.000218918	SARS-CoV-2_siNTC-Mock_siNTC
ALDH1A3	-0.460767	8.28327e-06	0.000223428	SARS-CoV-2_siNTC-Mock_siNTC
TMEM267	0.745618	8.35903e-06	0.000224943	SARS-CoV-2_siNTC-Mock_siNTC
RGS2	-0.581061	8.369e-06	0.000224943	SARS-CoV-2_siNTC-Mock_siNTC
PCK2	-0.770147	8.43557e-06	0.000226228	SARS-CoV-2_siNTC-Mock_siNTC
ACSL4	0.628355	8.44657e-06	0.000226228	SARS-CoV-2_siNTC-Mock_siNTC
CRYZL2P	-0.632731	8.60469e-06	0.000230058	SARS-CoV-2_siNTC-Mock_siNTC
OGA	-0.501884	8.64774e-06	0.000230578	SARS-CoV-2_siNTC-Mock_siNTC
CXCR4	0.938979	8.66458e-06	0.000230578	SARS-CoV-2_siNTC-Mock_siNTC
DRD1	0.798486	8.66959e-06	0.000230578	SARS-CoV-2_siNTC-Mock_siNTC
ALX4	0.912957	9.12522e-06	0.000242272	SARS-CoV-2_siNTC-Mock_siNTC
GAREM1	0.841369	9.26041e-06	0.000245433	SARS-CoV-2_siNTC-Mock_siNTC
UAP1L1	-0.615003	9.31488e-06	0.000246302	SARS-CoV-2_siNTC-Mock_siNTC
ZEB2	0.897854	9.32556e-06	0.000246302	SARS-CoV-2_siNTC-Mock_siNTC
ARL4C	0.477786	9.42372e-06	0.000248463	SARS-CoV-2_siNTC-Mock_siNTC
GADD45B	0.780811	9.5684e-06	0.000251841	SARS-CoV-2_siNTC-Mock_siNTC
GNAO1	1.65154	9.67118e-06	0.000254107	SARS-CoV-2_siNTC-Mock_siNTC
TPST2	0.696781	9.77776e-06	0.000256464	SARS-CoV-2_siNTC-Mock_siNTC
SLC9A3R1	-0.574572	9.93074e-06	0.000258992	SARS-CoV-2_siNTC-Mock_siNTC
BCAS1	-0.802775	9.93104e-06	0.000258992	SARS-CoV-2_siNTC-Mock_siNTC
RETREG3	0.47516	9.9368e-06	0.000258992	SARS-CoV-2_siNTC-Mock_siNTC
INSYN1	-1.22759	9.94226e-06	0.000258992	SARS-CoV-2_siNTC-Mock_siNTC
SCN1B	0.642843	9.97132e-06	0.000259305	SARS-CoV-2_siNTC-Mock_siNTC
CYTH2	0.46022	1.00197e-05	0.00026012	SARS-CoV-2_siNTC-Mock_siNTC
AKIRIN2	-0.508715	1.00876e-05	0.000261436	SARS-CoV-2_siNTC-Mock_siNTC
NOVA2	1.10317	1.01569e-05	0.000262783	SARS-CoV-2_siNTC-Mock_siNTC
PRG4	1.75806	1.02961e-05	0.000265932	SARS-CoV-2_siNTC-Mock_siNTC
ST6GAL2	0.827753	1.03207e-05	0.000266118	SARS-CoV-2_siNTC-Mock_siNTC
GOLGA8DP	6.16024	1.03859e-05	0.00026697	SARS-CoV-2_siNTC-Mock_siNTC
IGF2BP2	0.696806	1.04081e-05	0.00026697	SARS-CoV-2_siNTC-Mock_siNTC
TNIP1	0.480588	1.04147e-05	0.00026697	SARS-CoV-2_siNTC-Mock_siNTC
VWA7	-0.933512	1.0424e-05	0.00026697	SARS-CoV-2_siNTC-Mock_siNTC
FRMD6	0.647854	1.05518e-05	0.000269789	SARS-CoV-2_siNTC-Mock_siNTC
OSGIN1	-0.700237	1.07263e-05	0.000273375	SARS-CoV-2_siNTC-Mock_siNTC
PML	0.792598	1.0728e-05	0.000273375	SARS-CoV-2_siNTC-Mock_siNTC
MAP4K4	0.41908	1.0766e-05	0.000273885	SARS-CoV-2_siNTC-Mock_siNTC
RAD51	-0.705408	1.09366e-05	0.00027776	SARS-CoV-2_siNTC-Mock_siNTC
CTDSP2	0.498242	1.09701e-05	0.000278148	SARS-CoV-2_siNTC-Mock_siNTC
FGD6	0.660702	1.10709e-05	0.000280051	SARS-CoV-2_siNTC-Mock_siNTC
TPBG	0.506906	1.1082e-05	0.000280051	SARS-CoV-2_siNTC-Mock_siNTC
SIM2	0.666686	1.11702e-05	0.00028181	SARS-CoV-2_siNTC-Mock_siNTC
LRP12	0.515378	1.11908e-05	0.000281865	SARS-CoV-2_siNTC-Mock_siNTC
DPYSL3	0.470672	1.12743e-05	0.000283498	SARS-CoV-2_siNTC-Mock_siNTC
GALM	-0.501357	1.13314e-05	0.000284464	SARS-CoV-2_siNTC-Mock_siNTC
TK1	-0.673364	1.13926e-05	0.000285527	SARS-CoV-2_siNTC-Mock_siNTC
GYG2	-0.530703	1.1458e-05	0.000285928	SARS-CoV-2_siNTC-Mock_siNTC
COL15A1	3.07831	1.14627e-05	0.000285928	SARS-CoV-2_siNTC-Mock_siNTC
SLC1A5	-0.514566	1.14649e-05	0.000285928	SARS-CoV-2_siNTC-Mock_siNTC
RIPOR3	1.17033	1.18666e-05	0.00029546	SARS-CoV-2_siNTC-Mock_siNTC
RASGRP3	-0.59778	1.19094e-05	0.000296007	SARS-CoV-2_siNTC-Mock_siNTC
PAWR	0.633983	1.19394e-05	0.000296007	SARS-CoV-2_siNTC-Mock_siNTC
MAP3K8	0.459902	1.19469e-05	0.000296007	SARS-CoV-2_siNTC-Mock_siNTC
DUSP1	0.448522	1.19985e-05	0.00029651	SARS-CoV-2_siNTC-Mock_siNTC
OGFRL1	0.819523	1.20062e-05	0.00029651	SARS-CoV-2_siNTC-Mock_siNTC
TFF1	1.52382	1.20951e-05	0.000298222	SARS-CoV-2_siNTC-Mock_siNTC
TMEM63C	-1.27304	1.23371e-05	0.000303696	SARS-CoV-2_siNTC-Mock_siNTC
SREBF1	-0.694688	1.23779e-05	0.000304208	SARS-CoV-2_siNTC-Mock_siNTC
CSGALNACT2	0.610925	1.24637e-05	0.000305823	SARS-CoV-2_siNTC-Mock_siNTC
LOC102723649	2.57621	1.26191e-05	0.000309137	SARS-CoV-2_siNTC-Mock_siNTC
CAPN5	-0.559352	1.2808e-05	0.000312726	SARS-CoV-2_siNTC-Mock_siNTC
UNC13B	-0.560864	1.28243e-05	0.000312726	SARS-CoV-2_siNTC-Mock_siNTC
APP	0.45257	1.28273e-05	0.000312726	SARS-CoV-2_siNTC-Mock_siNTC
USP51	-1.09636	1.28668e-05	0.000313189	SARS-CoV-2_siNTC-Mock_siNTC
IDH1	-0.451988	1.29385e-05	0.000314399	SARS-CoV-2_siNTC-Mock_siNTC
PDP2	-0.47983	1.29579e-05	0.000314399	SARS-CoV-2_siNTC-Mock_siNTC
CCPG1	0.573358	1.31049e-05	0.00031746	SARS-CoV-2_siNTC-Mock_siNTC
DCDC2	-0.50446	1.31378e-05	0.00031775	SARS-CoV-2_siNTC-Mock_siNTC
MTURN	0.62982	1.3318e-05	0.000321598	SARS-CoV-2_siNTC-Mock_siNTC
STOM	0.496934	1.33631e-05	0.000322176	SARS-CoV-2_siNTC-Mock_siNTC
SLC43A1	-1.31394	1.34153e-05	0.000322794	SARS-CoV-2_siNTC-Mock_siNTC
KDM1A	0.423578	1.34312e-05	0.000322794	SARS-CoV-2_siNTC-Mock_siNTC
TRIM37	0.485442	1.36407e-05	0.000326842	SARS-CoV-2_siNTC-Mock_siNTC
TMEM30A	0.481056	1.36426e-05	0.000326842	SARS-CoV-2_siNTC-Mock_siNTC
ANKRD50	0.56239	1.37769e-05	0.00032954	SARS-CoV-2_siNTC-Mock_siNTC
PRUNE2	-2.00306	1.38173e-05	0.000329755	SARS-CoV-2_siNTC-Mock_siNTC
TRIM22	0.627398	1.38292e-05	0.000329755	SARS-CoV-2_siNTC-Mock_siNTC
CDH2	0.421788	1.40448e-05	0.000333997	SARS-CoV-2_siNTC-Mock_siNTC
FBLN5	0.987469	1.4051e-05	0.000333997	SARS-CoV-2_siNTC-Mock_siNTC
PNPLA3	-0.998883	1.41734e-05	0.00033638	SARS-CoV-2_siNTC-Mock_siNTC
LINC02561	1.44156	1.43293e-05	0.000339551	SARS-CoV-2_siNTC-Mock_siNTC
DOCK2	1.07962	1.44181e-05	0.000341124	SARS-CoV-2_siNTC-Mock_siNTC
VTCN1	-1.36683	1.44501e-05	0.00034135	SARS-CoV-2_siNTC-Mock_siNTC
INPP4B	0.57734	1.45466e-05	0.000343098	SARS-CoV-2_siNTC-Mock_siNTC
LINC00261	-0.977486	1.46762e-05	0.000345619	SARS-CoV-2_siNTC-Mock_siNTC
SPTBN4	-1.44893	1.47941e-05	0.000347755	SARS-CoV-2_siNTC-Mock_siNTC
YPEL3	0.709496	1.48127e-05	0.000347755	SARS-CoV-2_siNTC-Mock_siNTC
SYNPO2	-0.64555	1.50433e-05	0.000352625	SARS-CoV-2_siNTC-Mock_siNTC
FYB1	0.820915	1.50982e-05	0.000353369	SARS-CoV-2_siNTC-Mock_siNTC
PIK3IP1	-0.826659	1.52263e-05	0.000355818	SARS-CoV-2_siNTC-Mock_siNTC
SAA2-SAA4	7.09768	1.52962e-05	0.000356903	SARS-CoV-2_siNTC-Mock_siNTC
PARP14	0.506829	1.53772e-05	0.000357982	SARS-CoV-2_siNTC-Mock_siNTC
GALNT5	-0.616764	1.53895e-05	0.000357982	SARS-CoV-2_siNTC-Mock_siNTC
MCM5	-0.74015	1.57019e-05	0.000364691	SARS-CoV-2_siNTC-Mock_siNTC
ZNF365	0.601976	1.58324e-05	0.000367162	SARS-CoV-2_siNTC-Mock_siNTC
CSGALNACT1	0.417972	1.58893e-05	0.000367921	SARS-CoV-2_siNTC-Mock_siNTC
HTRA3	1.22054	1.61485e-05	0.000373354	SARS-CoV-2_siNTC-Mock_siNTC
SNTB1	-0.932615	1.6252e-05	0.000375105	SARS-CoV-2_siNTC-Mock_siNTC
CYTH1	0.42564	1.62735e-05	0.000375105	SARS-CoV-2_siNTC-Mock_siNTC
WDHD1	-0.551947	1.63545e-05	0.000376401	SARS-CoV-2_siNTC-Mock_siNTC
XAF1	6.05541	1.63812e-05	0.000376445	SARS-CoV-2_siNTC-Mock_siNTC
FAXDC2	1.38359	1.64245e-05	0.000376872	SARS-CoV-2_siNTC-Mock_siNTC
DBP	-0.915831	1.64828e-05	0.00037764	SARS-CoV-2_siNTC-Mock_siNTC
ID1	0.788148	1.65694e-05	0.000379043	SARS-CoV-2_siNTC-Mock_siNTC
HSPA1B	-0.562495	1.65939e-05	0.000379043	SARS-CoV-2_siNTC-Mock_siNTC
DCAKD	-0.56488	1.67169e-05	0.00038128	SARS-CoV-2_siNTC-Mock_siNTC
PMP22	0.523372	1.67844e-05	0.000381733	SARS-CoV-2_siNTC-Mock_siNTC
TMEM37	1.42486	1.68109e-05	0.000381733	SARS-CoV-2_siNTC-Mock_siNTC
ADRB2	1.22711	1.6812e-05	0.000381733	SARS-CoV-2_siNTC-Mock_siNTC
SPRY2	0.539039	1.69555e-05	0.000384417	SARS-CoV-2_siNTC-Mock_siNTC
LAMP3	2.57731	1.70051e-05	0.000384616	SARS-CoV-2_siNTC-Mock_siNTC
INAVA	0.440291	1.70148e-05	0.000384616	SARS-CoV-2_siNTC-Mock_siNTC
TMEM135	-0.551035	1.71095e-05	0.000386182	SARS-CoV-2_siNTC-Mock_siNTC
SLC3A2	-0.531062	1.71787e-05	0.00038717	SARS-CoV-2_siNTC-Mock_siNTC
GPR141	0.930781	1.72599e-05	0.000388425	SARS-CoV-2_siNTC-Mock_siNTC
ZNF697	0.735705	1.73616e-05	0.000390136	SARS-CoV-2_siNTC-Mock_siNTC
HOGA1	-0.771212	1.74897e-05	0.000392436	SARS-CoV-2_siNTC-Mock_siNTC
LMNA	-0.668664	1.75519e-05	0.00039325	SARS-CoV-2_siNTC-Mock_siNTC
MAP1A	-0.781307	1.76526e-05	0.000394045	SARS-CoV-2_siNTC-Mock_siNTC
TGFBI	0.406622	1.76662e-05	0.000394045	SARS-CoV-2_siNTC-Mock_siNTC
HEATR5A	0.471506	1.76866e-05	0.000394045	SARS-CoV-2_siNTC-Mock_siNTC
VDR	0.826074	1.7691e-05	0.000394045	SARS-CoV-2_siNTC-Mock_siNTC
HSD17B7P2	-0.969307	1.80403e-05	0.000401239	SARS-CoV-2_siNTC-Mock_siNTC
PELI1	0.596419	1.81376e-05	0.000402813	SARS-CoV-2_siNTC-Mock_siNTC
SEMA3A	-0.451745	1.8391e-05	0.000407845	SARS-CoV-2_siNTC-Mock_siNTC
TCF19	-0.681547	1.84384e-05	0.000407938	SARS-CoV-2_siNTC-Mock_siNTC
PIK3CD	0.696492	1.84488e-05	0.000407938	SARS-CoV-2_siNTC-Mock_siNTC
LOC440896	3.79636	1.8673e-05	0.000411834	SARS-CoV-2_siNTC-Mock_siNTC
TMC7	0.473528	1.86791e-05	0.000411834	SARS-CoV-2_siNTC-Mock_siNTC
AK7	-0.745273	1.89059e-05	0.000416206	SARS-CoV-2_siNTC-Mock_siNTC
IRF7	0.863396	1.90172e-05	0.000416206	SARS-CoV-2_siNTC-Mock_siNTC
EPB41L4B	0.598766	1.90215e-05	0.000416206	SARS-CoV-2_siNTC-Mock_siNTC
FHL3	0.795713	1.90299e-05	0.000416206	SARS-CoV-2_siNTC-Mock_siNTC
ZFP36L1	0.468531	1.90404e-05	0.000416206	SARS-CoV-2_siNTC-Mock_siNTC
YPEL1	0.870916	1.90416e-05	0.000416206	SARS-CoV-2_siNTC-Mock_siNTC
SPDL1	0.549703	1.91626e-05	0.000418251	SARS-CoV-2_siNTC-Mock_siNTC
STK17A	0.693127	1.93591e-05	0.000421632	SARS-CoV-2_siNTC-Mock_siNTC
EPS8	0.400796	1.9373e-05	0.000421632	SARS-CoV-2_siNTC-Mock_siNTC
TUBB2A	-0.943905	1.95138e-05	0.00042409	SARS-CoV-2_siNTC-Mock_siNTC
CLCN6	-0.663934	1.95943e-05	0.000424217	SARS-CoV-2_siNTC-Mock_siNTC
EME1	-0.547791	1.96036e-05	0.000424217	SARS-CoV-2_siNTC-Mock_siNTC
TTC9	0.522699	1.96169e-05	0.000424217	SARS-CoV-2_siNTC-Mock_siNTC
UBD	1.25503	1.96311e-05	0.000424217	SARS-CoV-2_siNTC-Mock_siNTC
RMI2	-0.706344	2.00925e-05	0.000432626	SARS-CoV-2_siNTC-Mock_siNTC
CHAF1A	-0.490971	2.00945e-05	0.000432626	SARS-CoV-2_siNTC-Mock_siNTC
HERC3	0.532051	2.01056e-05	0.000432626	SARS-CoV-2_siNTC-Mock_siNTC
ORC6	-0.570797	2.0241e-05	0.000434924	SARS-CoV-2_siNTC-Mock_siNTC
HHIP-AS1	1.47013	2.04276e-05	0.000438306	SARS-CoV-2_siNTC-Mock_siNTC
NEU1	-0.478055	2.04774e-05	0.000438306	SARS-CoV-2_siNTC-Mock_siNTC
GBP3	0.535117	2.04848e-05	0.000438306	SARS-CoV-2_siNTC-Mock_siNTC
P4HA3	0.544589	2.0626e-05	0.000440707	SARS-CoV-2_siNTC-Mock_siNTC
LEPROT	0.473076	2.0785e-05	0.000442897	SARS-CoV-2_siNTC-Mock_siNTC
PNPLA4	-0.524735	2.07867e-05	0.000442897	SARS-CoV-2_siNTC-Mock_siNTC
LIG1	-0.542718	2.08736e-05	0.000444126	SARS-CoV-2_siNTC-Mock_siNTC
TUBA1B	-0.479885	2.10047e-05	0.000446292	SARS-CoV-2_siNTC-Mock_siNTC
IPMK	0.814904	2.10929e-05	0.000447541	SARS-CoV-2_siNTC-Mock_siNTC
FLJ32255	0.774305	2.122e-05	0.00044961	SARS-CoV-2_siNTC-Mock_siNTC
MN1	0.722428	2.15943e-05	0.000456904	SARS-CoV-2_siNTC-Mock_siNTC
SCARA5	-1.118	2.1684e-05	0.000458165	SARS-CoV-2_siNTC-Mock_siNTC
TPRA1	0.58734	2.19066e-05	0.000462217	SARS-CoV-2_siNTC-Mock_siNTC
ANKZF1	0.477811	2.19365e-05	0.000462217	SARS-CoV-2_siNTC-Mock_siNTC
ZNF140	0.583972	2.2003e-05	0.000462977	SARS-CoV-2_siNTC-Mock_siNTC
ADGRD1	-1.04277	2.25991e-05	0.000474862	SARS-CoV-2_siNTC-Mock_siNTC
EXO1	-0.52882	2.3005e-05	0.000482724	SARS-CoV-2_siNTC-Mock_siNTC
KLF7	0.560867	2.30476e-05	0.000482953	SARS-CoV-2_siNTC-Mock_siNTC
KDM5B	0.494135	2.31258e-05	0.000483923	SARS-CoV-2_siNTC-Mock_siNTC
FLRT3	-0.480493	2.32319e-05	0.000485477	SARS-CoV-2_siNTC-Mock_siNTC
GFRA1	-0.599536	2.32946e-05	0.00048612	SARS-CoV-2_siNTC-Mock_siNTC
JMY	0.629689	2.3563e-05	0.000491047	SARS-CoV-2_siNTC-Mock_siNTC
GNAL	-0.62595	2.36086e-05	0.000491323	SARS-CoV-2_siNTC-Mock_siNTC
RASAL1	-1.80791	2.37835e-05	0.000494288	SARS-CoV-2_siNTC-Mock_siNTC
DPYD	0.517594	2.40185e-05	0.00049849	SARS-CoV-2_siNTC-Mock_siNTC
DOCK8	-1.01028	2.41544e-05	0.000500628	SARS-CoV-2_siNTC-Mock_siNTC
ZFYVE19	0.52561	2.42289e-05	0.000501488	SARS-CoV-2_siNTC-Mock_siNTC
FAM198B	0.437316	2.43781e-05	0.000503891	SARS-CoV-2_siNTC-Mock_siNTC
LOC100507507	0.706256	2.44801e-05	0.000505313	SARS-CoV-2_siNTC-Mock_siNTC
CD79A	-1.33159	2.48208e-05	0.000511652	SARS-CoV-2_siNTC-Mock_siNTC
SNAI3	-1.52363	2.51454e-05	0.000517254	SARS-CoV-2_siNTC-Mock_siNTC
INHBB	-0.52777	2.51606e-05	0.000517254	SARS-CoV-2_siNTC-Mock_siNTC
PGRMC2	0.57888	2.5199e-05	0.000517345	SARS-CoV-2_siNTC-Mock_siNTC
HTR2B	-0.947815	2.53279e-05	0.000519291	SARS-CoV-2_siNTC-Mock_siNTC
RAB27A	0.594415	2.60495e-05	0.000533367	SARS-CoV-2_siNTC-Mock_siNTC
EZR	-0.389603	2.61784e-05	0.000534581	SARS-CoV-2_siNTC-Mock_siNTC
RHCG	0.669671	2.61791e-05	0.000534581	SARS-CoV-2_siNTC-Mock_siNTC
MED31	-0.546905	2.63291e-05	0.000536924	SARS-CoV-2_siNTC-Mock_siNTC
CLDND1	0.429555	2.63832e-05	0.000537307	SARS-CoV-2_siNTC-Mock_siNTC
CRB3	-0.776441	2.68032e-05	0.000544636	SARS-CoV-2_siNTC-Mock_siNTC
DAPK2	0.632003	2.68147e-05	0.000544636	SARS-CoV-2_siNTC-Mock_siNTC
RPL39L	-0.6304	2.69852e-05	0.000547367	SARS-CoV-2_siNTC-Mock_siNTC
CD38	-0.421218	2.76827e-05	0.000560505	SARS-CoV-2_siNTC-Mock_siNTC
CDT1	-0.978867	2.77206e-05	0.000560505	SARS-CoV-2_siNTC-Mock_siNTC
ADH1C	-2.10215	2.77434e-05	0.000560505	SARS-CoV-2_siNTC-Mock_siNTC
HDAC9	0.737661	2.78516e-05	0.000561617	SARS-CoV-2_siNTC-Mock_siNTC
KHK	-0.62831	2.78722e-05	0.000561617	SARS-CoV-2_siNTC-Mock_siNTC
XPR1	0.434991	2.81832e-05	0.00056713	SARS-CoV-2_siNTC-Mock_siNTC
MOB3B	0.49962	2.82508e-05	0.000567741	SARS-CoV-2_siNTC-Mock_siNTC
CYB5RL	-0.840005	2.83509e-05	0.000569001	SARS-CoV-2_siNTC-Mock_siNTC
YTHDF1	0.399267	2.84801e-05	0.00057084	SARS-CoV-2_siNTC-Mock_siNTC
PRR15	-0.644854	2.86803e-05	0.000574098	SARS-CoV-2_siNTC-Mock_siNTC
DDX60	0.560981	2.87277e-05	0.00057429	SARS-CoV-2_siNTC-Mock_siNTC
HDGF	0.440278	2.91196e-05	0.000581174	SARS-CoV-2_siNTC-Mock_siNTC
ALDH1B1	-0.404192	2.91485e-05	0.000581174	SARS-CoV-2_siNTC-Mock_siNTC
UPK3B	-0.77909	2.92501e-05	0.000582437	SARS-CoV-2_siNTC-Mock_siNTC
TPPP	-0.704343	2.95873e-05	0.000588382	SARS-CoV-2_siNTC-Mock_siNTC
FAM160A1	0.686767	2.97267e-05	0.000590381	SARS-CoV-2_siNTC-Mock_siNTC
DSG2	0.450123	2.97787e-05	0.000590644	SARS-CoV-2_siNTC-Mock_siNTC
PCMTD1	0.648734	3.03298e-05	0.000600791	SARS-CoV-2_siNTC-Mock_siNTC
MARK4	0.523569	3.04387e-05	0.000602163	SARS-CoV-2_siNTC-Mock_siNTC
NYNRIN	-2.00994	3.05011e-05	0.000602614	SARS-CoV-2_siNTC-Mock_siNTC
DDX58	0.63577	3.0653e-05	0.000604829	SARS-CoV-2_siNTC-Mock_siNTC
TRIM11	-0.535772	3.09099e-05	0.00060911	SARS-CoV-2_siNTC-Mock_siNTC
RTN4RL2	-1.01117	3.10308e-05	0.000610701	SARS-CoV-2_siNTC-Mock_siNTC
NEK8	-0.976998	3.16879e-05	0.000622827	SARS-CoV-2_siNTC-Mock_siNTC
SPRY4	0.586675	3.19951e-05	0.000627624	SARS-CoV-2_siNTC-Mock_siNTC
CCBE1	0.671378	3.20145e-05	0.000627624	SARS-CoV-2_siNTC-Mock_siNTC
CTSB	0.434086	3.22428e-05	0.000631288	SARS-CoV-2_siNTC-Mock_siNTC
FAM129A	1.41443	3.23472e-05	0.000632475	SARS-CoV-2_siNTC-Mock_siNTC
MMP17	-1.13883	3.23867e-05	0.000632475	SARS-CoV-2_siNTC-Mock_siNTC
GRAMD1A	0.588454	3.25877e-05	0.000635585	SARS-CoV-2_siNTC-Mock_siNTC
SLC51B	-0.784748	3.26439e-05	0.000635867	SARS-CoV-2_siNTC-Mock_siNTC
HRH1	0.535445	3.29498e-05	0.000641004	SARS-CoV-2_siNTC-Mock_siNTC
ARHGEF18	0.587516	3.30084e-05	0.000641323	SARS-CoV-2_siNTC-Mock_siNTC
S100A3	0.539208	3.31497e-05	0.000643067	SARS-CoV-2_siNTC-Mock_siNTC
SEMA3G	-1.55976	3.31827e-05	0.000643067	SARS-CoV-2_siNTC-Mock_siNTC
ATP2C2	-1.43509	3.3376e-05	0.000645992	SARS-CoV-2_siNTC-Mock_siNTC
GOLGA6L5P	0.682608	3.34991e-05	0.000647106	SARS-CoV-2_siNTC-Mock_siNTC
LACTB	0.580833	3.35186e-05	0.000647106	SARS-CoV-2_siNTC-Mock_siNTC
TNC	0.818091	3.37943e-05	0.0006516	SARS-CoV-2_siNTC-Mock_siNTC
FFAR2	1.82815	3.38497e-05	0.000651843	SARS-CoV-2_siNTC-Mock_siNTC
IQGAP2	0.57675	3.45372e-05	0.00066424	SARS-CoV-2_siNTC-Mock_siNTC
SSBP2	-0.620838	3.45826e-05	0.000664274	SARS-CoV-2_siNTC-Mock_siNTC
VTN	-0.532125	3.48692e-05	0.000668935	SARS-CoV-2_siNTC-Mock_siNTC
PFKFB2	-0.439215	3.50298e-05	0.000670576	SARS-CoV-2_siNTC-Mock_siNTC
RNF121	0.486905	3.50429e-05	0.000670576	SARS-CoV-2_siNTC-Mock_siNTC
AKAP12	0.438307	3.52771e-05	0.00067421	SARS-CoV-2_siNTC-Mock_siNTC
CCDC126	0.662279	3.5925e-05	0.00068573	SARS-CoV-2_siNTC-Mock_siNTC
TPM1	0.41506	3.6595e-05	0.000697644	SARS-CoV-2_siNTC-Mock_siNTC
KRT15	-0.931011	3.67118e-05	0.000698994	SARS-CoV-2_siNTC-Mock_siNTC
TNFSF10	0.741791	3.68222e-05	0.00070022	SARS-CoV-2_siNTC-Mock_siNTC
FAM117A	-0.663346	3.70075e-05	0.000702865	SARS-CoV-2_siNTC-Mock_siNTC
CLCF1	0.524473	3.76748e-05	0.000714647	SARS-CoV-2_siNTC-Mock_siNTC
SLC9A6	-0.45406	3.78735e-05	0.000717521	SARS-CoV-2_siNTC-Mock_siNTC
DAGLA	-0.8163	3.7989e-05	0.000718814	SARS-CoV-2_siNTC-Mock_siNTC
LUCAT1	0.870911	3.82383e-05	0.000722632	SARS-CoV-2_siNTC-Mock_siNTC
GMNN	-0.499076	3.83633e-05	0.000724096	SARS-CoV-2_siNTC-Mock_siNTC
PPFIBP2	-0.42662	3.84388e-05	0.000724622	SARS-CoV-2_siNTC-Mock_siNTC
ST6GAL1	0.615876	3.85371e-05	0.000725575	SARS-CoV-2_siNTC-Mock_siNTC
TMTC4	0.430037	3.90154e-05	0.000733006	SARS-CoV-2_siNTC-Mock_siNTC
PLD1	0.418927	3.9042e-05	0.000733006	SARS-CoV-2_siNTC-Mock_siNTC
SMARCA2	-0.439338	3.90763e-05	0.000733006	SARS-CoV-2_siNTC-Mock_siNTC
HMGN2	-0.397628	3.95841e-05	0.000741617	SARS-CoV-2_siNTC-Mock_siNTC
CHAF1B	-0.456581	4.01659e-05	0.000751114	SARS-CoV-2_siNTC-Mock_siNTC
OSBPL2	0.4289	4.01898e-05	0.000751114	SARS-CoV-2_siNTC-Mock_siNTC
PRXL2A	-0.464084	4.06717e-05	0.000759189	SARS-CoV-2_siNTC-Mock_siNTC
KCNE3	3.0191	4.08014e-05	0.000760192	SARS-CoV-2_siNTC-Mock_siNTC
TMEM136	0.444313	4.08763e-05	0.000760192	SARS-CoV-2_siNTC-Mock_siNTC
LRP8	-0.471269	4.09071e-05	0.000760192	SARS-CoV-2_siNTC-Mock_siNTC
RNF144B	-0.698049	4.09498e-05	0.000760192	SARS-CoV-2_siNTC-Mock_siNTC
PCDHAC2	-0.605732	4.10615e-05	0.000760192	SARS-CoV-2_siNTC-Mock_siNTC
ZNF514	0.631248	4.10678e-05	0.000760192	SARS-CoV-2_siNTC-Mock_siNTC
SLC12A8	1.39401	4.10753e-05	0.000760192	SARS-CoV-2_siNTC-Mock_siNTC
CDC25B	0.38894	4.13688e-05	0.000764694	SARS-CoV-2_siNTC-Mock_siNTC
ASPHD2	0.808492	4.15318e-05	0.000766509	SARS-CoV-2_siNTC-Mock_siNTC
HSPA1A	-0.461827	4.15678e-05	0.000766509	SARS-CoV-2_siNTC-Mock_siNTC
PGRMC1	-0.413889	4.18088e-05	0.000770021	SARS-CoV-2_siNTC-Mock_siNTC
NUAK1	0.40749	4.1958e-05	0.000771413	SARS-CoV-2_siNTC-Mock_siNTC
SPHK1	1.09051	4.20524e-05	0.000771413	SARS-CoV-2_siNTC-Mock_siNTC
ALKBH6	-0.598134	4.20608e-05	0.000771413	SARS-CoV-2_siNTC-Mock_siNTC
NFATC2	-0.663695	4.21299e-05	0.000771413	SARS-CoV-2_siNTC-Mock_siNTC
TPM1-AS	1.26778	4.21379e-05	0.000771413	SARS-CoV-2_siNTC-Mock_siNTC
REC8	0.88724	4.25126e-05	0.000777337	SARS-CoV-2_siNTC-Mock_siNTC
KRT83	-1.03155	4.36155e-05	0.000796546	SARS-CoV-2_siNTC-Mock_siNTC
FGG	0.805422	4.46338e-05	0.000814166	SARS-CoV-2_siNTC-Mock_siNTC
HES1	0.537716	4.49239e-05	0.000818475	SARS-CoV-2_siNTC-Mock_siNTC
TUBB	-0.392598	4.56246e-05	0.000830248	SARS-CoV-2_siNTC-Mock_siNTC
JUN	0.603829	4.63107e-05	0.000841726	SARS-CoV-2_siNTC-Mock_siNTC
CEBPB	0.979097	4.68347e-05	0.000850234	SARS-CoV-2_siNTC-Mock_siNTC
THEM6	-0.639169	4.70077e-05	0.000852358	SARS-CoV-2_siNTC-Mock_siNTC
CDCA7	-0.519474	4.79901e-05	0.000869135	SARS-CoV-2_siNTC-Mock_siNTC
MBNL2	0.535301	4.83091e-05	0.000873872	SARS-CoV-2_siNTC-Mock_siNTC
ZMIZ1-AS1	0.930901	4.87276e-05	0.000880396	SARS-CoV-2_siNTC-Mock_siNTC
GPX8	-0.499343	4.88248e-05	0.000881105	SARS-CoV-2_siNTC-Mock_siNTC
RNF19A	0.407587	4.91428e-05	0.000885793	SARS-CoV-2_siNTC-Mock_siNTC
ITPRID2	0.465293	4.93932e-05	0.000889253	SARS-CoV-2_siNTC-Mock_siNTC
SLC22A3	-0.379614	5.05164e-05	0.000908399	SARS-CoV-2_siNTC-Mock_siNTC
NPR1	-0.806164	5.06638e-05	0.000909974	SARS-CoV-2_siNTC-Mock_siNTC
CCL28	1.21525	5.13599e-05	0.000921389	SARS-CoV-2_siNTC-Mock_siNTC
SLC2A6	-0.870286	5.24758e-05	0.0009403	SARS-CoV-2_siNTC-Mock_siNTC
RNF19B	0.429855	5.29517e-05	0.000947569	SARS-CoV-2_siNTC-Mock_siNTC
SIPA1L2	0.482038	5.30333e-05	0.000947569	SARS-CoV-2_siNTC-Mock_siNTC
CD82	-0.818497	5.30684e-05	0.000947569	SARS-CoV-2_siNTC-Mock_siNTC
EMP2	-0.46234	5.31465e-05	0.000947853	SARS-CoV-2_siNTC-Mock_siNTC
ARNTL2	0.518357	5.32963e-05	0.000949411	SARS-CoV-2_siNTC-Mock_siNTC
PRR15L	-1.25699	5.35434e-05	0.000952485	SARS-CoV-2_siNTC-Mock_siNTC
ZNF703	0.501277	5.35941e-05	0.000952485	SARS-CoV-2_siNTC-Mock_siNTC
FOXP1	0.490265	5.37906e-05	0.000954861	SARS-CoV-2_siNTC-Mock_siNTC
SCLY	-0.46763	5.4082e-05	0.000958915	SARS-CoV-2_siNTC-Mock_siNTC
KLLN	-0.909402	5.4452e-05	0.000964351	SARS-CoV-2_siNTC-Mock_siNTC
BRD8	0.401885	5.53198e-05	0.000978582	SARS-CoV-2_siNTC-Mock_siNTC
NBR1	0.4043	5.57784e-05	0.000985238	SARS-CoV-2_siNTC-Mock_siNTC
PSEN1	0.389048	5.58256e-05	0.000985238	SARS-CoV-2_siNTC-Mock_siNTC
C1QL1	-0.982387	5.58932e-05	0.000985287	SARS-CoV-2_siNTC-Mock_siNTC
LINC01239	1.10264	5.60601e-05	0.000987085	SARS-CoV-2_siNTC-Mock_siNTC
FLVCR2	-0.586539	5.64136e-05	0.000992163	SARS-CoV-2_siNTC-Mock_siNTC
SCD5	0.518149	5.7032e-05	0.00100188	SARS-CoV-2_siNTC-Mock_siNTC
POLD2	-0.430324	5.7338e-05	0.00100609	SARS-CoV-2_siNTC-Mock_siNTC
FAM102B	0.464121	5.77509e-05	0.00101217	SARS-CoV-2_siNTC-Mock_siNTC
PFKFB3	0.408592	5.80256e-05	0.00101582	SARS-CoV-2_siNTC-Mock_siNTC
ZSCAN2	0.439751	5.88754e-05	0.00102879	SARS-CoV-2_siNTC-Mock_siNTC
PEAR1	0.781344	5.89017e-05	0.00102879	SARS-CoV-2_siNTC-Mock_siNTC
CYP4F12	-0.819384	5.98982e-05	0.00104429	SARS-CoV-2_siNTC-Mock_siNTC
FAM149A	-0.879482	5.99266e-05	0.00104429	SARS-CoV-2_siNTC-Mock_siNTC
TMEM47	0.466028	6.13754e-05	0.00106831	SARS-CoV-2_siNTC-Mock_siNTC
SOCS6	0.480658	6.1604e-05	0.0010706	SARS-CoV-2_siNTC-Mock_siNTC
LINC02015	1.94804	6.16475e-05	0.0010706	SARS-CoV-2_siNTC-Mock_siNTC
HSPA12A	0.437619	6.18067e-05	0.00107214	SARS-CoV-2_siNTC-Mock_siNTC
PSMC3IP	-0.538149	6.21629e-05	0.00107709	SARS-CoV-2_siNTC-Mock_siNTC
AKR1C3	0.39477	6.2862e-05	0.00108796	SARS-CoV-2_siNTC-Mock_siNTC
GJB3	1.3548	6.31673e-05	0.00109201	SARS-CoV-2_siNTC-Mock_siNTC
FAAP24	-0.477255	6.32786e-05	0.00109269	SARS-CoV-2_siNTC-Mock_siNTC
ARRB1	-0.467219	6.38394e-05	0.00110112	SARS-CoV-2_siNTC-Mock_siNTC
LINC02246	0.688857	6.40473e-05	0.00110346	SARS-CoV-2_siNTC-Mock_siNTC
TBX18	0.409037	6.41733e-05	0.00110438	SARS-CoV-2_siNTC-Mock_siNTC
CX3CL1	1.83303	6.42698e-05	0.00110479	SARS-CoV-2_siNTC-Mock_siNTC
IL7R	1.74685	6.44023e-05	0.00110503	SARS-CoV-2_siNTC-Mock_siNTC
HOXD11	1.41659	6.44292e-05	0.00110503	SARS-CoV-2_siNTC-Mock_siNTC
YARS	-0.393445	6.45503e-05	0.00110586	SARS-CoV-2_siNTC-Mock_siNTC
GPR153	1.12021	6.46504e-05	0.00110633	SARS-CoV-2_siNTC-Mock_siNTC
NOTCH3	0.895131	6.51615e-05	0.00111382	SARS-CoV-2_siNTC-Mock_siNTC
TINAGL1	-1.11135	6.60842e-05	0.00112833	SARS-CoV-2_siNTC-Mock_siNTC
AP1S2	0.602931	6.62532e-05	0.00112994	SARS-CoV-2_siNTC-Mock_siNTC
BCOR	0.466751	6.64138e-05	0.00113142	SARS-CoV-2_siNTC-Mock_siNTC
TGFB1I1	0.488667	6.65779e-05	0.00113294	SARS-CoV-2_siNTC-Mock_siNTC
DLG3	-0.444905	6.73267e-05	0.0011444	SARS-CoV-2_siNTC-Mock_siNTC
PCDHGC3	-0.572146	6.78269e-05	0.00115162	SARS-CoV-2_siNTC-Mock_siNTC
PNMA2	0.429586	6.82162e-05	0.00115694	SARS-CoV-2_siNTC-Mock_siNTC
TMEM92	0.508606	6.85588e-05	0.00116145	SARS-CoV-2_siNTC-Mock_siNTC
SLC18B1	0.50295	6.89474e-05	0.00116674	SARS-CoV-2_siNTC-Mock_siNTC
ALDH3B1	-0.619516	6.93994e-05	0.00117308	SARS-CoV-2_siNTC-Mock_siNTC
RARG	-0.450994	6.95625e-05	0.00117453	SARS-CoV-2_siNTC-Mock_siNTC
ZNF845	0.503085	6.967e-05	0.00117504	SARS-CoV-2_siNTC-Mock_siNTC
KIAA1147	0.445819	7.05752e-05	0.00118899	SARS-CoV-2_siNTC-Mock_siNTC
KIRREL2	1.09997	7.09025e-05	0.00119319	SARS-CoV-2_siNTC-Mock_siNTC
ETV3	0.414379	7.10768e-05	0.0011948	SARS-CoV-2_siNTC-Mock_siNTC
CCDC85C	-0.381193	7.13617e-05	0.00119826	SARS-CoV-2_siNTC-Mock_siNTC
PXMP4	-0.57259	7.15259e-05	0.0011997	SARS-CoV-2_siNTC-Mock_siNTC
SERPINH1	-0.543815	7.22593e-05	0.00121066	SARS-CoV-2_siNTC-Mock_siNTC
FOXRED2	-0.508053	7.32621e-05	0.00122611	SARS-CoV-2_siNTC-Mock_siNTC
ICAM4	3.97965	7.37324e-05	0.00123263	SARS-CoV-2_siNTC-Mock_siNTC
GBP5	5.66241	7.40186e-05	0.00123462	SARS-CoV-2_siNTC-Mock_siNTC
DDX3X	0.391067	7.40485e-05	0.00123462	SARS-CoV-2_siNTC-Mock_siNTC
PYCR1	-0.554922	7.40953e-05	0.00123462	SARS-CoV-2_siNTC-Mock_siNTC
PYGO1	0.561682	7.46668e-05	0.00124279	SARS-CoV-2_siNTC-Mock_siNTC
EXOSC8	-0.474432	7.48214e-05	0.001244	SARS-CoV-2_siNTC-Mock_siNTC
CDC45	-0.54635	7.50355e-05	0.0012462	SARS-CoV-2_siNTC-Mock_siNTC
NFE2L2	0.451662	7.52255e-05	0.00124799	SARS-CoV-2_siNTC-Mock_siNTC
ZDHHC14	0.640204	7.5369e-05	0.00124901	SARS-CoV-2_siNTC-Mock_siNTC
CAMLG	0.541137	7.72849e-05	0.00127936	SARS-CoV-2_siNTC-Mock_siNTC
RAC1	0.394341	7.75093e-05	0.00128036	SARS-CoV-2_siNTC-Mock_siNTC
ARRB2	-0.38358	7.75134e-05	0.00128036	SARS-CoV-2_siNTC-Mock_siNTC
FGA	0.543054	7.7748e-05	0.00128284	SARS-CoV-2_siNTC-Mock_siNTC
RB1CC1	0.562495	7.83042e-05	0.00129062	SARS-CoV-2_siNTC-Mock_siNTC
PNP	-0.413555	7.96859e-05	0.00131163	SARS-CoV-2_siNTC-Mock_siNTC
POLA2	-0.425011	7.97514e-05	0.00131163	SARS-CoV-2_siNTC-Mock_siNTC
FURIN	0.571653	8.10389e-05	0.00133137	SARS-CoV-2_siNTC-Mock_siNTC
HAUS5	-0.495944	8.19854e-05	0.00134546	SARS-CoV-2_siNTC-Mock_siNTC
RBMS1	0.417227	8.23642e-05	0.00135022	SARS-CoV-2_siNTC-Mock_siNTC
CALCOCO1	0.46667	8.32472e-05	0.00136323	SARS-CoV-2_siNTC-Mock_siNTC
RNF43	-0.525872	8.3454e-05	0.00136515	SARS-CoV-2_siNTC-Mock_siNTC
VMP1	0.525439	8.37848e-05	0.00136819	SARS-CoV-2_siNTC-Mock_siNTC
CD47	0.443353	8.38202e-05	0.00136819	SARS-CoV-2_siNTC-Mock_siNTC
BMP8B	-0.577808	8.48763e-05	0.00138395	SARS-CoV-2_siNTC-Mock_siNTC
CDK18	-0.788337	8.52177e-05	0.00138803	SARS-CoV-2_siNTC-Mock_siNTC
PPP1R18	0.424597	8.58016e-05	0.00139604	SARS-CoV-2_siNTC-Mock_siNTC
PABPC4L	1.00754	8.6153e-05	0.0013983	SARS-CoV-2_siNTC-Mock_siNTC
GINS4	-0.407842	8.61766e-05	0.0013983	SARS-CoV-2_siNTC-Mock_siNTC
LMO7	0.415612	8.62164e-05	0.0013983	SARS-CoV-2_siNTC-Mock_siNTC
EFNA4	0.531551	8.77682e-05	0.00142001	SARS-CoV-2_siNTC-Mock_siNTC
PRODH	-1.28741	8.78224e-05	0.00142001	SARS-CoV-2_siNTC-Mock_siNTC
IFRD1	-0.455014	8.78345e-05	0.00142001	SARS-CoV-2_siNTC-Mock_siNTC
HIPK3	0.42671	8.84684e-05	0.00142747	SARS-CoV-2_siNTC-Mock_siNTC
RIMKLB	0.436482	8.84839e-05	0.00142747	SARS-CoV-2_siNTC-Mock_siNTC
IFI6	0.722646	8.90193e-05	0.00143459	SARS-CoV-2_siNTC-Mock_siNTC
PLEKHG4B	-1.28036	9.02789e-05	0.00145335	SARS-CoV-2_siNTC-Mock_siNTC
TBX3	0.517298	9.10056e-05	0.0014635	SARS-CoV-2_siNTC-Mock_siNTC
ITPK1	-0.469459	9.12834e-05	0.00146641	SARS-CoV-2_siNTC-Mock_siNTC
CSRNP1	0.476936	9.18594e-05	0.00147411	SARS-CoV-2_siNTC-Mock_siNTC
SLC16A13	-0.425029	9.21291e-05	0.00147688	SARS-CoV-2_siNTC-Mock_siNTC
ZNF627	0.479843	9.24051e-05	0.00147921	SARS-CoV-2_siNTC-Mock_siNTC
A4GALT	0.513845	9.24686e-05	0.00147921	SARS-CoV-2_siNTC-Mock_siNTC
NTN4	0.382362	9.29391e-05	0.00148517	SARS-CoV-2_siNTC-Mock_siNTC
HIVEP2	0.576106	9.30501e-05	0.00148538	SARS-CoV-2_siNTC-Mock_siNTC
SLC25A25	-0.491528	9.33131e-05	0.00148802	SARS-CoV-2_siNTC-Mock_siNTC
OPTN	0.385481	9.39791e-05	0.00149598	SARS-CoV-2_siNTC-Mock_siNTC
EPN3	-1.39951	9.40087e-05	0.00149598	SARS-CoV-2_siNTC-Mock_siNTC
LGALSL	-0.496562	9.41593e-05	0.00149681	SARS-CoV-2_siNTC-Mock_siNTC
PFAS	-0.500927	9.45881e-05	0.00150205	SARS-CoV-2_siNTC-Mock_siNTC
TRIM36	1.25249	9.51682e-05	0.00150969	SARS-CoV-2_siNTC-Mock_siNTC
GALNT14	-0.429264	9.62564e-05	0.00152479	SARS-CoV-2_siNTC-Mock_siNTC
FZD3	0.488183	9.63806e-05	0.00152479	SARS-CoV-2_siNTC-Mock_siNTC
SINHCAF	0.626053	9.64207e-05	0.00152479	SARS-CoV-2_siNTC-Mock_siNTC
PCOLCE2	-0.536142	9.65636e-05	0.00152546	SARS-CoV-2_siNTC-Mock_siNTC
CYP4F3	-0.510592	9.71127e-05	0.00153255	SARS-CoV-2_siNTC-Mock_siNTC
GPCPD1	-0.385362	9.75077e-05	0.00153719	SARS-CoV-2_siNTC-Mock_siNTC
UCN2	0.901863	9.84947e-05	0.00155114	SARS-CoV-2_siNTC-Mock_siNTC
SULT1C2	-0.908228	9.96387e-05	0.00156753	SARS-CoV-2_siNTC-Mock_siNTC
IGF1R	0.46615	9.98227e-05	0.0015688	SARS-CoV-2_siNTC-Mock_siNTC
NPY2R	-1.17446	0.000100418	0.00157653	SARS-CoV-2_siNTC-Mock_siNTC
SUCNR1	1.19664	0.000101871	0.0015977	SARS-CoV-2_siNTC-Mock_siNTC
TOR3A	-0.431553	0.000102092	0.00159846	SARS-CoV-2_siNTC-Mock_siNTC
TRIP13	-0.354274	0.00010213	0.00159846	SARS-CoV-2_siNTC-Mock_siNTC
PCSK6	0.459929	0.000102282	0.00159919	SARS-CoV-2_siNTC-Mock_siNTC
SGMS1	0.510444	0.000102993	0.00160759	SARS-CoV-2_siNTC-Mock_siNTC
DOK7	-1.2408	0.000103152	0.00160759	SARS-CoV-2_siNTC-Mock_siNTC
FAT3	-0.667469	0.00010316	0.00160759	SARS-CoV-2_siNTC-Mock_siNTC
LOC105369747	1.0331	0.000103298	0.00160759	SARS-CoV-2_siNTC-Mock_siNTC
HS3ST1	0.648414	0.000103347	0.00160759	SARS-CoV-2_siNTC-Mock_siNTC
ITGA7	-1.03026	0.000104111	0.00161781	SARS-CoV-2_siNTC-Mock_siNTC
BRICD5	-0.940424	0.000104434	0.00162117	SARS-CoV-2_siNTC-Mock_siNTC
CLIP4	0.482182	0.000104623	0.00162246	SARS-CoV-2_siNTC-Mock_siNTC
FEN1	-0.421631	0.000104764	0.00162299	SARS-CoV-2_siNTC-Mock_siNTC
PTP4A2	0.399455	0.000105014	0.00162521	SARS-CoV-2_siNTC-Mock_siNTC
FLVCR1-DT	-0.962831	0.000105817	0.00163597	SARS-CoV-2_siNTC-Mock_siNTC
ZNF467	-1.13053	0.000106368	0.00164281	SARS-CoV-2_siNTC-Mock_siNTC
RBM14	-0.472342	0.000106833	0.00164833	SARS-CoV-2_siNTC-Mock_siNTC
PARP12	0.454391	0.000107621	0.0016588	SARS-CoV-2_siNTC-Mock_siNTC
DKK3	-0.417443	0.000109005	0.00167843	SARS-CoV-2_siNTC-Mock_siNTC
44259	0.722066	0.000109134	0.00167872	SARS-CoV-2_siNTC-Mock_siNTC
PIFO	-0.896892	0.000109457	0.00168199	SARS-CoV-2_siNTC-Mock_siNTC
PODXL	0.36867	0.000110029	0.00168789	SARS-CoV-2_siNTC-Mock_siNTC
DBI	-0.44588	0.00011016	0.00168789	SARS-CoV-2_siNTC-Mock_siNTC
MGAT4A	0.455753	0.000110174	0.00168789	SARS-CoV-2_siNTC-Mock_siNTC
ZXDB	0.423115	0.000110858	0.00169667	SARS-CoV-2_siNTC-Mock_siNTC
NR4A1	-0.611955	0.000111109	0.00169879	SARS-CoV-2_siNTC-Mock_siNTC
ZNF584	-0.476733	0.000112084	0.00171198	SARS-CoV-2_siNTC-Mock_siNTC
MXI1	0.541225	0.000112571	0.00171532	SARS-CoV-2_siNTC-Mock_siNTC
SLC11A2	0.343566	0.000112618	0.00171532	SARS-CoV-2_siNTC-Mock_siNTC
LASP1	-0.342112	0.000112641	0.00171532	SARS-CoV-2_siNTC-Mock_siNTC
NCOA3	0.461826	0.000112789	0.00171586	SARS-CoV-2_siNTC-Mock_siNTC
LINC01270	-0.686506	0.000113248	0.00172113	SARS-CoV-2_siNTC-Mock_siNTC
MMP10	2.41161	0.000113405	0.00172179	SARS-CoV-2_siNTC-Mock_siNTC
MLH1	-0.374809	0.000113615	0.00172293	SARS-CoV-2_siNTC-Mock_siNTC
ANKLE2	0.340696	0.00011375	0.00172293	SARS-CoV-2_siNTC-Mock_siNTC
LHFPL2	0.373414	0.000113905	0.00172293	SARS-CoV-2_siNTC-Mock_siNTC
DUSP6	0.45675	0.000114031	0.00172293	SARS-CoV-2_siNTC-Mock_siNTC
MAN1C1	-1.13655	0.000114047	0.00172293	SARS-CoV-2_siNTC-Mock_siNTC
HERPUD2	0.415626	0.000114689	0.00173092	SARS-CoV-2_siNTC-Mock_siNTC
TMEM231	-0.449986	0.0001154	0.00173993	SARS-CoV-2_siNTC-Mock_siNTC
SERTAD3	0.433908	0.000116092	0.00174862	SARS-CoV-2_siNTC-Mock_siNTC
PRKCE	0.41838	0.0001171	0.00176205	SARS-CoV-2_siNTC-Mock_siNTC
ST14	-2.17654	0.000117429	0.00176526	SARS-CoV-2_siNTC-Mock_siNTC
ADAMTS15	0.509878	0.000118785	0.00178389	SARS-CoV-2_siNTC-Mock_siNTC
SH2D5	-0.530122	0.000120063	0.00180109	SARS-CoV-2_siNTC-Mock_siNTC
STAT5A	0.500938	0.000120167	0.00180109	SARS-CoV-2_siNTC-Mock_siNTC
MORC4	0.359254	0.000120417	0.00180306	SARS-CoV-2_siNTC-Mock_siNTC
FUS	-0.374158	0.00012124	0.00181269	SARS-CoV-2_siNTC-Mock_siNTC
MORC3	0.452208	0.000121299	0.00181269	SARS-CoV-2_siNTC-Mock_siNTC
CERS4	-0.679933	0.000121799	0.00181729	SARS-CoV-2_siNTC-Mock_siNTC
METAP1D	-0.623301	0.000122002	0.00181729	SARS-CoV-2_siNTC-Mock_siNTC
PERP	0.425786	0.000122018	0.00181729	SARS-CoV-2_siNTC-Mock_siNTC
PHYHIP	0.841417	0.000122085	0.00181729	SARS-CoV-2_siNTC-Mock_siNTC
ELK3	0.471967	0.00012267	0.00182258	SARS-CoV-2_siNTC-Mock_siNTC
TGM3	-0.94301	0.00012268	0.00182258	SARS-CoV-2_siNTC-Mock_siNTC
ARSI	0.614796	0.000123085	0.00182682	SARS-CoV-2_siNTC-Mock_siNTC
CDC42SE1	0.381448	0.000123643	0.00183332	SARS-CoV-2_siNTC-Mock_siNTC
DHFR	-0.36833	0.000123993	0.00183665	SARS-CoV-2_siNTC-Mock_siNTC
HPS3	-0.368101	0.00012411	0.00183665	SARS-CoV-2_siNTC-Mock_siNTC
RIBC2	-0.959749	0.000124765	0.00184456	SARS-CoV-2_siNTC-Mock_siNTC
BIK	1.58488	0.000125744	0.00185722	SARS-CoV-2_siNTC-Mock_siNTC
LURAP1L	0.469907	0.000125953	0.00185789	SARS-CoV-2_siNTC-Mock_siNTC
IRF2	0.487868	0.000126046	0.00185789	SARS-CoV-2_siNTC-Mock_siNTC
TTC39C	0.469555	0.000126155	0.00185789	SARS-CoV-2_siNTC-Mock_siNTC
PLEKHM3	0.576261	0.000126635	0.00186176	SARS-CoV-2_siNTC-Mock_siNTC
PPP1R14C	0.819752	0.000126663	0.00186176	SARS-CoV-2_siNTC-Mock_siNTC
PRPS1	-0.351735	0.000126807	0.00186209	SARS-CoV-2_siNTC-Mock_siNTC
TXNIP	-1.70694	0.0001272	0.00186605	SARS-CoV-2_siNTC-Mock_siNTC
MKLN1-AS	0.722449	0.000127717	0.00187013	SARS-CoV-2_siNTC-Mock_siNTC
ZEB1	0.459748	0.000127724	0.00187013	SARS-CoV-2_siNTC-Mock_siNTC
THAP8	-0.444893	0.000128123	0.00187417	SARS-CoV-2_siNTC-Mock_siNTC
ETV4	0.482193	0.000128745	0.00188146	SARS-CoV-2_siNTC-Mock_siNTC
MAP1B	0.516241	0.00012921	0.00188644	SARS-CoV-2_siNTC-Mock_siNTC
MYLK	-0.365535	0.000129394	0.00188723	SARS-CoV-2_siNTC-Mock_siNTC
LGALS4	-1.34715	0.000129512	0.00188723	SARS-CoV-2_siNTC-Mock_siNTC
NPY4R	-0.586331	0.00012979	0.00188947	SARS-CoV-2_siNTC-Mock_siNTC
TCF7	0.860731	0.0001305	0.00189799	SARS-CoV-2_siNTC-Mock_siNTC
KLHL11	0.487773	0.000130708	0.0018992	SARS-CoV-2_siNTC-Mock_siNTC
DACT1	0.945101	0.000132346	0.00192116	SARS-CoV-2_siNTC-Mock_siNTC
GJB2	0.9507	0.00013251	0.00192172	SARS-CoV-2_siNTC-Mock_siNTC
CYP3A5	0.619033	0.000133176	0.00192953	SARS-CoV-2_siNTC-Mock_siNTC
HADH	-0.389885	0.000133573	0.00193048	SARS-CoV-2_siNTC-Mock_siNTC
SIRT1	0.466149	0.000133583	0.00193048	SARS-CoV-2_siNTC-Mock_siNTC
NAV2	0.471521	0.000133622	0.00193048	SARS-CoV-2_siNTC-Mock_siNTC
SEMA6C	0.769033	0.000134728	0.00194461	SARS-CoV-2_siNTC-Mock_siNTC
ITPR1	-0.552834	0.000135568	0.00195488	SARS-CoV-2_siNTC-Mock_siNTC
SLC4A4	-0.58133	0.000136321	0.00196177	SARS-CoV-2_siNTC-Mock_siNTC
AMIGO2	0.352826	0.00013633	0.00196177	SARS-CoV-2_siNTC-Mock_siNTC
FAM69A	0.45607	0.000136433	0.00196177	SARS-CoV-2_siNTC-Mock_siNTC
CAMK2D	-0.442889	0.000136635	0.00196282	SARS-CoV-2_siNTC-Mock_siNTC
ADORA1	-1.06639	0.00013718	0.00196851	SARS-CoV-2_siNTC-Mock_siNTC
EPHX2	-0.522106	0.00013729	0.00196851	SARS-CoV-2_siNTC-Mock_siNTC
CARS	-0.343764	0.000137481	0.0019694	SARS-CoV-2_siNTC-Mock_siNTC
ANXA6	-0.394185	0.000138299	0.00197925	SARS-CoV-2_siNTC-Mock_siNTC
ECE1	0.398955	0.000138572	0.00198129	SARS-CoV-2_siNTC-Mock_siNTC
EDARADD	0.488525	0.000139603	0.00199416	SARS-CoV-2_siNTC-Mock_siNTC
TCN1	0.915449	0.000139743	0.00199429	SARS-CoV-2_siNTC-Mock_siNTC
FAM45BP	0.416345	0.000141853	0.0020225	SARS-CoV-2_siNTC-Mock_siNTC
SLITRK5	-0.574709	0.000142079	0.00202383	SARS-CoV-2_siNTC-Mock_siNTC
ANGPT1	-1.18633	0.000142971	0.00203463	SARS-CoV-2_siNTC-Mock_siNTC
SHROOM2	0.747002	0.000143742	0.0020437	SARS-CoV-2_siNTC-Mock_siNTC
LOC100130027	0.478092	0.000144183	0.00204805	SARS-CoV-2_siNTC-Mock_siNTC
NUDT8	-0.948406	0.000144386	0.00204902	SARS-CoV-2_siNTC-Mock_siNTC
THEMIS2	1.11304	0.000144912	0.00205457	SARS-CoV-2_siNTC-Mock_siNTC
MTHFD2	-0.393475	0.000145383	0.00205932	SARS-CoV-2_siNTC-Mock_siNTC
C2orf88	-0.902902	0.000147342	0.00208513	SARS-CoV-2_siNTC-Mock_siNTC
LINC02076	-0.850838	0.000148363	0.00209763	SARS-CoV-2_siNTC-Mock_siNTC
TNFSF9	-0.461807	0.000149319	0.00210919	SARS-CoV-2_siNTC-Mock_siNTC
SAV1	0.453635	0.000150474	0.00212352	SARS-CoV-2_siNTC-Mock_siNTC
SLC6A16	0.755775	0.000151047	0.00212963	SARS-CoV-2_siNTC-Mock_siNTC
LINC01152	-1.05488	0.000151961	0.00214054	SARS-CoV-2_siNTC-Mock_siNTC
DGCR6	-0.681605	0.000152305	0.00214074	SARS-CoV-2_siNTC-Mock_siNTC
FAM160B1	0.413625	0.000152409	0.00214074	SARS-CoV-2_siNTC-Mock_siNTC
TINCR	0.876543	0.000152616	0.00214074	SARS-CoV-2_siNTC-Mock_siNTC
C10orf91	-1.37665	0.000152653	0.00214074	SARS-CoV-2_siNTC-Mock_siNTC
TMEM116	-0.590155	0.000152679	0.00214074	SARS-CoV-2_siNTC-Mock_siNTC
ATXN3	0.503453	0.000152882	0.00214162	SARS-CoV-2_siNTC-Mock_siNTC
MARS	-0.369702	0.000153126	0.00214306	SARS-CoV-2_siNTC-Mock_siNTC
TTC39B	0.723561	0.000153361	0.00214438	SARS-CoV-2_siNTC-Mock_siNTC
RNR1	0.710612	0.000153754	0.00214756	SARS-CoV-2_siNTC-Mock_siNTC
ATP2A3	-0.839885	0.000153871	0.00214756	SARS-CoV-2_siNTC-Mock_siNTC
RAB3B	-0.565972	0.000154378	0.00215266	SARS-CoV-2_siNTC-Mock_siNTC
RNF182	0.792569	0.00015829	0.00220519	SARS-CoV-2_siNTC-Mock_siNTC
UTP25	0.399989	0.000158944	0.00221059	SARS-CoV-2_siNTC-Mock_siNTC
ORAI3	-0.402757	0.000158968	0.00221059	SARS-CoV-2_siNTC-Mock_siNTC
AOX1	0.572165	0.000159696	0.00221869	SARS-CoV-2_siNTC-Mock_siNTC
ETV6	0.46964	0.000161259	0.00223835	SARS-CoV-2_siNTC-Mock_siNTC
FBXL20	0.403255	0.000161561	0.0022405	SARS-CoV-2_siNTC-Mock_siNTC
MFAP3L	0.60069	0.000162541	0.00225203	SARS-CoV-2_siNTC-Mock_siNTC
BATF3	0.787016	0.000163971	0.00226978	SARS-CoV-2_siNTC-Mock_siNTC
TGFBR2	-0.340113	0.000165644	0.00229086	SARS-CoV-2_siNTC-Mock_siNTC
DLGAP1-AS1	0.445751	0.000166272	0.00229642	SARS-CoV-2_siNTC-Mock_siNTC
NECTIN3	0.394583	0.000166436	0.00229642	SARS-CoV-2_siNTC-Mock_siNTC
SCUBE3	1.86916	0.000166499	0.00229642	SARS-CoV-2_siNTC-Mock_siNTC
SAMD11	0.492371	0.000168645	0.00232196	SARS-CoV-2_siNTC-Mock_siNTC
POU2F2	1.51266	0.000168656	0.00232196	SARS-CoV-2_siNTC-Mock_siNTC
NFKB1	0.361287	0.000169111	0.00232612	SARS-CoV-2_siNTC-Mock_siNTC
RFC3	-0.486482	0.000170516	0.00234144	SARS-CoV-2_siNTC-Mock_siNTC
AQP1	1.36432	0.000170532	0.00234144	SARS-CoV-2_siNTC-Mock_siNTC
GOLGA8S	1.42023	0.000171302	0.00234987	SARS-CoV-2_siNTC-Mock_siNTC
S100P	1.06267	0.000172224	0.0023604	SARS-CoV-2_siNTC-Mock_siNTC
GEM	0.447032	0.000172503	0.0023621	SARS-CoV-2_siNTC-Mock_siNTC
REXO5	-0.524569	0.000173669	0.00237592	SARS-CoV-2_siNTC-Mock_siNTC
SNAPC1	0.535377	0.000174047	0.00237896	SARS-CoV-2_siNTC-Mock_siNTC
FAM131C	-0.852776	0.000176152	0.00240557	SARS-CoV-2_siNTC-Mock_siNTC
JUNB	1.46752	0.000178783	0.00243725	SARS-CoV-2_siNTC-Mock_siNTC
GRB14	-0.719137	0.000178793	0.00243725	SARS-CoV-2_siNTC-Mock_siNTC
GPR37L1	0.820272	0.000179826	0.00244914	SARS-CoV-2_siNTC-Mock_siNTC
EVI5	0.436862	0.000181093	0.0024642	SARS-CoV-2_siNTC-Mock_siNTC
LEPR	0.519978	0.00018223	0.00247745	SARS-CoV-2_siNTC-Mock_siNTC
THY1	-0.784173	0.000182868	0.00248247	SARS-CoV-2_siNTC-Mock_siNTC
MEIS2	-0.450843	0.000182925	0.00248247	SARS-CoV-2_siNTC-Mock_siNTC
PTPRU	-0.586048	0.000183845	0.00249273	SARS-CoV-2_siNTC-Mock_siNTC
SLC13A2	-1.46353	0.000186604	0.00252788	SARS-CoV-2_siNTC-Mock_siNTC
SNX8	-0.542783	0.000186785	0.00252808	SARS-CoV-2_siNTC-Mock_siNTC
ZNF518B	0.518573	0.000187649	0.00253752	SARS-CoV-2_siNTC-Mock_siNTC
RASSF2	0.370032	0.00018802	0.00253792	SARS-CoV-2_siNTC-Mock_siNTC
ATAD2	-0.40447	0.000188118	0.00253792	SARS-CoV-2_siNTC-Mock_siNTC
STXBP1	-0.398192	0.000188179	0.00253792	SARS-CoV-2_siNTC-Mock_siNTC
DOCK9	0.402047	0.00018847	0.00253958	SARS-CoV-2_siNTC-Mock_siNTC
ARID5B	0.52138	0.000188689	0.00254028	SARS-CoV-2_siNTC-Mock_siNTC
EGR2	3.0402	0.000188936	0.00254137	SARS-CoV-2_siNTC-Mock_siNTC
CORO1A	-0.991218	0.000190128	0.00255514	SARS-CoV-2_siNTC-Mock_siNTC
ADRA1D	-0.625799	0.000190802	0.00256194	SARS-CoV-2_siNTC-Mock_siNTC
ZGRF1	-0.611821	0.000191724	0.00257204	SARS-CoV-2_siNTC-Mock_siNTC
GCAT	-0.657367	0.000192548	0.00258083	SARS-CoV-2_siNTC-Mock_siNTC
SLFN11	-0.455318	0.000193443	0.00259053	SARS-CoV-2_siNTC-Mock_siNTC
AUTS2	0.485454	0.000194365	0.0026006	SARS-CoV-2_siNTC-Mock_siNTC
CRIPT	0.53403	0.000196231	0.00262326	SARS-CoV-2_siNTC-Mock_siNTC
BMT2	0.49908	0.00019683	0.00262895	SARS-CoV-2_siNTC-Mock_siNTC
HSD17B11	0.399357	0.000198706	0.00265076	SARS-CoV-2_siNTC-Mock_siNTC
KSR1	0.60016	0.000198811	0.00265076	SARS-CoV-2_siNTC-Mock_siNTC
TOM1	0.475345	0.000200108	0.00266572	SARS-CoV-2_siNTC-Mock_siNTC
SLC24A1	-0.459682	0.000201261	0.00267873	SARS-CoV-2_siNTC-Mock_siNTC
PDE7A	0.432619	0.000202315	0.00268913	SARS-CoV-2_siNTC-Mock_siNTC
ARHGEF28	0.335562	0.000202396	0.00268913	SARS-CoV-2_siNTC-Mock_siNTC
TNS1	0.751523	0.000202903	0.00269351	SARS-CoV-2_siNTC-Mock_siNTC
UBE2T	-0.362685	0.000205297	0.00272071	SARS-CoV-2_siNTC-Mock_siNTC
CASC15	0.605018	0.00020531	0.00272071	SARS-CoV-2_siNTC-Mock_siNTC
VPS54	0.423313	0.000205986	0.0027273	SARS-CoV-2_siNTC-Mock_siNTC
NECTIN4	1.53748	0.000206254	0.00272847	SARS-CoV-2_siNTC-Mock_siNTC
SMIM29	-0.479935	0.00020734	0.00274046	SARS-CoV-2_siNTC-Mock_siNTC
IARS	-0.320692	0.000208469	0.00275299	SARS-CoV-2_siNTC-Mock_siNTC
SLC36A4	0.562026	0.000208679	0.00275337	SARS-CoV-2_siNTC-Mock_siNTC
TICRR	-0.478473	0.000211348	0.00278617	SARS-CoV-2_siNTC-Mock_siNTC
VASP	0.346055	0.000211678	0.00278811	SARS-CoV-2_siNTC-Mock_siNTC
FGFR2	-1.09326	0.00021205	0.00279058	SARS-CoV-2_siNTC-Mock_siNTC
CCAT1	1.03049	0.000212628	0.00279537	SARS-CoV-2_siNTC-Mock_siNTC
ATP6V0E2-AS1	-0.661738	0.000212781	0.00279537	SARS-CoV-2_siNTC-Mock_siNTC
GARS	-0.32369	0.000213886	0.00280746	SARS-CoV-2_siNTC-Mock_siNTC
MYBL2	-0.382752	0.000214134	0.0028083	SARS-CoV-2_siNTC-Mock_siNTC
SNHG3	0.362341	0.000215509	0.00282241	SARS-CoV-2_siNTC-Mock_siNTC
B3GNT7	0.490992	0.000215582	0.00282241	SARS-CoV-2_siNTC-Mock_siNTC
DHX32	0.352299	0.000217249	0.00284179	SARS-CoV-2_siNTC-Mock_siNTC
FLT4	-0.949104	0.00021745	0.00284199	SARS-CoV-2_siNTC-Mock_siNTC
UBE2QL1	1.23546	0.000217709	0.00284293	SARS-CoV-2_siNTC-Mock_siNTC
RWDD2A	0.470891	0.000218248	0.00284751	SARS-CoV-2_siNTC-Mock_siNTC
PRR5L	0.547593	0.000218617	0.00284989	SARS-CoV-2_siNTC-Mock_siNTC
CHST11	0.382831	0.000219241	0.00285558	SARS-CoV-2_siNTC-Mock_siNTC
PAQR4	-0.450547	0.000220269	0.00286651	SARS-CoV-2_siNTC-Mock_siNTC
LOC284454	0.454042	0.000220863	0.00287179	SARS-CoV-2_siNTC-Mock_siNTC
TMSB4Y	-0.73182	0.000221777	0.0028812	SARS-CoV-2_siNTC-Mock_siNTC
MTHFR	-0.467441	0.000223284	0.00289831	SARS-CoV-2_siNTC-Mock_siNTC
FBXO33	0.393025	0.000223607	0.00290003	SARS-CoV-2_siNTC-Mock_siNTC
RHBDL3	0.586439	0.000224285	0.00290635	SARS-CoV-2_siNTC-Mock_siNTC
SP100	0.385344	0.000224657	0.00290869	SARS-CoV-2_siNTC-Mock_siNTC
SGPL1	0.332763	0.000225063	0.00291146	SARS-CoV-2_siNTC-Mock_siNTC
POP5	-0.547158	0.000226945	0.00293332	SARS-CoV-2_siNTC-Mock_siNTC
ZSCAN29	0.387775	0.00022777	0.00294148	SARS-CoV-2_siNTC-Mock_siNTC
TAB2	0.387065	0.000230751	0.00297745	SARS-CoV-2_siNTC-Mock_siNTC
NATD1	0.558761	0.000232458	0.00299457	SARS-CoV-2_siNTC-Mock_siNTC
PNMA6A	-0.498585	0.000232471	0.00299457	SARS-CoV-2_siNTC-Mock_siNTC
RASA3	0.384651	0.000232838	0.00299676	SARS-CoV-2_siNTC-Mock_siNTC
ZNF385A	0.452058	0.000234771	0.00301908	SARS-CoV-2_siNTC-Mock_siNTC
EIF4A2	0.422468	0.000235191	0.00302193	SARS-CoV-2_siNTC-Mock_siNTC
EHF	0.404228	0.000237368	0.00304733	SARS-CoV-2_siNTC-Mock_siNTC
NOD2	3.34446	0.000238206	0.0030555	SARS-CoV-2_siNTC-Mock_siNTC
MIR193BHG	1.03971	0.000238409	0.00305554	SARS-CoV-2_siNTC-Mock_siNTC
SLITRK6	0.534767	0.000239493	0.00306684	SARS-CoV-2_siNTC-Mock_siNTC
REXO2	0.366676	0.000243522	0.00311581	SARS-CoV-2_siNTC-Mock_siNTC
ZNF33B	0.511855	0.000243838	0.0031164	SARS-CoV-2_siNTC-Mock_siNTC
SLC25A19	-0.459396	0.000243977	0.0031164	SARS-CoV-2_siNTC-Mock_siNTC
TUBB4B	-0.445663	0.000244774	0.00312395	SARS-CoV-2_siNTC-Mock_siNTC
FNBP1	0.335402	0.000245992	0.00313686	SARS-CoV-2_siNTC-Mock_siNTC
KIF27	0.561521	0.000248236	0.00316283	SARS-CoV-2_siNTC-Mock_siNTC
PIGS	-0.365852	0.000248656	0.00316552	SARS-CoV-2_siNTC-Mock_siNTC
MOB3C	0.50106	0.000249314	0.00317067	SARS-CoV-2_siNTC-Mock_siNTC
METTL7A	-1.50545	0.000249477	0.00317067	SARS-CoV-2_siNTC-Mock_siNTC
ARHGAP18	0.516735	0.000250369	0.00317802	SARS-CoV-2_siNTC-Mock_siNTC
SLC44A2	-0.424597	0.000250473	0.00317802	SARS-CoV-2_siNTC-Mock_siNTC
STOML1	0.550774	0.000250726	0.00317858	SARS-CoV-2_siNTC-Mock_siNTC
FAM98C	-0.450555	0.000251696	0.00318821	SARS-CoV-2_siNTC-Mock_siNTC
TMEM143	-0.473452	0.000252227	0.00319041	SARS-CoV-2_siNTC-Mock_siNTC
CRYAB	-0.755247	0.000252289	0.00319041	SARS-CoV-2_siNTC-Mock_siNTC
FOXF2	0.60702	0.000254291	0.00321306	SARS-CoV-2_siNTC-Mock_siNTC
MICA	-0.368571	0.000255268	0.00322273	SARS-CoV-2_siNTC-Mock_siNTC
MNT	-0.516307	0.000257299	0.00324568	SARS-CoV-2_siNTC-Mock_siNTC
ZBED5	0.449426	0.000257699	0.00324803	SARS-CoV-2_siNTC-Mock_siNTC
GATM	-0.528271	0.000258568	0.00325628	SARS-CoV-2_siNTC-Mock_siNTC
FOXE1	0.438624	0.000259071	0.00325992	SARS-CoV-2_siNTC-Mock_siNTC
LRRC8C	0.523564	0.000259943	0.0032655	SARS-CoV-2_siNTC-Mock_siNTC
SYT1	0.364426	0.000259943	0.0032655	SARS-CoV-2_siNTC-Mock_siNTC
VANGL1	0.371549	0.000262538	0.00329537	SARS-CoV-2_siNTC-Mock_siNTC
RADIL	-0.807506	0.000263784	0.0033064	SARS-CoV-2_siNTC-Mock_siNTC
MAPKAPK2	0.319469	0.000263962	0.0033064	SARS-CoV-2_siNTC-Mock_siNTC
IL18	0.488484	0.00026408	0.0033064	SARS-CoV-2_siNTC-Mock_siNTC
GPC1	-0.567296	0.000264286	0.0033064	SARS-CoV-2_siNTC-Mock_siNTC
ERO1B	0.567638	0.000265491	0.00331875	SARS-CoV-2_siNTC-Mock_siNTC
HDAC5	-0.524709	0.000266265	0.00332569	SARS-CoV-2_siNTC-Mock_siNTC
TMOD2	0.453048	0.000267842	0.00334265	SARS-CoV-2_siNTC-Mock_siNTC
PTTG1IP	0.321776	0.000269168	0.00335644	SARS-CoV-2_siNTC-Mock_siNTC
MREG	0.47744	0.000269794	0.00335665	SARS-CoV-2_siNTC-Mock_siNTC
BCL6	0.514769	0.000269841	0.00335665	SARS-CoV-2_siNTC-Mock_siNTC
STX2	0.456535	0.000269889	0.00335665	SARS-CoV-2_siNTC-Mock_siNTC
ZBTB10	0.453405	0.000270068	0.00335665	SARS-CoV-2_siNTC-Mock_siNTC
CACNA1G	-0.456255	0.000271218	0.00336572	SARS-CoV-2_siNTC-Mock_siNTC
FAM86B1	-0.549211	0.000271251	0.00336572	SARS-CoV-2_siNTC-Mock_siNTC
SYCP2L	0.552553	0.000271461	0.00336572	SARS-CoV-2_siNTC-Mock_siNTC
ADSS	-0.445695	0.000271875	0.0033681	SARS-CoV-2_siNTC-Mock_siNTC
HEATR6	0.317259	0.000273052	0.00337994	SARS-CoV-2_siNTC-Mock_siNTC
CD22	-0.923443	0.000274815	0.00339899	SARS-CoV-2_siNTC-Mock_siNTC
TDRD7	0.34526	0.00027741	0.0034283	SARS-CoV-2_siNTC-Mock_siNTC
NISCH	-0.483262	0.000280361	0.00346016	SARS-CoV-2_siNTC-Mock_siNTC
FGFR1OP	0.462723	0.000280443	0.00346016	SARS-CoV-2_siNTC-Mock_siNTC
NOS3	-1.74081	0.000281625	0.00347193	SARS-CoV-2_siNTC-Mock_siNTC
LINC00513	-1.15595	0.000284133	0.00350001	SARS-CoV-2_siNTC-Mock_siNTC
KRT8	-0.431572	0.000286923	0.00353152	SARS-CoV-2_siNTC-Mock_siNTC
MYCL	-0.722313	0.000287426	0.00353486	SARS-CoV-2_siNTC-Mock_siNTC
PARD3B	-0.434975	0.000288064	0.00353984	SARS-CoV-2_siNTC-Mock_siNTC
ANKRD10	0.342366	0.000291699	0.0035807	SARS-CoV-2_siNTC-Mock_siNTC
SRPRB	-0.349728	0.00029186	0.0035807	SARS-CoV-2_siNTC-Mock_siNTC
SGK1	0.376118	0.000293326	0.00359103	SARS-CoV-2_siNTC-Mock_siNTC
IGFBP4	0.365575	0.000293334	0.00359103	SARS-CoV-2_siNTC-Mock_siNTC
PRKX	0.403672	0.000293574	0.00359103	SARS-CoV-2_siNTC-Mock_siNTC
SESN3	-0.762111	0.000293646	0.00359103	SARS-CoV-2_siNTC-Mock_siNTC
SPIN4	-0.393005	0.000296222	0.00361826	SARS-CoV-2_siNTC-Mock_siNTC
YES1	0.482366	0.000296349	0.00361826	SARS-CoV-2_siNTC-Mock_siNTC
RIN2	0.383587	0.000297053	0.003623	SARS-CoV-2_siNTC-Mock_siNTC
CCR7	0.843549	0.000297213	0.003623	SARS-CoV-2_siNTC-Mock_siNTC
CKB	-0.86865	0.000299013	0.00364202	SARS-CoV-2_siNTC-Mock_siNTC
NANS	-0.456726	0.000300878	0.00365909	SARS-CoV-2_siNTC-Mock_siNTC
SSH1	0.38679	0.00030098	0.00365909	SARS-CoV-2_siNTC-Mock_siNTC
RIMKLA	-0.708733	0.000301136	0.00365909	SARS-CoV-2_siNTC-Mock_siNTC
RFK	0.469517	0.000302024	0.00366695	SARS-CoV-2_siNTC-Mock_siNTC
NOL3	-0.506724	0.000302985	0.00367569	SARS-CoV-2_siNTC-Mock_siNTC
ARHGAP33	-0.770518	0.000303417	0.00367799	SARS-CoV-2_siNTC-Mock_siNTC
AXIN2	0.481605	0.000303684	0.0036783	SARS-CoV-2_siNTC-Mock_siNTC
UACA	0.413664	0.00030419	0.0036815	SARS-CoV-2_siNTC-Mock_siNTC
MYEOV	0.351101	0.000306788	0.00370998	SARS-CoV-2_siNTC-Mock_siNTC
TLE1	0.356382	0.000307358	0.00371393	SARS-CoV-2_siNTC-Mock_siNTC
ARFGAP3	0.389205	0.000308811	0.00372852	SARS-CoV-2_siNTC-Mock_siNTC
EBLN3P	0.365562	0.000310651	0.00374237	SARS-CoV-2_siNTC-Mock_siNTC
LINC00673	0.360905	0.000310917	0.00374237	SARS-CoV-2_siNTC-Mock_siNTC
RELB	0.542824	0.000311097	0.00374237	SARS-CoV-2_siNTC-Mock_siNTC
ADPRHL1	-0.421036	0.000311151	0.00374237	SARS-CoV-2_siNTC-Mock_siNTC
TRIB1	0.34431	0.000311265	0.00374237	SARS-CoV-2_siNTC-Mock_siNTC
KIF3C	0.359908	0.000311434	0.00374237	SARS-CoV-2_siNTC-Mock_siNTC
HOXB13	-0.438809	0.000312269	0.00374945	SARS-CoV-2_siNTC-Mock_siNTC
FCHO2	0.470625	0.000313294	0.00375878	SARS-CoV-2_siNTC-Mock_siNTC
RHEBL1	0.690907	0.000315957	0.00378775	SARS-CoV-2_siNTC-Mock_siNTC
MARCKSL1	0.367213	0.000316723	0.00379394	SARS-CoV-2_siNTC-Mock_siNTC
SUOX	-0.375018	0.000317301	0.00379788	SARS-CoV-2_siNTC-Mock_siNTC
PLCD4	-0.64116	0.000319596	0.00382234	SARS-CoV-2_siNTC-Mock_siNTC
CPNE1	0.336065	0.000320127	0.00382569	SARS-CoV-2_siNTC-Mock_siNTC
ZSCAN9	0.48651	0.000320636	0.00382876	SARS-CoV-2_siNTC-Mock_siNTC
PTK2B	0.493781	0.000322992	0.00385386	SARS-CoV-2_siNTC-Mock_siNTC
CAVIN1	-0.327231	0.000323945	0.0038622	SARS-CoV-2_siNTC-Mock_siNTC
EIF4B	0.324353	0.000324217	0.00386242	SARS-CoV-2_siNTC-Mock_siNTC
CACNA2D3	1.60509	0.000326007	0.00388071	SARS-CoV-2_siNTC-Mock_siNTC
TUBD1	0.471013	0.000326325	0.00388145	SARS-CoV-2_siNTC-Mock_siNTC
HBEGF	0.721737	0.000326679	0.00388264	SARS-CoV-2_siNTC-Mock_siNTC
CREBRF	0.509769	0.000327406	0.00388824	SARS-CoV-2_siNTC-Mock_siNTC
ATPAF2	-0.372902	0.000328014	0.00389241	SARS-CoV-2_siNTC-Mock_siNTC
JUP	0.452135	0.000328709	0.00389583	SARS-CoV-2_siNTC-Mock_siNTC
MEX3A	0.444849	0.000328828	0.00389583	SARS-CoV-2_siNTC-Mock_siNTC
CCDC9B	0.43679	0.00032907	0.00389583	SARS-CoV-2_siNTC-Mock_siNTC
LOC154761	-1.32034	0.000329594	0.003899	SARS-CoV-2_siNTC-Mock_siNTC
NOLC1	-0.300687	0.000330292	0.00390422	SARS-CoV-2_siNTC-Mock_siNTC
NIPSNAP1	-0.304468	0.000332611	0.00392858	SARS-CoV-2_siNTC-Mock_siNTC
KRT18	-0.342314	0.000333021	0.00393038	SARS-CoV-2_siNTC-Mock_siNTC
ANXA8L1	0.55673	0.00033343	0.00393215	SARS-CoV-2_siNTC-Mock_siNTC
PPP1R3B	0.366671	0.000334149	0.00393757	SARS-CoV-2_siNTC-Mock_siNTC
DDIAS	-0.509952	0.000335183	0.0039467	SARS-CoV-2_siNTC-Mock_siNTC
CDC42SE2	0.404029	0.000338523	0.0039802	SARS-CoV-2_siNTC-Mock_siNTC
BMPR2	0.479461	0.000338551	0.0039802	SARS-CoV-2_siNTC-Mock_siNTC
ANXA2	-0.333218	0.000340601	0.00400121	SARS-CoV-2_siNTC-Mock_siNTC
C4A	0.801514	0.000341667	0.00401011	SARS-CoV-2_siNTC-Mock_siNTC
ZNF34	0.490436	0.000341886	0.00401011	SARS-CoV-2_siNTC-Mock_siNTC
RFC5	-0.371899	0.000344332	0.00403569	SARS-CoV-2_siNTC-Mock_siNTC
RCOR2	-0.74064	0.000344893	0.00403915	SARS-CoV-2_siNTC-Mock_siNTC
SDSL	-0.510183	0.00034526	0.00404034	SARS-CoV-2_siNTC-Mock_siNTC
VEZF1	0.32684	0.000346167	0.00404635	SARS-CoV-2_siNTC-Mock_siNTC
SH3TC2	1.14458	0.000346306	0.00404635	SARS-CoV-2_siNTC-Mock_siNTC
ATP8B1	-0.332898	0.000347335	0.00405526	SARS-CoV-2_siNTC-Mock_siNTC
SEMA3E	-0.431403	0.000347769	0.00405601	SARS-CoV-2_siNTC-Mock_siNTC
AGPAT4	-0.402622	0.000347932	0.00405601	SARS-CoV-2_siNTC-Mock_siNTC
SCNN1A	-0.453638	0.000350406	0.00408171	SARS-CoV-2_siNTC-Mock_siNTC
ZNF789	-0.43288	0.000350674	0.00408171	SARS-CoV-2_siNTC-Mock_siNTC
MIR34AHG	0.389828	0.00035512	0.0041303	SARS-CoV-2_siNTC-Mock_siNTC
IFIT1	0.43788	0.000356093	0.00413846	SARS-CoV-2_siNTC-Mock_siNTC
ZWINT	-0.34142	0.000356371	0.00413853	SARS-CoV-2_siNTC-Mock_siNTC
COL26A1	-1.02982	0.000357832	0.00415143	SARS-CoV-2_siNTC-Mock_siNTC
ABHD17C	0.368218	0.000358028	0.00415143	SARS-CoV-2_siNTC-Mock_siNTC
ATP9B	-0.486159	0.000359546	0.00416586	SARS-CoV-2_siNTC-Mock_siNTC
DNAJB1	-0.298171	0.000361135	0.00417948	SARS-CoV-2_siNTC-Mock_siNTC
EIF2AK2	0.483385	0.000361271	0.00417948	SARS-CoV-2_siNTC-Mock_siNTC
NR1D2	0.397901	0.000361992	0.00418464	SARS-CoV-2_siNTC-Mock_siNTC
LNCOC1	-0.952647	0.00036524	0.00421898	SARS-CoV-2_siNTC-Mock_siNTC
WIPI2	0.335195	0.000368795	0.00425681	SARS-CoV-2_siNTC-Mock_siNTC
E2F7	-0.419396	0.00036931	0.00425952	SARS-CoV-2_siNTC-Mock_siNTC
POLA1	-0.397851	0.000370421	0.0042691	SARS-CoV-2_siNTC-Mock_siNTC
HIVEP1	0.584144	0.000370881	0.00427117	SARS-CoV-2_siNTC-Mock_siNTC
JAKMIP3	0.370474	0.000371581	0.00427599	SARS-CoV-2_siNTC-Mock_siNTC
TEDC2	-0.567168	0.000373411	0.0042938	SARS-CoV-2_siNTC-Mock_siNTC
TPPP3	-0.5904	0.000373768	0.00429466	SARS-CoV-2_siNTC-Mock_siNTC
TRIM8	0.375476	0.00037516	0.00430741	SARS-CoV-2_siNTC-Mock_siNTC
IL17RD	0.584615	0.000375952	0.00431216	SARS-CoV-2_siNTC-Mock_siNTC
ANKRD2	-0.903065	0.000376141	0.00431216	SARS-CoV-2_siNTC-Mock_siNTC
C9orf152	-1.0999	0.00037657	0.00431353	SARS-CoV-2_siNTC-Mock_siNTC
SERPINA6	-1.2923	0.000376828	0.00431353	SARS-CoV-2_siNTC-Mock_siNTC
LINC02535	1.00482	0.000378983	0.00433494	SARS-CoV-2_siNTC-Mock_siNTC
HOXB9	-0.412184	0.000380518	0.00434922	SARS-CoV-2_siNTC-Mock_siNTC
TDRKH	-0.3699	0.000381206	0.00435382	SARS-CoV-2_siNTC-Mock_siNTC
JAG2	-0.662864	0.000381731	0.00435654	SARS-CoV-2_siNTC-Mock_siNTC
EXT1	0.298182	0.000386252	0.00440484	SARS-CoV-2_siNTC-Mock_siNTC
B4GALT3	0.322295	0.000388355	0.00442551	SARS-CoV-2_siNTC-Mock_siNTC
WDR63	-1.32652	0.000390441	0.00444594	SARS-CoV-2_siNTC-Mock_siNTC
ACVR2B	0.474399	0.00039246	0.00446509	SARS-CoV-2_siNTC-Mock_siNTC
FOXN3-AS1	-0.772898	0.00039271	0.00446509	SARS-CoV-2_siNTC-Mock_siNTC
F3	0.842761	0.000395374	0.00449202	SARS-CoV-2_siNTC-Mock_siNTC
SYNJ2	0.347591	0.000397467	0.00451244	SARS-CoV-2_siNTC-Mock_siNTC
SNAI1	0.790317	0.000397808	0.00451294	SARS-CoV-2_siNTC-Mock_siNTC
CRLF2	0.856874	0.000398233	0.00451439	SARS-CoV-2_siNTC-Mock_siNTC
CYP4V2	-0.445208	0.000398941	0.00451905	SARS-CoV-2_siNTC-Mock_siNTC
GAL3ST1	-0.706245	0.000400985	0.00453883	SARS-CoV-2_siNTC-Mock_siNTC
TRAF6	0.388377	0.000403044	0.00455874	SARS-CoV-2_siNTC-Mock_siNTC
IGFL2-AS1	-0.313269	0.000404615	0.00457157	SARS-CoV-2_siNTC-Mock_siNTC
C10orf95	-1.99656	0.000405008	0.00457157	SARS-CoV-2_siNTC-Mock_siNTC
PFKFB4	-0.521077	0.00040508	0.00457157	SARS-CoV-2_siNTC-Mock_siNTC
MOSMO	0.484994	0.000405752	0.00457577	SARS-CoV-2_siNTC-Mock_siNTC
PPP1R7	-0.380954	0.000407171	0.00458836	SARS-CoV-2_siNTC-Mock_siNTC
IL11RA	-0.634996	0.000408384	0.00459862	SARS-CoV-2_siNTC-Mock_siNTC
LINC01559	1.39052	0.000408913	0.00460118	SARS-CoV-2_siNTC-Mock_siNTC
ZNF260	0.482797	0.000409306	0.0046022	SARS-CoV-2_siNTC-Mock_siNTC
CLDN2	0.474421	0.000409747	0.00460375	SARS-CoV-2_siNTC-Mock_siNTC
CMTM3	0.338233	0.000410968	0.00461406	SARS-CoV-2_siNTC-Mock_siNTC
DDIT4	-0.48669	0.000414573	0.0046511	SARS-CoV-2_siNTC-Mock_siNTC
ZNF211	0.523742	0.000415483	0.00465788	SARS-CoV-2_siNTC-Mock_siNTC
SERINC5	0.343631	0.000416306	0.00466367	SARS-CoV-2_siNTC-Mock_siNTC
GSAP	0.377871	0.000417988	0.00467906	SARS-CoV-2_siNTC-Mock_siNTC
SELENBP1	-0.639372	0.000418901	0.00468584	SARS-CoV-2_siNTC-Mock_siNTC
RAD9A	-0.469702	0.000419781	0.00469037	SARS-CoV-2_siNTC-Mock_siNTC
INPP5B	-0.397928	0.000419922	0.00469037	SARS-CoV-2_siNTC-Mock_siNTC
CEACAM6	-0.380566	0.000421982	0.0047053	SARS-CoV-2_siNTC-Mock_siNTC
C2orf68	0.375137	0.000422294	0.0047053	SARS-CoV-2_siNTC-Mock_siNTC
TRIM6	-0.366424	0.000422394	0.0047053	SARS-CoV-2_siNTC-Mock_siNTC
CSRP1	-0.319819	0.000422497	0.0047053	SARS-CoV-2_siNTC-Mock_siNTC
MANSC4	1.20573	0.000423377	0.00470667	SARS-CoV-2_siNTC-Mock_siNTC
INSYN2B	1.00083	0.000423417	0.00470667	SARS-CoV-2_siNTC-Mock_siNTC
JADE3	0.370693	0.000423548	0.00470667	SARS-CoV-2_siNTC-Mock_siNTC
TIMP3	1.57659	0.000425009	0.00471946	SARS-CoV-2_siNTC-Mock_siNTC
MSL3	0.346156	0.000426473	0.00473109	SARS-CoV-2_siNTC-Mock_siNTC
MAP4K3	0.407915	0.000426678	0.00473109	SARS-CoV-2_siNTC-Mock_siNTC
APOBEC3B	-0.404974	0.000427561	0.00473543	SARS-CoV-2_siNTC-Mock_siNTC
MAP2	0.443085	0.000427928	0.00473543	SARS-CoV-2_siNTC-Mock_siNTC
PCDHA11	-0.557414	0.00042812	0.00473543	SARS-CoV-2_siNTC-Mock_siNTC
BRSK1	0.519068	0.000428617	0.00473543	SARS-CoV-2_siNTC-Mock_siNTC
TANK	0.506966	0.000428626	0.00473543	SARS-CoV-2_siNTC-Mock_siNTC
TRIM13	0.482355	0.000430284	0.00475029	SARS-CoV-2_siNTC-Mock_siNTC
PPP1R15B	0.428838	0.00043469	0.00479545	SARS-CoV-2_siNTC-Mock_siNTC
EFHD1	-0.840058	0.000436154	0.00480521	SARS-CoV-2_siNTC-Mock_siNTC
OSGIN2	0.41502	0.000436314	0.00480521	SARS-CoV-2_siNTC-Mock_siNTC
MFSD2A	0.830381	0.000436673	0.00480521	SARS-CoV-2_siNTC-Mock_siNTC
CASC4	0.379094	0.000436838	0.00480521	SARS-CoV-2_siNTC-Mock_siNTC
PABPC1	0.281431	0.000437631	0.00481047	SARS-CoV-2_siNTC-Mock_siNTC
APOL2	0.389165	0.000438429	0.00481575	SARS-CoV-2_siNTC-Mock_siNTC
NCK1	0.346764	0.000438963	0.00481814	SARS-CoV-2_siNTC-Mock_siNTC
ACSL3	-0.392083	0.000440098	0.00482712	SARS-CoV-2_siNTC-Mock_siNTC
DHRS2	-0.671048	0.000442283	0.00483775	SARS-CoV-2_siNTC-Mock_siNTC
DDC	-1.13242	0.000442377	0.00483775	SARS-CoV-2_siNTC-Mock_siNTC
TEAD3	0.599801	0.000442452	0.00483775	SARS-CoV-2_siNTC-Mock_siNTC
BEX3	-0.356623	0.000442893	0.00483775	SARS-CoV-2_siNTC-Mock_siNTC
LOC100130357	0.791718	0.000442959	0.00483775	SARS-CoV-2_siNTC-Mock_siNTC
S1PR1	-1.73982	0.000442976	0.00483775	SARS-CoV-2_siNTC-Mock_siNTC
ZDHHC8P1	-0.846787	0.000443366	0.00483854	SARS-CoV-2_siNTC-Mock_siNTC
LGALS9	0.771131	0.000444661	0.00484919	SARS-CoV-2_siNTC-Mock_siNTC
PLCE1	-0.449688	0.000446385	0.00486451	SARS-CoV-2_siNTC-Mock_siNTC
NACC2	0.333631	0.000447955	0.00487813	SARS-CoV-2_siNTC-Mock_siNTC
ZNF37BP	0.469734	0.000449706	0.00489369	SARS-CoV-2_siNTC-Mock_siNTC
TLR3	-0.783703	0.000450525	0.00489909	SARS-CoV-2_siNTC-Mock_siNTC
DENND5A	0.326046	0.000455658	0.00495138	SARS-CoV-2_siNTC-Mock_siNTC
METTL3	-0.358507	0.000456433	0.00495626	SARS-CoV-2_siNTC-Mock_siNTC
PKMYT1	-0.713706	0.000459254	0.00498031	SARS-CoV-2_siNTC-Mock_siNTC
MAPK8	0.38565	0.000459303	0.00498031	SARS-CoV-2_siNTC-Mock_siNTC
PCGF3	0.355118	0.000463272	0.00501977	SARS-CoV-2_siNTC-Mock_siNTC
ENTPD8	-1.10981	0.000464422	0.00502864	SARS-CoV-2_siNTC-Mock_siNTC
RNF41	0.350693	0.000466323	0.00504564	SARS-CoV-2_siNTC-Mock_siNTC
ADM	0.390759	0.000466844	0.00504769	SARS-CoV-2_siNTC-Mock_siNTC
PLA1A	-0.911957	0.000467409	0.00505021	SARS-CoV-2_siNTC-Mock_siNTC
KCNJ2	-0.44355	0.000468013	0.00505162	SARS-CoV-2_siNTC-Mock_siNTC
BLOC1S3	-0.395342	0.000468342	0.00505162	SARS-CoV-2_siNTC-Mock_siNTC
RGL1	0.369976	0.000468536	0.00505162	SARS-CoV-2_siNTC-Mock_siNTC
GGT7	-0.443554	0.000472929	0.00509537	SARS-CoV-2_siNTC-Mock_siNTC
SH2B3	-0.383598	0.000473596	0.00509683	SARS-CoV-2_siNTC-Mock_siNTC
NUDT7	-0.550708	0.000473822	0.00509683	SARS-CoV-2_siNTC-Mock_siNTC
ARID4B	0.468857	0.000474069	0.00509683	SARS-CoV-2_siNTC-Mock_siNTC
UBALD2	0.554579	0.000475184	0.00510521	SARS-CoV-2_siNTC-Mock_siNTC
ZNF267	0.524782	0.000476006	0.00511043	SARS-CoV-2_siNTC-Mock_siNTC
SIGMAR1	-0.379504	0.000476575	0.00511189	SARS-CoV-2_siNTC-Mock_siNTC
CEMP1	-0.502959	0.000476814	0.00511189	SARS-CoV-2_siNTC-Mock_siNTC
TACC2	0.33329	0.000479688	0.00513908	SARS-CoV-2_siNTC-Mock_siNTC
MMP2	0.43678	0.000480227	0.00514034	SARS-CoV-2_siNTC-Mock_siNTC
CAPN2	0.306701	0.000480481	0.00514034	SARS-CoV-2_siNTC-Mock_siNTC
NIN	0.381638	0.000480903	0.00514124	SARS-CoV-2_siNTC-Mock_siNTC
ATMIN	0.34517	0.00048158	0.00514485	SARS-CoV-2_siNTC-Mock_siNTC
RRM1	-0.311544	0.000482191	0.00514777	SARS-CoV-2_siNTC-Mock_siNTC
NTHL1	-0.541523	0.00048301	0.00515289	SARS-CoV-2_siNTC-Mock_siNTC
ASTN2	-0.49004	0.000486462	0.00518609	SARS-CoV-2_siNTC-Mock_siNTC
PAQR8	0.56151	0.000487072	0.00518895	SARS-CoV-2_siNTC-Mock_siNTC
SLC45A3	0.523926	0.000487842	0.00519352	SARS-CoV-2_siNTC-Mock_siNTC
BMP2	1.06389	0.000490208	0.00521506	SARS-CoV-2_siNTC-Mock_siNTC
LIPA	-0.365023	0.000490918	0.00521896	SARS-CoV-2_siNTC-Mock_siNTC
GOPC	0.409587	0.000492859	0.00523594	SARS-CoV-2_siNTC-Mock_siNTC
GTF2IRD1	0.341936	0.000495247	0.00525763	SARS-CoV-2_siNTC-Mock_siNTC
APTX	-0.333635	0.000499191	0.00529582	SARS-CoV-2_siNTC-Mock_siNTC
PMAIP1	0.541723	0.000501607	0.00531773	SARS-CoV-2_siNTC-Mock_siNTC
SMAD1	0.36201	0.000506491	0.00536471	SARS-CoV-2_siNTC-Mock_siNTC
MYPN	0.47303	0.000507064	0.00536471	SARS-CoV-2_siNTC-Mock_siNTC
RBM24	0.440106	0.000507096	0.00536471	SARS-CoV-2_siNTC-Mock_siNTC
DTX2	0.441523	0.000511127	0.0054036	SARS-CoV-2_siNTC-Mock_siNTC
WDR17	-0.52047	0.00051158	0.00540463	SARS-CoV-2_siNTC-Mock_siNTC
ATN1	0.388059	0.00051239	0.00540943	SARS-CoV-2_siNTC-Mock_siNTC
QKI	0.402081	0.000513864	0.00542123	SARS-CoV-2_siNTC-Mock_siNTC
SOGA3	-0.437929	0.000515339	0.00543302	SARS-CoV-2_siNTC-Mock_siNTC
ALX1	-0.348812	0.000517067	0.00544746	SARS-CoV-2_siNTC-Mock_siNTC
KCNH3	-0.644053	0.000518702	0.00545772	SARS-CoV-2_siNTC-Mock_siNTC
HAVCR1	-0.363806	0.000519179	0.00545772	SARS-CoV-2_siNTC-Mock_siNTC
RIPK2	0.374557	0.000519271	0.00545772	SARS-CoV-2_siNTC-Mock_siNTC
KIAA1549	0.413192	0.000519475	0.00545772	SARS-CoV-2_siNTC-Mock_siNTC
SCARA3	-0.427321	0.000521484	0.00547269	SARS-CoV-2_siNTC-Mock_siNTC
CRLF3	0.357218	0.000521665	0.00547269	SARS-CoV-2_siNTC-Mock_siNTC
FAM86B3P	-0.719762	0.000521979	0.00547269	SARS-CoV-2_siNTC-Mock_siNTC
YTHDF3-AS1	-0.996745	0.000522397	0.00547329	SARS-CoV-2_siNTC-Mock_siNTC
TP53I11	-0.387676	0.000525887	0.00550607	SARS-CoV-2_siNTC-Mock_siNTC
C11orf96	5.118	0.000526306	0.00550667	SARS-CoV-2_siNTC-Mock_siNTC
TMEM87B	0.452677	0.000529045	0.00553152	SARS-CoV-2_siNTC-Mock_siNTC
BRD3	0.318107	0.000529694	0.0055345	SARS-CoV-2_siNTC-Mock_siNTC
PPT1	-0.319085	0.000530448	0.00553858	SARS-CoV-2_siNTC-Mock_siNTC
CASKIN1	-1.20883	0.000531102	0.0055416	SARS-CoV-2_siNTC-Mock_siNTC
SPC24	-0.370281	0.000536775	0.00559696	SARS-CoV-2_siNTC-Mock_siNTC
FRK	-0.472615	0.000542038	0.00564796	SARS-CoV-2_siNTC-Mock_siNTC
GTF2IP1	0.426702	0.000543584	0.0056602	SARS-CoV-2_siNTC-Mock_siNTC
NUDT4B	0.434181	0.000546609	0.00568779	SARS-CoV-2_siNTC-Mock_siNTC
GLUL	-0.328246	0.00054978	0.00571475	SARS-CoV-2_siNTC-Mock_siNTC
BAIAP2L2	-0.540369	0.00054995	0.00571475	SARS-CoV-2_siNTC-Mock_siNTC
PPP2R5B	0.436465	0.000551891	0.00572816	SARS-CoV-2_siNTC-Mock_siNTC
THOC5	0.334491	0.000551994	0.00572816	SARS-CoV-2_siNTC-Mock_siNTC
ARHGEF16	-0.427357	0.000553417	0.00573901	SARS-CoV-2_siNTC-Mock_siNTC
LPAR6	0.53229	0.000554711	0.00574852	SARS-CoV-2_siNTC-Mock_siNTC
EDN1	0.380502	0.000555718	0.00575503	SARS-CoV-2_siNTC-Mock_siNTC
SEMA3B	-0.899213	0.000557758	0.00577222	SARS-CoV-2_siNTC-Mock_siNTC
ZNF277	0.45634	0.000559547	0.0057868	SARS-CoV-2_siNTC-Mock_siNTC
LINC00473	0.479418	0.000560785	0.00579482	SARS-CoV-2_siNTC-Mock_siNTC
IL3RA	0.743292	0.000561084	0.00579482	SARS-CoV-2_siNTC-Mock_siNTC
AVIL	0.888901	0.00056563	0.00583781	SARS-CoV-2_siNTC-Mock_siNTC
HINT2	-0.406017	0.000566452	0.00584211	SARS-CoV-2_siNTC-Mock_siNTC
ZNF792	0.427284	0.000566815	0.00584211	SARS-CoV-2_siNTC-Mock_siNTC
ANKRD20A5P	0.796342	0.000569239	0.00586312	SARS-CoV-2_siNTC-Mock_siNTC
ABCA7	-0.608125	0.000571803	0.00588555	SARS-CoV-2_siNTC-Mock_siNTC
MAST4	0.462062	0.000577483	0.00593625	SARS-CoV-2_siNTC-Mock_siNTC
PCDHA12	-0.477272	0.000577509	0.00593625	SARS-CoV-2_siNTC-Mock_siNTC
SLC25A10	-0.641051	0.000579866	0.00595644	SARS-CoV-2_siNTC-Mock_siNTC
TSHZ3	0.494855	0.000583057	0.00598519	SARS-CoV-2_siNTC-Mock_siNTC
SNORC	-0.648263	0.000587168	0.00602332	SARS-CoV-2_siNTC-Mock_siNTC
PDE1C	-0.467561	0.00058984	0.00604666	SARS-CoV-2_siNTC-Mock_siNTC
SLFN13	-0.419961	0.000590954	0.00605399	SARS-CoV-2_siNTC-Mock_siNTC
PLK2	0.34479	0.000592855	0.00606782	SARS-CoV-2_siNTC-Mock_siNTC
SRBD1	-0.421192	0.000593101	0.00606782	SARS-CoV-2_siNTC-Mock_siNTC
USP2	-0.948045	0.000597382	0.00610751	SARS-CoV-2_siNTC-Mock_siNTC
PIK3CA	0.492769	0.000597993	0.00610965	SARS-CoV-2_siNTC-Mock_siNTC
DVL2	-0.331014	0.000598663	0.00611239	SARS-CoV-2_siNTC-Mock_siNTC
RAD51D	-0.404353	0.000599421	0.00611602	SARS-CoV-2_siNTC-Mock_siNTC
TSPAN14	0.330789	0.000601134	0.00612939	SARS-CoV-2_siNTC-Mock_siNTC
LBH	0.325573	0.000604811	0.00616275	SARS-CoV-2_siNTC-Mock_siNTC
CHSY1	0.350714	0.000605361	0.00616423	SARS-CoV-2_siNTC-Mock_siNTC
ATP6V0A1	-0.36169	0.000606663	0.00617221	SARS-CoV-2_siNTC-Mock_siNTC
EPDR1	-0.302342	0.000606956	0.00617221	SARS-CoV-2_siNTC-Mock_siNTC
NOX1	1.33639	0.000607787	0.00617653	SARS-CoV-2_siNTC-Mock_siNTC
PDK3	-0.397298	0.000608404	0.00617867	SARS-CoV-2_siNTC-Mock_siNTC
PPP1R14D	1.58227	0.000611064	0.00620154	SARS-CoV-2_siNTC-Mock_siNTC
SFRP4	-0.797552	0.00061197	0.00620563	SARS-CoV-2_siNTC-Mock_siNTC
NYAP1	0.645195	0.00061241	0.00620563	SARS-CoV-2_siNTC-Mock_siNTC
FANCI	-0.304886	0.000612822	0.00620563	SARS-CoV-2_siNTC-Mock_siNTC
SVIL	0.339516	0.000613099	0.00620563	SARS-CoV-2_siNTC-Mock_siNTC
TRAPPC10	0.311895	0.000616018	0.00623104	SARS-CoV-2_siNTC-Mock_siNTC
PAPLN	0.452871	0.000617057	0.0062374	SARS-CoV-2_siNTC-Mock_siNTC
CHD7	0.361781	0.000618492	0.00624776	SARS-CoV-2_siNTC-Mock_siNTC
ZNF496	0.298445	0.000619999	0.00625882	SARS-CoV-2_siNTC-Mock_siNTC
CLCN4	-0.355842	0.000626672	0.00632199	SARS-CoV-2_siNTC-Mock_siNTC
SPOPL	0.418942	0.000627238	0.00632351	SARS-CoV-2_siNTC-Mock_siNTC
LETM2	0.61567	0.000628119	0.0063282	SARS-CoV-2_siNTC-Mock_siNTC
PDCD6IP	0.286991	0.000631339	0.00635642	SARS-CoV-2_siNTC-Mock_siNTC
LINP1	-0.363014	0.000633185	0.00636854	SARS-CoV-2_siNTC-Mock_siNTC
PCDH10	-1.14374	0.000633379	0.00636854	SARS-CoV-2_siNTC-Mock_siNTC
MRPL49	-0.291745	0.000635428	0.00638122	SARS-CoV-2_siNTC-Mock_siNTC
FANCC	-0.37797	0.00063548	0.00638122	SARS-CoV-2_siNTC-Mock_siNTC
IL4I1	0.606124	0.000636292	0.00638266	SARS-CoV-2_siNTC-Mock_siNTC
PARD6B	0.493745	0.000636847	0.00638266	SARS-CoV-2_siNTC-Mock_siNTC
LRG1	0.755106	0.000636933	0.00638266	SARS-CoV-2_siNTC-Mock_siNTC
ARNT	0.321244	0.000637301	0.00638266	SARS-CoV-2_siNTC-Mock_siNTC
CLEC2B	0.452809	0.000640671	0.00641219	SARS-CoV-2_siNTC-Mock_siNTC
SRGN	0.34371	0.000645545	0.00645672	SARS-CoV-2_siNTC-Mock_siNTC
PRSS23	-0.286859	0.000653641	0.00653341	SARS-CoV-2_siNTC-Mock_siNTC
SERINC1	0.312304	0.000654761	0.0065403	SARS-CoV-2_siNTC-Mock_siNTC
AHSA2P	0.289827	0.000655527	0.00654365	SARS-CoV-2_siNTC-Mock_siNTC
LOC100286925	-0.86253	0.000656224	0.00654632	SARS-CoV-2_siNTC-Mock_siNTC
EIF2AK3	-0.422617	0.000656814	0.00654791	SARS-CoV-2_siNTC-Mock_siNTC
RMDN1	-0.343652	0.000657501	0.00655046	SARS-CoV-2_siNTC-Mock_siNTC
CDH3	0.765565	0.00066117	0.00658271	SARS-CoV-2_siNTC-Mock_siNTC
POF1B	-0.392224	0.000662502	0.00659165	SARS-CoV-2_siNTC-Mock_siNTC
BCAR3	0.335226	0.000670923	0.00666702	SARS-CoV-2_siNTC-Mock_siNTC
SH3GLB1	0.375616	0.000670953	0.00666702	SARS-CoV-2_siNTC-Mock_siNTC
ZC3H11A	0.324224	0.000676521	0.00671796	SARS-CoV-2_siNTC-Mock_siNTC
CITED4	0.672098	0.000680215	0.00675023	SARS-CoV-2_siNTC-Mock_siNTC
KRT20	-1.66927	0.000681651	0.00675642	SARS-CoV-2_siNTC-Mock_siNTC
PRADC1	-0.479728	0.000681726	0.00675642	SARS-CoV-2_siNTC-Mock_siNTC
APOD	-0.778841	0.000683596	0.00677054	SARS-CoV-2_siNTC-Mock_siNTC
ELOVL2	0.459085	0.000686051	0.00679044	SARS-CoV-2_siNTC-Mock_siNTC
SAMD12	-0.981518	0.00068667	0.00679214	SARS-CoV-2_siNTC-Mock_siNTC
ATXN7L3	0.329356	0.000687801	0.00679455	SARS-CoV-2_siNTC-Mock_siNTC
MSRB2	-0.398611	0.00068792	0.00679455	SARS-CoV-2_siNTC-Mock_siNTC
ACVR1	0.360928	0.000688254	0.00679455	SARS-CoV-2_siNTC-Mock_siNTC
SLC22A18	-0.655829	0.000689344	0.0068009	SARS-CoV-2_siNTC-Mock_siNTC
NABP1	0.509932	0.000691499	0.00681774	SARS-CoV-2_siNTC-Mock_siNTC
HINT3	0.434313	0.000693525	0.00683329	SARS-CoV-2_siNTC-Mock_siNTC
TIMM21	-0.321821	0.000695179	0.00684199	SARS-CoV-2_siNTC-Mock_siNTC
PDE5A	-0.447007	0.000695308	0.00684199	SARS-CoV-2_siNTC-Mock_siNTC
BRPF3	0.379876	0.000696304	0.00684301	SARS-CoV-2_siNTC-Mock_siNTC
SKI	0.3286	0.000696311	0.00684301	SARS-CoV-2_siNTC-Mock_siNTC
KANK2	-0.407385	0.000696845	0.00684384	SARS-CoV-2_siNTC-Mock_siNTC
DUSP4	-0.282975	0.000699132	0.00686186	SARS-CoV-2_siNTC-Mock_siNTC
CENPU	-0.403631	0.000701011	0.0068718	SARS-CoV-2_siNTC-Mock_siNTC
CCDC146	0.587285	0.000701114	0.0068718	SARS-CoV-2_siNTC-Mock_siNTC
FAM86FP	-0.511659	0.00070174	0.0068718	SARS-CoV-2_siNTC-Mock_siNTC
FAM13A	-0.322683	0.000701951	0.0068718	SARS-CoV-2_siNTC-Mock_siNTC
LINC00997	0.539041	0.000704721	0.00689449	SARS-CoV-2_siNTC-Mock_siNTC
IGFL4	1.49116	0.000706823	0.0069106	SARS-CoV-2_siNTC-Mock_siNTC
DNAAF4-CCPG1	-0.703629	0.000708281	0.00692032	SARS-CoV-2_siNTC-Mock_siNTC
COBL	-0.368949	0.000708726	0.00692032	SARS-CoV-2_siNTC-Mock_siNTC
DAAM1	0.370729	0.00070964	0.00692168	SARS-CoV-2_siNTC-Mock_siNTC
MYO18A	-0.399776	0.000709776	0.00692168	SARS-CoV-2_siNTC-Mock_siNTC
MTMR11	0.33213	0.00071166	0.00693561	SARS-CoV-2_siNTC-Mock_siNTC
TCN2	-0.518174	0.000713822	0.00695223	SARS-CoV-2_siNTC-Mock_siNTC
LIMCH1	-0.28231	0.000719669	0.00700468	SARS-CoV-2_siNTC-Mock_siNTC
MAP3K2	0.437071	0.000724025	0.0070415	SARS-CoV-2_siNTC-Mock_siNTC
SIAH1	0.360201	0.000724515	0.0070415	SARS-CoV-2_siNTC-Mock_siNTC
ECI1	-0.508076	0.00072484	0.0070415	SARS-CoV-2_siNTC-Mock_siNTC
L3MBTL3	0.437317	0.000729545	0.00708169	SARS-CoV-2_siNTC-Mock_siNTC
NT5M	-0.542674	0.000729908	0.00708169	SARS-CoV-2_siNTC-Mock_siNTC
CHCHD10	-0.447416	0.000733243	0.00710951	SARS-CoV-2_siNTC-Mock_siNTC
BHLHE41	0.977856	0.000734813	0.0071202	SARS-CoV-2_siNTC-Mock_siNTC
CENPM	-0.609013	0.00073685	0.00713421	SARS-CoV-2_siNTC-Mock_siNTC
LOC283335	-0.45752	0.000737197	0.00713421	SARS-CoV-2_siNTC-Mock_siNTC
DAGLB	0.335473	0.000740392	0.00716058	SARS-CoV-2_siNTC-Mock_siNTC
GSTA4	-0.457495	0.000742258	0.00717406	SARS-CoV-2_siNTC-Mock_siNTC
EPS8L3	1.85405	0.000743734	0.00718376	SARS-CoV-2_siNTC-Mock_siNTC
NDRG1	-0.373939	0.000745037	0.00719178	SARS-CoV-2_siNTC-Mock_siNTC
TBC1D3E	0.346944	0.000748867	0.00722417	SARS-CoV-2_siNTC-Mock_siNTC
KLF11	-0.382129	0.000752504	0.00725465	SARS-CoV-2_siNTC-Mock_siNTC
SLC25A23	-0.4003	0.000753185	0.00725662	SARS-CoV-2_siNTC-Mock_siNTC
BRF2	-0.378835	0.000754085	0.0072607	SARS-CoV-2_siNTC-Mock_siNTC
SMURF1	0.315708	0.000759603	0.00730919	SARS-CoV-2_siNTC-Mock_siNTC
SLC25A11	-0.319031	0.000763262	0.00732869	SARS-CoV-2_siNTC-Mock_siNTC
CTSV	-0.447114	0.000763401	0.00732869	SARS-CoV-2_siNTC-Mock_siNTC
ALCAM	0.380327	0.000763573	0.00732869	SARS-CoV-2_siNTC-Mock_siNTC
HNF1B	0.378851	0.000763883	0.00732869	SARS-CoV-2_siNTC-Mock_siNTC
TUBB6	-0.442252	0.000764038	0.00732869	SARS-CoV-2_siNTC-Mock_siNTC
SLC26A11	0.368749	0.000767496	0.00735723	SARS-CoV-2_siNTC-Mock_siNTC
AADAC	0.462766	0.00076847	0.00736192	SARS-CoV-2_siNTC-Mock_siNTC
SYT13	0.475945	0.00076921	0.00736438	SARS-CoV-2_siNTC-Mock_siNTC
FRS2	0.381739	0.000771272	0.00737898	SARS-CoV-2_siNTC-Mock_siNTC
GALE	-0.412699	0.000771706	0.00737898	SARS-CoV-2_siNTC-Mock_siNTC
EFCAB10	-0.690989	0.000775802	0.00741349	SARS-CoV-2_siNTC-Mock_siNTC
H2AFZ	-0.379027	0.000782306	0.00747095	SARS-CoV-2_siNTC-Mock_siNTC
ECHDC3	-0.541607	0.000784467	0.00748689	SARS-CoV-2_siNTC-Mock_siNTC
ACTL8	-0.843527	0.000786482	0.00750141	SARS-CoV-2_siNTC-Mock_siNTC
ANO6	0.327068	0.000789365	0.00751825	SARS-CoV-2_siNTC-Mock_siNTC
PON2	0.300137	0.000789482	0.00751825	SARS-CoV-2_siNTC-Mock_siNTC
VASH2	-0.720853	0.00078973	0.00751825	SARS-CoV-2_siNTC-Mock_siNTC
AS3MT	-0.516875	0.000790615	0.00752075	SARS-CoV-2_siNTC-Mock_siNTC
UIMC1	0.303453	0.000790982	0.00752075	SARS-CoV-2_siNTC-Mock_siNTC
USO1	0.442866	0.000791761	0.00752346	SARS-CoV-2_siNTC-Mock_siNTC
ABCB9	-0.625852	0.000794167	0.00754161	SARS-CoV-2_siNTC-Mock_siNTC
BRCA2	-0.514962	0.000795678	0.00755125	SARS-CoV-2_siNTC-Mock_siNTC
LOC105376382	1.0172	0.000799235	0.007577	SARS-CoV-2_siNTC-Mock_siNTC
ACSM3	-0.411696	0.000799388	0.007577	SARS-CoV-2_siNTC-Mock_siNTC
ARHGEF26	-0.734881	0.000801655	0.00759376	SARS-CoV-2_siNTC-Mock_siNTC
ACOT11	-0.64784	0.00080419	0.00761303	SARS-CoV-2_siNTC-Mock_siNTC
SALL2	-0.497761	0.000807148	0.00763628	SARS-CoV-2_siNTC-Mock_siNTC
TMEM65	0.50516	0.000810627	0.00766443	SARS-CoV-2_siNTC-Mock_siNTC
HS2ST1	0.396604	0.000811493	0.00766785	SARS-CoV-2_siNTC-Mock_siNTC
HYKK	-0.500695	0.000815196	0.00769806	SARS-CoV-2_siNTC-Mock_siNTC
CYLD	0.379135	0.000824394	0.00778009	SARS-CoV-2_siNTC-Mock_siNTC
DYRK3	0.394733	0.000829308	0.00782162	SARS-CoV-2_siNTC-Mock_siNTC
TNFAIP1	0.334657	0.000830177	0.00782496	SARS-CoV-2_siNTC-Mock_siNTC
NCKAP5	-0.446427	0.000831899	0.00783633	SARS-CoV-2_siNTC-Mock_siNTC
PPP1R3G	-1.53538	0.00083442	0.00785522	SARS-CoV-2_siNTC-Mock_siNTC
HLA-F	0.668579	0.0008351	0.00785675	SARS-CoV-2_siNTC-Mock_siNTC
SGSM1	-0.647887	0.000835756	0.00785807	SARS-CoV-2_siNTC-Mock_siNTC
PRR11	0.311467	0.000836343	0.00785873	SARS-CoV-2_siNTC-Mock_siNTC
ETV2	-0.90412	0.000840876	0.00789645	SARS-CoV-2_siNTC-Mock_siNTC
TRAF2	-0.41838	0.000844753	0.00791642	SARS-CoV-2_siNTC-Mock_siNTC
MAFK	0.460479	0.000844778	0.00791642	SARS-CoV-2_siNTC-Mock_siNTC
STRIP1	0.357224	0.000844962	0.00791642	SARS-CoV-2_siNTC-Mock_siNTC
SLC4A7	0.407679	0.000845084	0.00791642	SARS-CoV-2_siNTC-Mock_siNTC
PDK4	-0.357843	0.000848082	0.00793961	SARS-CoV-2_siNTC-Mock_siNTC
CMTM6	0.355506	0.000849542	0.00794839	SARS-CoV-2_siNTC-Mock_siNTC
EFNA3	0.59955	0.000853679	0.00798219	SARS-CoV-2_siNTC-Mock_siNTC
IL13RA1	0.362769	0.000854427	0.00798428	SARS-CoV-2_siNTC-Mock_siNTC
PROX1	1.70775	0.00085581	0.00799224	SARS-CoV-2_siNTC-Mock_siNTC
PAK2	0.340762	0.000856563	0.00799224	SARS-CoV-2_siNTC-Mock_siNTC
ZSCAN21	0.405529	0.000856855	0.00799224	SARS-CoV-2_siNTC-Mock_siNTC
TIMM10B	-0.317584	0.000862609	0.00804097	SARS-CoV-2_siNTC-Mock_siNTC
DISC1	0.729769	0.000863465	0.00804403	SARS-CoV-2_siNTC-Mock_siNTC
TUBB2B	-0.780758	0.000864724	0.00805083	SARS-CoV-2_siNTC-Mock_siNTC
XKRX	1.05498	0.000867257	0.00806947	SARS-CoV-2_siNTC-Mock_siNTC
GLIS3	0.343386	0.000868232	0.00807183	SARS-CoV-2_siNTC-Mock_siNTC
CDKL2	-0.591601	0.000868572	0.00807183	SARS-CoV-2_siNTC-Mock_siNTC
RPA1	-0.284004	0.000871568	0.00809473	SARS-CoV-2_siNTC-Mock_siNTC
FLJ31356	1.02333	0.000872996	0.00809705	SARS-CoV-2_siNTC-Mock_siNTC
MKLN1	0.399902	0.000873291	0.00809705	SARS-CoV-2_siNTC-Mock_siNTC
SCARF1	-1.62475	0.000873415	0.00809705	SARS-CoV-2_siNTC-Mock_siNTC
CKS2	-0.290002	0.000878573	0.00813991	SARS-CoV-2_siNTC-Mock_siNTC
SP110	0.477527	0.000880964	0.0081571	SARS-CoV-2_siNTC-Mock_siNTC
GCNT3	0.309688	0.000881628	0.00815828	SARS-CoV-2_siNTC-Mock_siNTC
TTBK2	0.570188	0.000882848	0.0081646	SARS-CoV-2_siNTC-Mock_siNTC
ATP13A3	0.349611	0.000883639	0.00816695	SARS-CoV-2_siNTC-Mock_siNTC
BRIP1	-0.421263	0.000886962	0.00819268	SARS-CoV-2_siNTC-Mock_siNTC
IRF2BPL	0.426552	0.000890861	0.00822032	SARS-CoV-2_siNTC-Mock_siNTC
CCDC198	-0.574474	0.000891034	0.00822032	SARS-CoV-2_siNTC-Mock_siNTC
CKAP4	0.281719	0.000892263	0.00822666	SARS-CoV-2_siNTC-Mock_siNTC
LOC100130476	2.18743	0.000892807	0.0082267	SARS-CoV-2_siNTC-Mock_siNTC
EFHD2	-0.375895	0.000896488	0.00825518	SARS-CoV-2_siNTC-Mock_siNTC
CDYL	0.289352	0.000896984	0.00825518	SARS-CoV-2_siNTC-Mock_siNTC
CHKB	0.384006	0.000898811	0.00826457	SARS-CoV-2_siNTC-Mock_siNTC
SLC2A13	0.441773	0.000899091	0.00826457	SARS-CoV-2_siNTC-Mock_siNTC
TMEM206	0.368426	0.000902051	0.00828678	SARS-CoV-2_siNTC-Mock_siNTC
PLIN3	0.317729	0.000902889	0.00828947	SARS-CoV-2_siNTC-Mock_siNTC
GSTO2	-0.918079	0.000903541	0.00829045	SARS-CoV-2_siNTC-Mock_siNTC
RILP	-0.500797	0.000905984	0.00830786	SARS-CoV-2_siNTC-Mock_siNTC
CCDC15	-0.653122	0.000906602	0.00830851	SARS-CoV-2_siNTC-Mock_siNTC
NCOA1	0.351667	0.000907781	0.00831431	SARS-CoV-2_siNTC-Mock_siNTC
CLN6	-0.392949	0.000912213	0.00834988	SARS-CoV-2_siNTC-Mock_siNTC
HMGN4	0.379746	0.000914562	0.00836635	SARS-CoV-2_siNTC-Mock_siNTC
E2F8	-0.385727	0.000920315	0.00841391	SARS-CoV-2_siNTC-Mock_siNTC
MAP2K1	0.302872	0.000922226	0.00842491	SARS-CoV-2_siNTC-Mock_siNTC
SHCBP1	-0.31351	0.000922625	0.00842491	SARS-CoV-2_siNTC-Mock_siNTC
FAM216A	-0.354947	0.000925323	0.00844447	SARS-CoV-2_siNTC-Mock_siNTC
NCCRP1	1.45319	0.000926892	0.00845008	SARS-CoV-2_siNTC-Mock_siNTC
DLAT	-0.338453	0.000927048	0.00845008	SARS-CoV-2_siNTC-Mock_siNTC
MICALL2	0.599124	0.000930021	0.0084721	SARS-CoV-2_siNTC-Mock_siNTC
SLC9A2	-0.754532	0.000932852	0.00849281	SARS-CoV-2_siNTC-Mock_siNTC
ATP11B	0.371368	0.00093378	0.00849617	SARS-CoV-2_siNTC-Mock_siNTC
ZDHHC18	0.309585	0.00093541	0.00850592	SARS-CoV-2_siNTC-Mock_siNTC
CRTC2	0.359347	0.00093941	0.00853231	SARS-CoV-2_siNTC-Mock_siNTC
MCF2L	-1.01748	0.000939435	0.00853231	SARS-CoV-2_siNTC-Mock_siNTC
ZNF319	0.426865	0.000940683	0.00853855	SARS-CoV-2_siNTC-Mock_siNTC
CCNI	0.282716	0.000942219	0.00854739	SARS-CoV-2_siNTC-Mock_siNTC
SUDS3	0.350194	0.000947431	0.00858955	SARS-CoV-2_siNTC-Mock_siNTC
DSN1	-0.422127	0.000956665	0.0086681	SARS-CoV-2_siNTC-Mock_siNTC
RGS17	0.473797	0.000966884	0.00875148	SARS-CoV-2_siNTC-Mock_siNTC
GAB1	0.568433	0.000967018	0.00875148	SARS-CoV-2_siNTC-Mock_siNTC
POLQ	-0.417631	0.000967941	0.00875463	SARS-CoV-2_siNTC-Mock_siNTC
EVC2	0.477046	0.000968833	0.00875749	SARS-CoV-2_siNTC-Mock_siNTC
ZRANB1	0.328506	0.000972374	0.00878428	SARS-CoV-2_siNTC-Mock_siNTC
FHDC1	0.585672	0.00097339	0.00878823	SARS-CoV-2_siNTC-Mock_siNTC
MT1F	-0.680849	0.000974978	0.00879736	SARS-CoV-2_siNTC-Mock_siNTC
HAP1	0.638191	0.000977113	0.00881139	SARS-CoV-2_siNTC-Mock_siNTC
DHODH	-0.409852	0.000979629	0.00882885	SARS-CoV-2_siNTC-Mock_siNTC
PIN1	-0.490918	0.000980394	0.00883051	SARS-CoV-2_siNTC-Mock_siNTC
NECAB2	-0.851165	0.000983738	0.00885539	SARS-CoV-2_siNTC-Mock_siNTC
TIA1	0.296842	0.000984402	0.00885612	SARS-CoV-2_siNTC-Mock_siNTC
ACTBL2	2.13	0.00098859	0.00888855	SARS-CoV-2_siNTC-Mock_siNTC
PNPO	-0.279295	0.000990647	0.00890178	SARS-CoV-2_siNTC-Mock_siNTC
FAM135A	0.443654	0.000993092	0.00891848	SARS-CoV-2_siNTC-Mock_siNTC
IVNS1ABP	-0.296435	0.00099533	0.00891909	SARS-CoV-2_siNTC-Mock_siNTC
TERT	-1.56764	0.00099588	0.00891909	SARS-CoV-2_siNTC-Mock_siNTC
YPEL5	0.349995	0.000995882	0.00891909	SARS-CoV-2_siNTC-Mock_siNTC
TBC1D12	0.362	0.00099592	0.00891909	SARS-CoV-2_siNTC-Mock_siNTC
RBM14-RBM4	-1.15638	0.000996092	0.00891909	SARS-CoV-2_siNTC-Mock_siNTC
PLEKHG5	0.528701	0.000997664	0.00892792	SARS-CoV-2_siNTC-Mock_siNTC
OBSCN	-0.642487	0.00100368	0.00897645	SARS-CoV-2_siNTC-Mock_siNTC
MAPK6	0.297306	0.00100491	0.00898221	SARS-CoV-2_siNTC-Mock_siNTC
DOC2A	-0.757078	0.00100657	0.00899173	SARS-CoV-2_siNTC-Mock_siNTC
OTX1	-0.755798	0.00100862	0.00899994	SARS-CoV-2_siNTC-Mock_siNTC
SEMA4C	0.419712	0.00100867	0.00899994	SARS-CoV-2_siNTC-Mock_siNTC
DEPDC1-AS1	-1.188	0.0010104	0.00900969	SARS-CoV-2_siNTC-Mock_siNTC
NUPR1	-0.398052	0.00101095	0.00900969	SARS-CoV-2_siNTC-Mock_siNTC
PLD5	0.468253	0.00101209	0.0090146	SARS-CoV-2_siNTC-Mock_siNTC
CTNNB1	0.283817	0.00101298	0.00901727	SARS-CoV-2_siNTC-Mock_siNTC
RNF169	0.458056	0.00101799	0.00905654	SARS-CoV-2_siNTC-Mock_siNTC
BSDC1	0.275335	0.00101934	0.00906327	SARS-CoV-2_siNTC-Mock_siNTC
MRPL58	-0.340822	0.00102444	0.00909562	SARS-CoV-2_siNTC-Mock_siNTC
EID3	-0.397048	0.00102499	0.00909562	SARS-CoV-2_siNTC-Mock_siNTC
AGFG2	0.342371	0.00102522	0.00909562	SARS-CoV-2_siNTC-Mock_siNTC
E2F5	0.421491	0.00102537	0.00909562	SARS-CoV-2_siNTC-Mock_siNTC
STK38L	0.430897	0.00102984	0.0091299	SARS-CoV-2_siNTC-Mock_siNTC
WAPL	0.312639	0.00103216	0.00913989	SARS-CoV-2_siNTC-Mock_siNTC
TRIM35	-0.325906	0.00103216	0.00913989	SARS-CoV-2_siNTC-Mock_siNTC
HTRA2	0.334053	0.00103336	0.00914513	SARS-CoV-2_siNTC-Mock_siNTC
WDR26	0.285927	0.00103986	0.00919681	SARS-CoV-2_siNTC-Mock_siNTC
TMEM41A	0.321837	0.00104041	0.00919681	SARS-CoV-2_siNTC-Mock_siNTC
DDX60L	0.411486	0.00104396	0.00922289	SARS-CoV-2_siNTC-Mock_siNTC
ALDH5A1	-0.304118	0.00104723	0.00924641	SARS-CoV-2_siNTC-Mock_siNTC
ARMC7	-0.343966	0.00105152	0.00927888	SARS-CoV-2_siNTC-Mock_siNTC
EPN2	0.318561	0.0010543	0.00929319	SARS-CoV-2_siNTC-Mock_siNTC
STARD13	0.414624	0.00105436	0.00929319	SARS-CoV-2_siNTC-Mock_siNTC
GLIPR2	-0.424846	0.00106277	0.00936187	SARS-CoV-2_siNTC-Mock_siNTC
SH2D3C	-0.969839	0.00106626	0.00938719	SARS-CoV-2_siNTC-Mock_siNTC
TOR1B	0.303421	0.00106732	0.0093911	SARS-CoV-2_siNTC-Mock_siNTC
ITPRIPL2	0.324033	0.00106913	0.00940155	SARS-CoV-2_siNTC-Mock_siNTC
CLSTN3	0.408669	0.00106976	0.00940164	SARS-CoV-2_siNTC-Mock_siNTC
ORC3	-0.348956	0.0010726	0.00942115	SARS-CoV-2_siNTC-Mock_siNTC
COL5A2	0.25503	0.00107748	0.0094586	SARS-CoV-2_siNTC-Mock_siNTC
MSL1	0.368753	0.00108146	0.00948801	SARS-CoV-2_siNTC-Mock_siNTC
USP31	0.395643	0.0010822	0.00948905	SARS-CoV-2_siNTC-Mock_siNTC
ZNF224	0.363567	0.00108366	0.00949638	SARS-CoV-2_siNTC-Mock_siNTC
KLHL13	-1.18238	0.00108574	0.00950916	SARS-CoV-2_siNTC-Mock_siNTC
RAD54L	-0.410266	0.00108892	0.00953147	SARS-CoV-2_siNTC-Mock_siNTC
STOX1	-0.725613	0.00109137	0.00954742	SARS-CoV-2_siNTC-Mock_siNTC
LRRCC1	-0.664314	0.00109594	0.00958191	SARS-CoV-2_siNTC-Mock_siNTC
SCN3A	-0.950761	0.00109812	0.00959545	SARS-CoV-2_siNTC-Mock_siNTC
DEGS2	-1.82261	0.00110523	0.00965203	SARS-CoV-2_siNTC-Mock_siNTC
RAB10	-0.321896	0.00110938	0.00968272	SARS-CoV-2_siNTC-Mock_siNTC
CDC25A	-0.334319	0.00111258	0.00970508	SARS-CoV-2_siNTC-Mock_siNTC
LRIG1	0.464111	0.00112015	0.00976186	SARS-CoV-2_siNTC-Mock_siNTC
EIF2B1	-0.333431	0.00112037	0.00976186	SARS-CoV-2_siNTC-Mock_siNTC
LRP10	0.348426	0.00112653	0.0098047	SARS-CoV-2_siNTC-Mock_siNTC
PLCXD3	0.600147	0.00112681	0.0098047	SARS-CoV-2_siNTC-Mock_siNTC
FAM122C	-0.803292	0.00112722	0.0098047	SARS-CoV-2_siNTC-Mock_siNTC
TTC31	0.305913	0.00113359	0.00985444	SARS-CoV-2_siNTC-Mock_siNTC
44257	-0.363064	0.00113494	0.00986058	SARS-CoV-2_siNTC-Mock_siNTC
OSBPL6	-0.599534	0.00114183	0.00991479	SARS-CoV-2_siNTC-Mock_siNTC
PPP1R14A	-0.732384	0.00114537	0.00993985	SARS-CoV-2_siNTC-Mock_siNTC
TRIM21	0.33219	0.00115629	0.0100289	SARS-CoV-2_siNTC-Mock_siNTC
MTMR6	0.413623	0.00115757	0.0100342	SARS-CoV-2_siNTC-Mock_siNTC
PRICKLE2-AS1	-1.52772	0.00116009	0.0100503	SARS-CoV-2_siNTC-Mock_siNTC
FANCD2	-0.328283	0.00116157	0.0100575	SARS-CoV-2_siNTC-Mock_siNTC
DONSON	-0.349673	0.00116376	0.0100707	SARS-CoV-2_siNTC-Mock_siNTC
LINC01123	-0.464397	0.00116693	0.0100916	SARS-CoV-2_siNTC-Mock_siNTC
POLE2	-0.499252	0.00116751	0.0100916	SARS-CoV-2_siNTC-Mock_siNTC
RINL	-0.630707	0.00117292	0.0101327	SARS-CoV-2_siNTC-Mock_siNTC
SNHG9	-0.602788	0.00117546	0.0101489	SARS-CoV-2_siNTC-Mock_siNTC
CCDC184	0.38641	0.00117741	0.0101599	SARS-CoV-2_siNTC-Mock_siNTC
ABHD10	-0.360685	0.00118772	0.0102431	SARS-CoV-2_siNTC-Mock_siNTC
IFNE	0.804036	0.00119518	0.0103016	SARS-CoV-2_siNTC-Mock_siNTC
ATP6V0E2	-0.314789	0.00120124	0.010348	SARS-CoV-2_siNTC-Mock_siNTC
SRA1	-0.291432	0.00120421	0.0103677	SARS-CoV-2_siNTC-Mock_siNTC
NQO2	-0.429463	0.00120505	0.0103691	SARS-CoV-2_siNTC-Mock_siNTC
RBAK	0.416454	0.00120793	0.010388	SARS-CoV-2_siNTC-Mock_siNTC
ADAM17	0.282334	0.00120937	0.0103944	SARS-CoV-2_siNTC-Mock_siNTC
ELK4	0.352685	0.00121198	0.010411	SARS-CoV-2_siNTC-Mock_siNTC
ABHD12	-0.345852	0.00121377	0.0104205	SARS-CoV-2_siNTC-Mock_siNTC
LINC01504	-0.836192	0.0012153	0.0104277	SARS-CoV-2_siNTC-Mock_siNTC
DNAJC25	0.369772	0.00121838	0.0104483	SARS-CoV-2_siNTC-Mock_siNTC
MLXIPL	-0.905526	0.00122025	0.0104584	SARS-CoV-2_siNTC-Mock_siNTC
CD68	0.353223	0.00122307	0.0104767	SARS-CoV-2_siNTC-Mock_siNTC
DHRS13	-0.384782	0.00122471	0.0104848	SARS-CoV-2_siNTC-Mock_siNTC
LIF	-0.307051	0.00122947	0.0105196	SARS-CoV-2_siNTC-Mock_siNTC
FMNL2	0.34203	0.00123016	0.0105196	SARS-CoV-2_siNTC-Mock_siNTC
CFAP47	-0.760336	0.00123324	0.0105401	SARS-CoV-2_siNTC-Mock_siNTC
TTC7A	0.324241	0.00123487	0.0105434	SARS-CoV-2_siNTC-Mock_siNTC
FGD4	0.445148	0.0012358	0.0105434	SARS-CoV-2_siNTC-Mock_siNTC
RUNX2	0.707195	0.00123605	0.0105434	SARS-CoV-2_siNTC-Mock_siNTC
FERMT1	-0.336501	0.0012364	0.0105434	SARS-CoV-2_siNTC-Mock_siNTC
MPC2	-0.38895	0.00123873	0.0105573	SARS-CoV-2_siNTC-Mock_siNTC
TPST1	0.343785	0.0012406	0.0105673	SARS-CoV-2_siNTC-Mock_siNTC
S1PR3	0.373827	0.00124341	0.0105691	SARS-CoV-2_siNTC-Mock_siNTC
RAD51C	-0.366988	0.00124383	0.0105691	SARS-CoV-2_siNTC-Mock_siNTC
SYT11	0.755429	0.00124401	0.0105691	SARS-CoV-2_siNTC-Mock_siNTC
CORO1C	-0.253752	0.00124446	0.0105691	SARS-CoV-2_siNTC-Mock_siNTC
EMBP1	-1.00563	0.00124459	0.0105691	SARS-CoV-2_siNTC-Mock_siNTC
NRXN3	-0.800406	0.00124497	0.0105691	SARS-CoV-2_siNTC-Mock_siNTC
PDSS1	-0.429012	0.0012675	0.0107543	SARS-CoV-2_siNTC-Mock_siNTC
CERS6	-0.457328	0.00127053	0.010774	SARS-CoV-2_siNTC-Mock_siNTC
IFFO1	0.81054	0.00127673	0.0108206	SARS-CoV-2_siNTC-Mock_siNTC
PHF23	0.254814	0.0012783	0.0108278	SARS-CoV-2_siNTC-Mock_siNTC
SMURF2	0.334697	0.00127926	0.0108299	SARS-CoV-2_siNTC-Mock_siNTC
SLC16A11	-1.94891	0.00128264	0.0108525	SARS-CoV-2_siNTC-Mock_siNTC
PABPC3	0.594674	0.00128705	0.0108837	SARS-CoV-2_siNTC-Mock_siNTC
FGFR3	-0.886016	0.00129098	0.010911	SARS-CoV-2_siNTC-Mock_siNTC
LINC01133	-1.61432	0.00129504	0.0109363	SARS-CoV-2_siNTC-Mock_siNTC
FARSB	-0.320179	0.00129542	0.0109363	SARS-CoV-2_siNTC-Mock_siNTC
SLC29A3	0.352621	0.00130018	0.0109704	SARS-CoV-2_siNTC-Mock_siNTC
BRI3BP	-0.444958	0.00130653	0.0110178	SARS-CoV-2_siNTC-Mock_siNTC
LOC254896	-0.900694	0.00130965	0.0110381	SARS-CoV-2_siNTC-Mock_siNTC
NEK6	-0.332199	0.00131344	0.0110639	SARS-CoV-2_siNTC-Mock_siNTC
ZNF461	0.450593	0.00131636	0.0110824	SARS-CoV-2_siNTC-Mock_siNTC
PPP1R3C	-0.386251	0.00131841	0.0110935	SARS-CoV-2_siNTC-Mock_siNTC
NRM	-0.347314	0.00131995	0.0110985	SARS-CoV-2_siNTC-Mock_siNTC
SH2D2A	-0.981006	0.00132059	0.0110985	SARS-CoV-2_siNTC-Mock_siNTC
BSCL2	-0.389113	0.0013212	0.0110985	SARS-CoV-2_siNTC-Mock_siNTC
FBN1	-0.353801	0.00132438	0.0111191	SARS-CoV-2_siNTC-Mock_siNTC
LINC00173	-0.866911	0.00133352	0.0111896	SARS-CoV-2_siNTC-Mock_siNTC
CYB5R4	0.43634	0.00133504	0.011191	SARS-CoV-2_siNTC-Mock_siNTC
PLEKHH3	-0.516306	0.00133527	0.011191	SARS-CoV-2_siNTC-Mock_siNTC
ADAMTS10	0.653272	0.00133589	0.011191	SARS-CoV-2_siNTC-Mock_siNTC
IDH2	-0.372374	0.00133827	0.0112048	SARS-CoV-2_siNTC-Mock_siNTC
DNAAF2	0.342964	0.00133943	0.0112084	SARS-CoV-2_siNTC-Mock_siNTC
DPP4	-0.94193	0.00134318	0.0112336	SARS-CoV-2_siNTC-Mock_siNTC
SUSD2	-0.443457	0.00134932	0.0112787	SARS-CoV-2_siNTC-Mock_siNTC
KIAA1191	0.268056	0.0013526	0.0112999	SARS-CoV-2_siNTC-Mock_siNTC
CDKN2D	-0.472106	0.00135698	0.0113303	SARS-CoV-2_siNTC-Mock_siNTC
MCM7	-0.312808	0.0013602	0.0113509	SARS-CoV-2_siNTC-Mock_siNTC
RRAS2	0.434254	0.00136202	0.0113574	SARS-CoV-2_siNTC-Mock_siNTC
ELMO1	-0.470695	0.00136247	0.0113574	SARS-CoV-2_siNTC-Mock_siNTC
ERGIC1	-0.306986	0.00137058	0.0114187	SARS-CoV-2_siNTC-Mock_siNTC
UBAC2-AS1	-0.654574	0.00137313	0.0114337	SARS-CoV-2_siNTC-Mock_siNTC
TVP23C-CDRT4	0.360294	0.00137516	0.0114444	SARS-CoV-2_siNTC-Mock_siNTC
BET1	0.437883	0.00137627	0.0114474	SARS-CoV-2_siNTC-Mock_siNTC
SORD	-0.282736	0.00138052	0.0114764	SARS-CoV-2_siNTC-Mock_siNTC
RNF44	0.334244	0.0013813	0.0114766	SARS-CoV-2_siNTC-Mock_siNTC
H19	-0.92353	0.00138332	0.011486	SARS-CoV-2_siNTC-Mock_siNTC
MACO1	0.364268	0.00138428	0.011486	SARS-CoV-2_siNTC-Mock_siNTC
VPS45	-0.292813	0.00138469	0.011486	SARS-CoV-2_siNTC-Mock_siNTC
LARGE2	-0.70979	0.00138574	0.0114866	SARS-CoV-2_siNTC-Mock_siNTC
SPRED1	0.409966	0.00138627	0.0114866	SARS-CoV-2_siNTC-Mock_siNTC
C5orf24	0.394774	0.00139127	0.0115217	SARS-CoV-2_siNTC-Mock_siNTC
SNX18	0.310033	0.00139405	0.0115384	SARS-CoV-2_siNTC-Mock_siNTC
CORO6	0.442635	0.00139777	0.011563	SARS-CoV-2_siNTC-Mock_siNTC
KLHL5	0.285758	0.00140133	0.0115861	SARS-CoV-2_siNTC-Mock_siNTC
THAP2	0.579214	0.00141206	0.0116685	SARS-CoV-2_siNTC-Mock_siNTC
PCDHA3	-0.552906	0.00141641	0.0116981	SARS-CoV-2_siNTC-Mock_siNTC
ZNF691	0.395595	0.00141843	0.0117084	SARS-CoV-2_siNTC-Mock_siNTC
LOC105370792	-0.555792	0.00142226	0.0117337	SARS-CoV-2_siNTC-Mock_siNTC
RPL26L1	-0.367764	0.00142358	0.0117382	SARS-CoV-2_siNTC-Mock_siNTC
IPO7	0.325137	0.00142469	0.0117407	SARS-CoV-2_siNTC-Mock_siNTC
MEIS3P1	0.317937	0.00142545	0.0117407	SARS-CoV-2_siNTC-Mock_siNTC
HABP4	-0.325319	0.0014262	0.0117407	SARS-CoV-2_siNTC-Mock_siNTC
CDC14B	0.318248	0.00143139	0.011777	SARS-CoV-2_siNTC-Mock_siNTC
GPR132	-1.64759	0.0014342	0.0117938	SARS-CoV-2_siNTC-Mock_siNTC
KLHL38	-1.50455	0.00143558	0.0117987	SARS-CoV-2_siNTC-Mock_siNTC
FAM66B	-0.81343	0.00144039	0.0118319	SARS-CoV-2_siNTC-Mock_siNTC
CDC42EP2	0.42182	0.00144175	0.0118367	SARS-CoV-2_siNTC-Mock_siNTC
44261	0.259048	0.00144584	0.0118534	SARS-CoV-2_siNTC-Mock_siNTC
RPS6KA4	-0.346545	0.0014461	0.0118534	SARS-CoV-2_siNTC-Mock_siNTC
RFC4	-0.368483	0.00144612	0.0118534	SARS-CoV-2_siNTC-Mock_siNTC
S100A10	-0.34307	0.00145218	0.0118966	SARS-CoV-2_siNTC-Mock_siNTC
VCAM1	1.41163	0.00145315	0.0118982	SARS-CoV-2_siNTC-Mock_siNTC
GPHN	-0.37548	0.00146058	0.0119526	SARS-CoV-2_siNTC-Mock_siNTC
TMEM79	-0.420584	0.00146262	0.0119629	SARS-CoV-2_siNTC-Mock_siNTC
IGFBP2	-0.412305	0.00146586	0.0119829	SARS-CoV-2_siNTC-Mock_siNTC
IFI30	-0.390135	0.00146678	0.0119839	SARS-CoV-2_siNTC-Mock_siNTC
IGFBP6	-0.409667	0.00147235	0.0120213	SARS-CoV-2_siNTC-Mock_siNTC
CEP170	0.328479	0.00147406	0.0120213	SARS-CoV-2_siNTC-Mock_siNTC
PARP2	-0.319787	0.00147433	0.0120213	SARS-CoV-2_siNTC-Mock_siNTC
CHST15	0.293074	0.00147451	0.0120213	SARS-CoV-2_siNTC-Mock_siNTC
FNTB	-0.464969	0.00147648	0.0120309	SARS-CoV-2_siNTC-Mock_siNTC
COL4A4	0.407039	0.00148328	0.0120798	SARS-CoV-2_siNTC-Mock_siNTC
FAM214B	0.322311	0.00148908	0.0121206	SARS-CoV-2_siNTC-Mock_siNTC
TMEM107	-0.479699	0.00149208	0.0121385	SARS-CoV-2_siNTC-Mock_siNTC
PADI1	-0.421304	0.00149526	0.0121579	SARS-CoV-2_siNTC-Mock_siNTC
ABCA10	0.801652	0.00149741	0.0121689	SARS-CoV-2_siNTC-Mock_siNTC
PHLDB2	0.310926	0.00150044	0.0121838	SARS-CoV-2_siNTC-Mock_siNTC
GM2A	-0.263182	0.00150086	0.0121838	SARS-CoV-2_siNTC-Mock_siNTC
MTHFD1	-0.246551	0.00150455	0.0122073	SARS-CoV-2_siNTC-Mock_siNTC
C2	1.5181	0.00150574	0.0122105	SARS-CoV-2_siNTC-Mock_siNTC
TSPAN1	-0.423398	0.00150984	0.0122372	SARS-CoV-2_siNTC-Mock_siNTC
FAM227A	0.481707	0.00151249	0.0122467	SARS-CoV-2_siNTC-Mock_siNTC
PAG1	-0.808086	0.00151262	0.0122467	SARS-CoV-2_siNTC-Mock_siNTC
ZNRF2	0.477577	0.00151687	0.0122745	SARS-CoV-2_siNTC-Mock_siNTC
PKP3	-0.5379	0.00151775	0.0122751	SARS-CoV-2_siNTC-Mock_siNTC
SLC8A1	-1.01509	0.00152133	0.0122975	SARS-CoV-2_siNTC-Mock_siNTC
COG4	-0.338098	0.00152229	0.0122988	SARS-CoV-2_siNTC-Mock_siNTC
ZNF354A	0.450687	0.00152515	0.0123154	SARS-CoV-2_siNTC-Mock_siNTC
CCDC28B	-0.56349	0.00152657	0.0123202	SARS-CoV-2_siNTC-Mock_siNTC
TMEM131L	-0.324339	0.00153012	0.0123424	SARS-CoV-2_siNTC-Mock_siNTC
SLC35F2	0.311594	0.00153207	0.0123515	SARS-CoV-2_siNTC-Mock_siNTC
ITGAX	-0.73336	0.00153349	0.0123536	SARS-CoV-2_siNTC-Mock_siNTC
RNF214	0.361487	0.00153394	0.0123536	SARS-CoV-2_siNTC-Mock_siNTC
ID2	0.420098	0.00153863	0.0123848	SARS-CoV-2_siNTC-Mock_siNTC
CIRBP	-0.329889	0.00154068	0.0123947	SARS-CoV-2_siNTC-Mock_siNTC
SLC25A36	-0.364411	0.0015427	0.0124044	SARS-CoV-2_siNTC-Mock_siNTC
FN3K	-0.387904	0.00154502	0.0124165	SARS-CoV-2_siNTC-Mock_siNTC
MBTD1	0.378905	0.00154926	0.012444	SARS-CoV-2_siNTC-Mock_siNTC
DMTN	-0.271182	0.00155445	0.0124791	SARS-CoV-2_siNTC-Mock_siNTC
PRKAR1B	-0.366866	0.00155767	0.0124894	SARS-CoV-2_siNTC-Mock_siNTC
NEK7	0.408723	0.00155799	0.0124894	SARS-CoV-2_siNTC-Mock_siNTC
PFKM	-0.290858	0.0015582	0.0124894	SARS-CoV-2_siNTC-Mock_siNTC
NUB1	0.263122	0.00156035	0.0125001	SARS-CoV-2_siNTC-Mock_siNTC
ZNF805	0.487958	0.00156307	0.0125153	SARS-CoV-2_siNTC-Mock_siNTC
COL4A1	0.269445	0.00156983	0.0125628	SARS-CoV-2_siNTC-Mock_siNTC
MYBL1	-0.424155	0.00157432	0.0125921	SARS-CoV-2_siNTC-Mock_siNTC
SLC40A1	0.301039	0.00157574	0.0125968	SARS-CoV-2_siNTC-Mock_siNTC
HMGCL	-0.398468	0.00158232	0.0126428	SARS-CoV-2_siNTC-Mock_siNTC
P2RX5	-0.444447	0.00158632	0.0126681	SARS-CoV-2_siNTC-Mock_siNTC
ZNF383	0.447993	0.00158768	0.0126723	SARS-CoV-2_siNTC-Mock_siNTC
LOC101930114	2.19482	0.00159035	0.0126869	SARS-CoV-2_siNTC-Mock_siNTC
POLR3GL	-0.4442	0.00159262	0.0126984	SARS-CoV-2_siNTC-Mock_siNTC
SLC7A1	-0.305953	0.00159348	0.0126986	SARS-CoV-2_siNTC-Mock_siNTC
PPARA	0.52554	0.00159545	0.0127076	SARS-CoV-2_siNTC-Mock_siNTC
CEBPA	0.470926	0.00159751	0.0127155	SARS-CoV-2_siNTC-Mock_siNTC
WDR76	-0.388121	0.0015981	0.0127155	SARS-CoV-2_siNTC-Mock_siNTC
RCCD1	-0.353063	0.00160971	0.0127947	SARS-CoV-2_siNTC-Mock_siNTC
HSPBAP1	0.366526	0.00160974	0.0127947	SARS-CoV-2_siNTC-Mock_siNTC
STAT1	0.275579	0.00161084	0.0127967	SARS-CoV-2_siNTC-Mock_siNTC
TMEM115	0.334524	0.00161417	0.0128144	SARS-CoV-2_siNTC-Mock_siNTC
ASAH1	-0.234703	0.00161476	0.0128144	SARS-CoV-2_siNTC-Mock_siNTC
GAS6-AS1	-1.23368	0.00161774	0.0128315	SARS-CoV-2_siNTC-Mock_siNTC
SCFD2	-0.353086	0.00162013	0.0128437	SARS-CoV-2_siNTC-Mock_siNTC
SAMD1	0.382568	0.00162135	0.0128467	SARS-CoV-2_siNTC-Mock_siNTC
KIF1A	-1.06516	0.00162533	0.0128715	SARS-CoV-2_siNTC-Mock_siNTC
BEGAIN	0.605369	0.00162966	0.0128991	SARS-CoV-2_siNTC-Mock_siNTC
MPPE1	-0.35316	0.00163489	0.0129338	SARS-CoV-2_siNTC-Mock_siNTC
ANTXR1	0.30527	0.00164106	0.0129758	SARS-CoV-2_siNTC-Mock_siNTC
WNT3	0.315565	0.00164312	0.0129853	SARS-CoV-2_siNTC-Mock_siNTC
NDUFA9	-0.300478	0.00164405	0.0129859	SARS-CoV-2_siNTC-Mock_siNTC
RUFY3	0.408834	0.0016508	0.0130281	SARS-CoV-2_siNTC-Mock_siNTC
LINC02035	0.37806	0.0016511	0.0130281	SARS-CoV-2_siNTC-Mock_siNTC
SCG2	-0.661013	0.0016523	0.0130308	SARS-CoV-2_siNTC-Mock_siNTC
IRF1	0.266996	0.0016564	0.0130473	SARS-CoV-2_siNTC-Mock_siNTC
KNTC1	-0.320136	0.00165686	0.0130473	SARS-CoV-2_siNTC-Mock_siNTC
RASSF8	0.316838	0.00165696	0.0130473	SARS-CoV-2_siNTC-Mock_siNTC
IREB2	0.29901	0.00166187	0.0130792	SARS-CoV-2_siNTC-Mock_siNTC
TMC5	0.278587	0.00166737	0.0131157	SARS-CoV-2_siNTC-Mock_siNTC
AGO2	0.354975	0.00166933	0.0131243	SARS-CoV-2_siNTC-Mock_siNTC
C9orf116	-0.363276	0.00167421	0.0131559	SARS-CoV-2_siNTC-Mock_siNTC
ZBTB44	0.351703	0.00167816	0.0131801	SARS-CoV-2_siNTC-Mock_siNTC
RPA2	-0.272078	0.00168135	0.0131984	SARS-CoV-2_siNTC-Mock_siNTC
SNPH	0.36899	0.00168635	0.0132307	SARS-CoV-2_siNTC-Mock_siNTC
SCML1	-0.318826	0.00168721	0.0132307	SARS-CoV-2_siNTC-Mock_siNTC
PMVK	-0.484397	0.0016881	0.0132309	SARS-CoV-2_siNTC-Mock_siNTC
COQ3	-0.450999	0.00169184	0.0132533	SARS-CoV-2_siNTC-Mock_siNTC
AMOTL1	-0.360344	0.0017024	0.0133292	SARS-CoV-2_siNTC-Mock_siNTC
ANKRD33B	-0.37329	0.00171399	0.013413	SARS-CoV-2_siNTC-Mock_siNTC
PAX8-AS1	0.776524	0.00171728	0.0134319	SARS-CoV-2_siNTC-Mock_siNTC
ZBTB39	0.324448	0.00171934	0.0134411	SARS-CoV-2_siNTC-Mock_siNTC
PTGES	0.267605	0.00172113	0.0134481	SARS-CoV-2_siNTC-Mock_siNTC
PCLO	-0.552038	0.00172501	0.0134656	SARS-CoV-2_siNTC-Mock_siNTC
LRRC45	-0.610667	0.00172513	0.0134656	SARS-CoV-2_siNTC-Mock_siNTC
CAMK4	-1.93012	0.00172745	0.0134768	SARS-CoV-2_siNTC-Mock_siNTC
EPB41L1	-0.301566	0.0017307	0.0134952	SARS-CoV-2_siNTC-Mock_siNTC
DDX17	0.291425	0.00173522	0.0135178	SARS-CoV-2_siNTC-Mock_siNTC
MDH1	-0.267561	0.00173537	0.0135178	SARS-CoV-2_siNTC-Mock_siNTC
MAP3K7	0.294549	0.00173821	0.0135329	SARS-CoV-2_siNTC-Mock_siNTC
GIGYF1	0.280971	0.00174648	0.0135904	SARS-CoV-2_siNTC-Mock_siNTC
CBR1	-0.377894	0.00175134	0.0136166	SARS-CoV-2_siNTC-Mock_siNTC
PRTG	0.412633	0.00175164	0.0136166	SARS-CoV-2_siNTC-Mock_siNTC
NTAN1	0.2992	0.00175463	0.0136329	SARS-CoV-2_siNTC-Mock_siNTC
CATSPERG	-0.828504	0.00175702	0.0136444	SARS-CoV-2_siNTC-Mock_siNTC
CFAP65	-0.941186	0.00176125	0.0136704	SARS-CoV-2_siNTC-Mock_siNTC
TIPIN	-0.334267	0.00176916	0.0137247	SARS-CoV-2_siNTC-Mock_siNTC
CITED2	-0.387703	0.00177055	0.0137286	SARS-CoV-2_siNTC-Mock_siNTC
KRAS	0.357646	0.00177662	0.0137686	SARS-CoV-2_siNTC-Mock_siNTC
SLC12A5-AS1	-0.990484	0.00177752	0.0137686	SARS-CoV-2_siNTC-Mock_siNTC
CD1D	-2.62236	0.00178511	0.0138185	SARS-CoV-2_siNTC-Mock_siNTC
NRG1	0.261971	0.00178579	0.0138185	SARS-CoV-2_siNTC-Mock_siNTC
HERC4	0.404769	0.00178744	0.0138214	SARS-CoV-2_siNTC-Mock_siNTC
NWD1	-1.73735	0.00178798	0.0138214	SARS-CoV-2_siNTC-Mock_siNTC
TESK2	0.789601	0.00178948	0.0138216	SARS-CoV-2_siNTC-Mock_siNTC
ABTB1	0.511812	0.00178983	0.0138216	SARS-CoV-2_siNTC-Mock_siNTC
PRIM1	-0.369384	0.0017931	0.0138399	SARS-CoV-2_siNTC-Mock_siNTC
UBXN7	0.414291	0.00179469	0.0138451	SARS-CoV-2_siNTC-Mock_siNTC
FOXRED1	-0.402013	0.00180044	0.0138824	SARS-CoV-2_siNTC-Mock_siNTC
PRKAG2	0.355397	0.00180346	0.0138987	SARS-CoV-2_siNTC-Mock_siNTC
KDM3A	0.280749	0.00180455	0.0139	SARS-CoV-2_siNTC-Mock_siNTC
OASL	0.594401	0.00180782	0.0139182	SARS-CoV-2_siNTC-Mock_siNTC
C12orf76	0.32866	0.0018088	0.0139187	SARS-CoV-2_siNTC-Mock_siNTC
ABHD16B	-0.827563	0.00182251	0.0140171	SARS-CoV-2_siNTC-Mock_siNTC
MTRR	0.350882	0.00182955	0.0140581	SARS-CoV-2_siNTC-Mock_siNTC
MTMR3	0.328694	0.00182968	0.0140581	SARS-CoV-2_siNTC-Mock_siNTC
PLEKHG2	0.418118	0.00183534	0.0140944	SARS-CoV-2_siNTC-Mock_siNTC
PDZD7	-1.08416	0.0018364	0.0140954	SARS-CoV-2_siNTC-Mock_siNTC
ALKBH3	-0.330307	0.00184116	0.0141248	SARS-CoV-2_siNTC-Mock_siNTC
LPGAT1	0.323992	0.00184387	0.0141385	SARS-CoV-2_siNTC-Mock_siNTC
GGA2	-0.305777	0.00185073	0.014184	SARS-CoV-2_siNTC-Mock_siNTC
RTN4R	-1.32708	0.00186037	0.0142506	SARS-CoV-2_siNTC-Mock_siNTC
INHBA	2.48173	0.00186198	0.0142558	SARS-CoV-2_siNTC-Mock_siNTC
PPARGC1A	-0.832668	0.00186689	0.0142862	SARS-CoV-2_siNTC-Mock_siNTC
CATSPER1	0.820141	0.00186846	0.014291	SARS-CoV-2_siNTC-Mock_siNTC
NFIL3	0.384738	0.00187219	0.0143124	SARS-CoV-2_siNTC-Mock_siNTC
BCORL1	0.378736	0.00187778	0.0143439	SARS-CoV-2_siNTC-Mock_siNTC
CD44	0.255618	0.0018782	0.0143439	SARS-CoV-2_siNTC-Mock_siNTC
TGOLN2	0.303433	0.00188321	0.0143749	SARS-CoV-2_siNTC-Mock_siNTC
CEND1	-0.73948	0.00189047	0.0144231	SARS-CoV-2_siNTC-Mock_siNTC
LOC100130238	-1.13724	0.00190321	0.014513	SARS-CoV-2_siNTC-Mock_siNTC
NECAP2	0.286864	0.00190434	0.0145144	SARS-CoV-2_siNTC-Mock_siNTC
CASP4	0.281145	0.00190694	0.0145269	SARS-CoV-2_siNTC-Mock_siNTC
GPR27	-0.555159	0.00190826	0.0145297	SARS-CoV-2_siNTC-Mock_siNTC
ZNF614	0.382071	0.00191069	0.0145374	SARS-CoV-2_siNTC-Mock_siNTC
[truncated: 43,640 more rows]

## Sheet: Legend
Table S4: Table of processed mRNA-sequencing data with the column headings: gene name (“X”), log2(fold-change) (“logFC”), p-value, adjusted p-value, and condition comparison. Raw data are available at NCBI GEO with accession number GSE183999.
